# Supplementary material for: Selective sets of mRNAs localize to extracellular paramural bodies in a rice glup6 mutant
Source: J Exp Bot. 2018 Aug 9;69(21):5045–58. doi: 10.1093/jxb/ery297 (PMC6189835; doi:10.1093/jxb/ery297)
Supplement: Supplementary Table S1 [file ery297_suppl_supplementary_table_s1.xlsx]

## Sheet: total average transcriptomes 
Supplementary Table S1: Total transcriptomes for WT, glup6 and PMB (average RPKM) Note: #DIV/0! Indicates genes in WT or glup6 are silent.
Gene_ID	WT_avg RPKM	glup6_avg RPKM	PMB_avg RPKM	glup6/WT	PMB/glup6	Putative Function
LOC_Os09g00999	5177.07	4987.63	198265	0.963408	39.7514	expressed protein
LOC_Os09g01000	2892.39	1887.92	39463.4	0.652721	20.9031	expressed protein
LOC_Os03g42530	11.53	9.72667	10280.4	0.843596	1056.93	retrotransposon, putative, centromere-specific, expressed
LOC_Os01g57960	44.538	32.1367	1607.95	0.721556	50.0347	retrotransposon protein, putative, unclassified, expressed
LOC_Os01g08350	1.604	4.06	1398.72	2.53117	344.514	ATP synthase subunit alpha, mitochondrial, putative, expressed
LOC_Os01g33960	1.904	3.43	604.445	1.80147	176.223	transposon protein, putative, CACTA, En/Spm sub-class, expressed
LOC_Os04g16722	22.6	29.89	341.54	1.32257	11.4266	uncharacterized protein ycf68, putative, expressed
LOC_Os01g57968	66.786	92.4367	279.67	1.38407	3.02553	expressed protein
LOC_Os12g23630	0	0.35	229.48	#DIV/0!	655.657	ATP synthase subunit alpha, mitochondrial, putative, expressed
LOC_Os02g15169	21343.4	41566	202.705	1.94748	0.0048767	glutelin, putative, expressed
LOC_Os06g37000	1.98	4.69333	157.375	2.37037	33.5316	RNA recognition motif containing protein, expressed
LOC_Os11g27860	0	1.94667	150.075	#DIV/0!	77.0933	retrotransposon protein, putative, Ty3-gypsy subclass
LOC_Os12g23610	0.15	0.336667	139.255	2.24444	413.629	ATP synthase, A subunit family protein, putative, expressed
LOC_Os12g34012	1.25	3.16	137.72	2.528	43.5823	cytochrome c biosynthesis ccmC-like mitochondrial protein, putative, expressed
LOC_Os10g21190	23.304	23.64	130.97	1.01442	5.54019	expressed protein
LOC_Os01g41170	0	0.07	117.595	#DIV/0!	1679.93	THION27 - Plant thionin family protein precursor, expressed
LOC_Os03g61450	0.196	0	114.405	0	#DIV/0!	transposon protein, putative, unclassified, expressed
LOC_Os01g55690	19977.7	22469.3	110.335	1.12472	0.00491049	glutelin, putative, expressed
LOC_Os03g51600	186.508	421.253	81.7	2.25863	0.193945	tubulin/FtsZ domain containing protein, putative, expressed
LOC_Os12g34062	2.812	1.71	81.555	0.608108	47.693	mitochondrial ribosomal protein S12, putative, expressed
LOC_Os12g34128	8.19	50.0667	80.125	6.11315	1.60037	mitochondrial 60S ribosomal protein L16, putative, expressed
LOC_Os02g15150	7706.48	13187.4	79.73	1.71121	0.00604593	glutelin, putative, expressed
LOC_Os07g10580	30777.4	27380.7	74.85	0.889636	0.00273368	PROLM26 - Prolamin precursor, expressed
LOC_Os03g31360	13502	26956	72.35	1.99644	0.002684	glutelin, putative, expressed
LOC_Os12g34600	0	0	68.645	#DIV/0!	#DIV/0!	transposon protein, putative, CACTA, En/Spm sub-class, expressed
LOC_Os05g22724	1.244	15.7233	65.965	12.6393	4.19536	chloroplast 50S ribosomal protein L16, putative, expressed
LOC_Os02g25640	10782.4	11460	63.71	1.06285	0.00555932	glutelin, putative, expressed
LOC_Os09g16640	0.084	0	63.375	0	#DIV/0!	transposon protein, putative, unclassified, expressed
LOC_Os10g38274	4.086	7.14333	61.05	1.74825	8.54643	ATP synthase C chain, putative, expressed
LOC_Os08g35780	0.034	0.546667	60.99	16.0784	111.567	transposon protein, putative, CACTA, En/Spm sub-class, expressed
LOC_Os02g16820	11352	16190.4	60.245	1.42622	0.00372102	glutelin, putative, expressed
LOC_Os10g21308	0	0	59.88	#DIV/0!	#DIV/0!	chloroplast 50S ribosomal protein L33, putative, expressed
LOC_Os09g08910	3.11	4.64	58.02	1.49196	12.5043	ATP synthase, putative, expressed
LOC_Os02g16830	9616.1	13915.9	56.535	1.44715	0.00406262	glutelin, putative, expressed
LOC_Os12g33928	1.154	4.97333	56.45	4.30965	11.3505	expressed protein
LOC_Os10g26060	17420.5	24200.2	54.455	1.38918	0.00225019	glutelin, putative, expressed
LOC_Os02g02890	37.376	181.357	49.375	4.85222	0.272254	peptidyl-prolyl cis-trans isomerase, putative, expressed
LOC_Os12g34045	0.974	1.40333	48.145	1.44079	34.3076	mitochondrial ribosomal protein S7, putative, expressed
LOC_Os03g46770	675.408	1495.89	47.83	2.2148	0.0319742	RNA recognition motif containing protein, expressed
LOC_Os12g14939	4.73	2.83667	47.81	0.599718	16.8543	expressed protein
LOC_Os05g22840	0.228	0.353333	47.175	1.54971	133.514	expressed protein
LOC_Os12g34108	1.302	2.21667	46.36	1.70251	20.9143	ATP synthase protein 9, mitochondrial, putative, expressed
LOC_Os06g29310	0.73	1.22667	42.435	1.68037	34.5938	ulp1 protease family protein, putative, expressed
LOC_Os07g10570	17933.6	17145.7	42.075	0.956066	0.00245397	PROLM25 - Prolamin precursor, expressed
LOC_Os12g33946	1.888	2.72	39.96	1.44068	14.6912	cytochrome c oxidase subunit 1, putative, expressed
LOC_Os06g19950	0	0.0133333	38.93	#DIV/0!	2919.75	transposon protein, putative, unclassified, expressed
LOC_Os06g39708	0.258	1.28333	37.945	4.97416	29.5675	photosystem II P680 chlorophyll A apoprotein, putative, expressed
LOC_Os12g33958	1.356	3.23333	37.79	2.38446	11.6876	NADH-ubiquinone oxidoreductase 49 kDa subunit, putative, expressed
LOC_Os01g57958	179.194	414.763	37.73	2.31461	0.0909675	chloroplast 50S ribosomal protein L16, putative, expressed
LOC_Os04g41189	0	0.7	36	#DIV/0!	51.4286	expressed protein
LOC_Os05g26386	0	0	33.44	#DIV/0!	#DIV/0!	prolamin precursor, putative, expressed
LOC_Os05g22712	0.486	0	30.775	0	#DIV/0!	chloroplast 30S ribosomal protein S11, putative, expressed
LOC_Os04g16838	0.486	16.1733	30.775	33.2785	1.90282	chloroplast 30S ribosomal protein S11, putative, expressed
LOC_Os10g21332	0.486	16.1733	30.775	33.2785	1.90282	chloroplast 30S ribosomal protein S11, putative, expressed
LOC_Os02g30600	110.27	117.28	30.43	1.06357	0.259465	expressed protein
LOC_Os06g16380	0	0.11	30.375	#DIV/0!	276.136	expressed protein
LOC_Os02g17070	0.17	0	30.125	0	#DIV/0!	transposon protein, putative, CACTA, En/Spm sub-class, expressed
LOC_Os01g58000	1.312	2.80333	29.335	2.13669	10.4643	ATP synthase epsilon chain, putative, expressed
LOC_Os06g15230	0	0	28.53	#DIV/0!	#DIV/0!	retrotransposon protein, putative, Ty3-gypsy subclass
LOC_Os08g03579	69.924	119.86	28.22	1.71415	0.235441	expressed protein
LOC_Os11g14220	59.062	169.34	27.865	2.86716	0.164551	tubulin/FtsZ domain containing protein, putative, expressed
LOC_Os12g30420	0.556	0	27.47	0	#DIV/0!	transposon protein, putative, CACTA, En/Spm sub-class
LOC_Os04g16792	2.128	3.48667	25.885	1.63847	7.424	uncharacterized protein ycf76, putative
LOC_Os03g07490	0	0	24.55	#DIV/0!	#DIV/0!	expressed protein
LOC_Os08g36710	0.03	0.0833333	24.39	2.77778	292.68	expressed protein
LOC_Os04g16740	0.552	1.75333	24.38	3.17633	13.9049	ATP synthase subunit alpha, putative, expressed
LOC_Os01g57990	1.664	5.17333	23.455	3.10897	4.53383	expressed protein
LOC_Os12g34092	0.882	2.35667	23.435	2.67196	9.94413	ribosomal protein S2, putative, expressed
LOC_Os12g43600	449.526	726.08	23.285	1.61521	0.0320695	RNA recognition motif containing protein, expressed
LOC_Os11g14310	0	0	23.115	#DIV/0!	#DIV/0!	expressed protein
LOC_Os10g21310	0.16	0.42	22.17	2.625	52.7857	photosystem II P680 chlorophyll A apoprotein, putative, expressed
LOC_Os12g17960	0	0	22.095	#DIV/0!	#DIV/0!	expressed protein
LOC_Os05g26377	58518.6	110284	21.6	1.88459	0.000195859	PROLM9 - Prolamin precursor, expressed
LOC_Os07g11920	35143.8	47373.3	21.27	1.34799	0.000448987	PROLM22 - Prolamin precursor, expressed
LOC_Os04g16770	0.254	2.20667	21.095	8.68766	9.55967	photosynthetic reaction center protein, putative, expressed
LOC_Os03g10110	39.794	509.473	20.9	12.8028	0.0410228	cupin domain containing protein, expressed
LOC_Os07g25002	56.382	120.727	20.74	2.14123	0.171793	chloroplast 30S ribosomal protein S7, putative, expressed
LOC_Os12g16890	10699.7	20612.7	19.91	1.92648	0.00096591	PROLM28 - Prolamin precursor, expressed
LOC_Os10g39420	580.396	1006.07	19.585	1.73343	0.0194668	CAMK_CAMK_like.8 - CAMK includes calcium/calmodulin depedent protein kinases, expressed
LOC_Os11g47760	467.922	706.677	19.38	1.51024	0.0274241	DnaK family protein, putative, expressed
LOC_Os04g21240	0	0	19.065	#DIV/0!	#DIV/0!	retrotransposon protein, putative, Ty3-gypsy subclass, expressed
LOC_Os08g42810	0	0	19.065	#DIV/0!	#DIV/0!	expressed protein
LOC_Os12g13500	0	0	19.005	#DIV/0!	#DIV/0!	expressed protein
LOC_Os12g14930	0.984	1.07667	18.265	1.09417	16.9644	ATP synthase protein MI25, putative, expressed
LOC_Os10g18520	0	0	18.075	#DIV/0!	#DIV/0!	expressed protein
LOC_Os02g35610	251.888	403.98	17.56	1.60381	0.0434675	expressed protein
LOC_Os07g24950	0	0	17.545	#DIV/0!	#DIV/0!	expressed protein
LOC_Os07g11910	41224	66057.1	16.965	1.6024	0.000256823	PROLM20 - Prolamin precursor, expressed
LOC_Os06g08320	0	0.436667	16.87	#DIV/0!	38.6336	60S ribosomal protein L39, putative, expressed
LOC_Os12g34054	0.846	1.88	16.745	2.22222	8.90691	mitochondrial ribosomal protein S3, putative, expressed
LOC_Os12g34052	0.504	2.59	16.61	5.13889	6.41313	expressed protein
LOC_Os04g16794	2.222	2.95667	16.43	1.33063	5.55693	hypothetical protein
LOC_Os08g15306	0	0	16.38	#DIV/0!	#DIV/0!	chloroplast 50S ribosomal protein L20, putative, expressed
LOC_Os10g21314	6.954	12.09	16.38	1.73857	1.35484	chloroplast 50S ribosomal protein L20, putative, expressed
LOC_Os01g57945	0	1.60667	16.265	#DIV/0!	10.1234	cytochrome b6-f complex subunit 4, putative, expressed
LOC_Os11g09560	0	0.243333	16.2	#DIV/0!	66.5753	expressed protein
LOC_Os10g14140	0	0.0733333	16.085	#DIV/0!	219.341	transposon protein, putative, CACTA, En/Spm sub-class
LOC_Os06g39712	0.5	1.71333	15.96	3.42667	9.31518	OsClp10 - Putative Clp protease homologue, expressed
LOC_Os07g11510	9721.14	6416.03	15.605	0.660008	0.00243219	RAL6 - Seed allergenic protein RA5/RA14/RA17 precursor, expressed
LOC_Os01g58022	0.244	1.87	15.555	7.66393	8.31818	NADPH-dependent oxidoreductase, putative, expressed
LOC_Os05g23389	0	0	15.38	#DIV/0!	#DIV/0!	retrotransposon protein, putative, Ty3-gypsy subclass
LOC_Os10g21300	0.136	0.166667	15.23	1.22549	91.38	ATP-dependent Clp protease proteolytic subunit, putative, expressed
LOC_Os06g49610	0	0	14.94	#DIV/0!	#DIV/0!	hypothetical protein
LOC_Os12g18000	0	0	14.875	#DIV/0!	#DIV/0!	hypothetical protein
LOC_Os10g21418	0.978	2.52	14.69	2.57669	5.82937	NADPH-dependent oxidoreductase, putative, expressed
LOC_Os01g58880	0	0	14.685	#DIV/0!	#DIV/0!	expressed protein
LOC_Os04g10490	0	0	14.5	#DIV/0!	#DIV/0!	hypothetical protein
LOC_Os06g37970	0	0.103333	14.47	#DIV/0!	140.032	transposon protein, putative, unclassified
LOC_Os12g33962	1.042	2.80667	14.34	2.69354	5.10926	uncharacterized tatC-like protein ymf16, putative, expressed
LOC_Os11g43900	232.038	383.863	14.31	1.65431	0.0372789	translationally-controlled tumor protein, putative, expressed
LOC_Os01g58010	1.69	2.37	14.24	1.40237	6.00844	ATP synthase, A subunit family protein, putative, expressed
LOC_Os05g26350	15606.9	29977.6	14.06	1.92079	0.000469016	PROLM4 - Prolamin precursor, expressed
LOC_Os10g21230	0.63	1.20333	13.95	1.91005	11.5928	ATP synthase C chain, putative, expressed
LOC_Os08g19630	0	0	13.805	#DIV/0!	#DIV/0!	expressed protein
LOC_Os10g31320	0	29.53	13.7	#DIV/0!	0.463935	retrotransposon protein, putative, unclassified, expressed
LOC_Os07g43190	0	0	13.32	#DIV/0!	#DIV/0!	expressed protein
LOC_Os12g34098	0.882	3.14	13.3	3.56009	4.23567	hypothetical protein
LOC_Os12g33922	1.29	3.22	12.8	2.49612	3.97516	NADH-ubiquinone oxidoreductase chain 3, putative, expressed
LOC_Os01g25450	305.986	391.643	12.66	1.27994	0.0323253	AIG1 family protein, expressed
LOC_Os04g16820	1.832	4.24	12.595	2.31441	2.97052	DNA-directed RNA polymerase subunit beta, putative, expressed
LOC_Os10g21352	37.64	87.12	12.455	2.31456	0.142964	chloroplast 30S ribosomal protein S19, putative, expressed
LOC_Os12g22890	0	0	12.345	#DIV/0!	#DIV/0!	transposon protein, putative, CACTA, En/Spm sub-class
LOC_Os09g08890	0.602	1.31333	12.24	2.18162	9.3198	mitochondrial 60S ribosomal protein L5, putative, expressed
LOC_Os08g08840	120.984	126.357	12.175	1.04441	0.0963542	phosphate/phosphate translocator, putative, expressed
LOC_Os04g32030	194.954	325.833	12.17	1.67133	0.0373504	heavy metal-associated domain containing protein, expressed
LOC_Os05g26490	8.908	13.7533	12.12	1.54393	0.881241	PROLM13 - Prolamin precursor, expressed
LOC_Os06g46438	0	0	12.11	#DIV/0!	#DIV/0!	NADPH-dependent oxidoreductase, putative
LOC_Os07g22496	0	0	12.11	#DIV/0!	#DIV/0!	NADPH-dependent oxidoreductase, putative
LOC_Os10g21404	0	0	12.11	#DIV/0!	#DIV/0!	NADPH-dependent oxidoreductase, putative
LOC_Os03g06240	107.36	162.383	11.945	1.51251	0.0735605	YT521-B-like family domain containing protein, expressed
LOC_Os12g34018	0.622	1.06333	11.93	1.70954	11.2194	ATP synthase protein YMF19, putative, expressed
LOC_Os02g32009	0.166	0.35	11.88	2.10843	33.9429	expressed protein
LOC_Os06g46436	0	0.153333	11.865	#DIV/0!	77.3804	photosystem I iron-sulfur center, putative, expressed
LOC_Os07g22498	0	0.153333	11.865	#DIV/0!	77.3804	photosystem I iron-sulfur center, putative, expressed
LOC_Os10g21406	0	0.153333	11.865	#DIV/0!	77.3804	photosystem I iron-sulfur center, putative, expressed
LOC_Os04g31820	10.05	42.5067	11.73	4.22952	0.275957	expressed protein
LOC_Os01g04370	18.032	1113.03	11.715	61.7255	0.0105253	hsp20/alpha crystallin family protein, putative, expressed
LOC_Os12g04204	10.496	37.4967	11.7	3.57247	0.312028	expressed protein
LOC_Os05g01540	0.298	0.98	11.675	3.28859	11.9133	serine/arginine repetitive matrix protein 1, putative, expressed
LOC_Os04g16816	1.442	6.63667	11.585	4.6024	1.74561	uncharacterized protein ycf72, putative
LOC_Os07g25018	1.442	6.63667	11.585	4.6024	1.74561	uncharacterized protein ycf72, putative
LOC_Os09g24406	1.442	6.63667	11.585	4.6024	1.74561	uncharacterized protein ycf72, putative
LOC_Os02g14600	871.31	1811.56	11.575	2.07912	0.00638952	glutelin, putative, expressed
LOC_Os10g38212	0.076	0.846667	11.57	11.1404	13.6654	NADPH-dependent oxidoreductase, putative, expressed
LOC_Os02g15090	3244.54	3973.1	11.435	1.22455	0.0028781	glutelin, putative, expressed
LOC_Os05g26368	23937.5	45328.1	11.415	1.8936	0.000251831	prolamin precursor, putative, expressed
LOC_Os06g49570	0	0	11.37	#DIV/0!	#DIV/0!	expressed protein
LOC_Os12g34094	0.474	1.45667	11.335	3.07314	7.78146	NADH-ubiquinone oxidoreductase chain 4, putative, expressed
LOC_Os05g41550	1.832	9.73333	11.3	5.31295	1.16096	expressed protein
LOC_Os01g07470	0	0	11.24	#DIV/0!	#DIV/0!	hypothetical protein
LOC_Os07g32540	0	0	11.04	#DIV/0!	#DIV/0!	hypothetical protein
LOC_Os07g25580	0	0	11.03	#DIV/0!	#DIV/0!	expressed protein
LOC_Os04g16775	2.028	10.2533	10.975	5.05588	1.07038	conserved hypothetical protein
LOC_Os07g25022	2.028	10.2533	10.975	5.05588	1.07038	conserved hypothetical protein
LOC_Os08g15264	2.028	10.2533	10.975	5.05588	1.07038	conserved hypothetical protein
LOC_Os09g24408	2.028	10.2533	10.975	5.05588	1.07038	conserved hypothetical protein
LOC_Os01g15650	0	0	10.89	#DIV/0!	#DIV/0!	transposon protein, putative, unclassified, expressed
LOC_Os06g47190	0	0.0566667	10.59	#DIV/0!	186.882	retrotransposon protein, putative, unclassified
LOC_Os01g49370	2.17	15.1633	10.525	6.98771	0.694109	expressed protein
LOC_Os08g43190	72.018	191.853	10.515	2.66396	0.0548075	dehydrogenase, putative, expressed
LOC_Os05g08210	0.118	0.513333	10.095	4.35028	19.6656	retrotransposon, putative, centromere-specific
LOC_Os10g21268	3.296	8.73	10.06	2.64867	1.15235	ribulose bisphosphate carboxylase large chain precursor, putative, expressed
LOC_Os03g43779	0	0	9.93	#DIV/0!	#DIV/0!	expressed protein
LOC_Os12g08860	0	0	9.85	#DIV/0!	#DIV/0!	expressed protein
LOC_Os02g38050	30.3	72.09	9.79	2.37921	0.135802	joka2, putative, expressed
LOC_Os12g19200	0	0	9.77	#DIV/0!	#DIV/0!	transposon protein, putative, CACTA, En/Spm sub-class
LOC_Os06g49590	0	0	9.5	#DIV/0!	#DIV/0!	hypothetical protein
LOC_Os12g39750	0	0	9.48	#DIV/0!	#DIV/0!	conserved hypothetical protein
LOC_Os02g48480	2813.2	3104.66	9.48	1.1036	0.00305348	expressed protein
LOC_Os04g16745	0	0.8	9.46	#DIV/0!	11.825	chloroplast 30S ribosomal protein S14, putative, expressed
LOC_Os10g21244	0	0.8	9.46	#DIV/0!	11.825	chloroplast 30S ribosomal protein S14, putative, expressed
LOC_Os10g38238	0	0.8	9.46	#DIV/0!	11.825	chloroplast 30S ribosomal protein S14, putative, expressed
LOC_Os04g44470	35.404	520.3	9.45	14.6961	0.0181626	KUN1 - Kunitz-type trypsin inhibitor precursor, expressed
LOC_Os05g05950	58.204	121.597	9.435	2.08915	0.0775926	TOC159, putative, expressed
LOC_Os11g32770	0	0	9.34	#DIV/0!	#DIV/0!	ribulose bisphosphate carboxylase large chain precursor, putative, expressed
LOC_Os06g34750	0	0	9.325	#DIV/0!	#DIV/0!	expressed protein
LOC_Os01g28850	0	0	9.32	#DIV/0!	#DIV/0!	expressed protein
LOC_Os12g34010	1.372	3.15667	9.32	2.30078	2.95248	expressed protein
LOC_Os01g47870	0.024	0.17	9.21	7.08333	54.1765	retrotransposon protein, putative, unclassified, expressed
LOC_Os07g11900	678.79	1602.38	9.12	2.36064	0.00569155	PROLM19 - Prolamin precursor, putative, expressed
LOC_Os02g42030	0	2.13	9.115	#DIV/0!	4.27934	hypothetical protein
LOC_Os02g08040	0	0.76	9.035	#DIV/0!	11.8882	expressed protein
LOC_Os09g30412	54.422	157.197	9.02	2.88848	0.0573804	heat shock protein, putative, expressed
LOC_Os06g39748	0.506	2.49333	9.01	4.92754	3.61364	expressed protein
LOC_Os05g36210	0.89	7.48667	8.815	8.41199	1.17743	expressed protein
LOC_Os04g57220	54.094	114.927	8.725	2.12457	0.075918	ubiquitin-conjugating enzyme, putative, expressed
LOC_Os03g08020	105.082	240.033	8.695	2.28425	0.0362241	elongation factor Tu, putative, expressed
LOC_Os12g34148	0.446	1.95333	8.63	4.37967	4.41809	expressed protein
LOC_Os05g41970	12890.2	15033.9	8.57	1.1663	0.000570045	SSA1 - 2S albumin seed storage family protein precursor, expressed
LOC_Os04g45560	0	0	8.455	#DIV/0!	#DIV/0!	hypothetical protein
LOC_Os01g57946	0	0	8.28	#DIV/0!	#DIV/0!	DNA-directed RNA polymerase subunit alpha, putative, expressed
LOC_Os04g16842	1.518	16.5633	8.28	10.9113	0.499899	DNA-directed RNA polymerase subunit alpha, putative, expressed
LOC_Os09g09450	0	0.673333	8.2	#DIV/0!	12.1782	PPR repeat domain containing protein, putative, expressed
LOC_Os07g41000	0	0	8.16	#DIV/0!	#DIV/0!	hypothetical protein
LOC_Os06g23930	0.386	0	8.085	0	#DIV/0!	expressed protein
LOC_Os04g16874	0.492	2.00667	8.055	4.07859	4.01412	photosystem II 44 kDa reaction center protein, putative, expressed
LOC_Os09g27420	9.384	26.7267	8.04	2.84811	0.300823	formate--tetrahydrofolate ligase, putative, expressed
LOC_Os10g38234	0.698	1.48667	7.985	2.12989	5.37108	photosystem I P700 chlorophyll a apoprotein A2, putative, expressed
LOC_Os08g15268	25.286	88.92	7.97	3.51657	0.0896311	chloroplast 50S ribosomal protein L22, putative, expressed
LOC_Os12g35520	0.172	0.58	7.855	3.37209	13.5431	retrotransposon protein, putative, Ty3-gypsy subclass
LOC_Os09g25710	0.074	0	7.75	0	#DIV/0!	keratin, type I cytoskeletal 9, putative, expressed
LOC_Os04g16760	0.144	0.64	7.725	4.44444	12.0703	photosystem I P700 chlorophyll a apoprotein A1, putative, expressed
LOC_Os05g01675	0.144	0.64	7.725	4.44444	12.0703	photosystem I P700 chlorophyll a apoprotein A1, putative, expressed
LOC_Os07g04460	0	1.00333	7.635	#DIV/0!	7.60963	expressed protein
LOC_Os10g05510	0	0.273333	7.62	#DIV/0!	27.878	expressed protein
LOC_Os06g24240	0	0	7.61	#DIV/0!	#DIV/0!	expressed protein
LOC_Os02g10800	1343.17	1688.32	7.55	1.25697	0.00447191	mitochondrial carrier protein, putative, expressed
LOC_Os04g16872	0.234	1.27667	7.53	5.45584	5.89817	photosystem II D2 protein, putative, expressed
LOC_Os04g17890	3.012	2.82	7.4	0.936255	2.62411	retrotransposon protein, putative, unclassified, expressed
LOC_Os12g33956	0.552	1.52333	7.355	2.75966	4.82823	maturase, putative, expressed
LOC_Os06g36430	0	0.0733333	7.35	#DIV/0!	100.227	variant latency associated nuclear antigen, putative, expressed
LOC_Os09g08880	0.402	1.9	7.3	4.72637	3.84211	ATP synthase like protein, putative, expressed
LOC_Os06g31230	0	0	7.295	#DIV/0!	#DIV/0!	hypothetical protein
LOC_Os12g34096	0.982	4.21	7.285	4.28717	1.7304	expressed protein
LOC_Os11g19740	0	0	7.255	#DIV/0!	#DIV/0!	expressed protein
LOC_Os08g40250	14.002	82.0667	7.245	5.86107	0.0882819	expressed protein
LOC_Os10g32720	233.736	191.147	7.18	0.817789	0.0375628	AWPM-19-like membrane family protein, putative, expressed
LOC_Os10g07542	0	0.0166667	7.16	#DIV/0!	429.6	transposon protein, putative, unclassified, expressed
LOC_Os12g13090	0	0	7.145	#DIV/0!	#DIV/0!	expressed protein
LOC_Os09g18050	0	0	7.11	#DIV/0!	#DIV/0!	expressed protein
LOC_Os06g13680	24.038	34.1467	7.1	1.42053	0.207927	B12D protein, putative, expressed
LOC_Os05g26480	11.334	28.96	7.08	2.55514	0.244475	PROLM12 - Prolamin precursor, putative, expressed
LOC_Os08g26080	0.058	0	7.075	0	#DIV/0!	latency associated nuclear antigen, putative, expressed
LOC_Os03g40430	0	0	7.065	#DIV/0!	#DIV/0!	expressed protein
LOC_Os11g31330	128.564	492.467	7.04	3.83052	0.0142954	no apical meristem protein, putative, expressed
LOC_Os01g57962	0.036	0.183333	6.9	5.09259	37.6364	photosystem I P700 chlorophyll a apoprotein A2, putative, expressed
LOC_Os07g48480	0	0	6.89	#DIV/0!	#DIV/0!	expressed protein
LOC_Os04g29540	0	0.02	6.89	#DIV/0!	344.5	retrotransposon protein, putative, unclassified, expressed
LOC_Os10g38206	2.156	1.56667	6.875	0.726654	4.3883	NADPH-dependent oxidoreductase, putative, expressed
LOC_Os01g58048	1.502	5.38333	6.815	3.58411	1.26594	expressed protein
LOC_Os06g23290	19.67	37.86	6.805	1.92476	0.179741	phosphatidylinositol 3- and 4-kinase family protein, putative, expressed
LOC_Os06g17290	16.016	57.6167	6.795	3.59744	0.117935	phosphatidylinositol 3- and 4-kinase family protein, putative, expressed
LOC_Os05g52120	0.098	0.373333	6.75	3.80952	18.0804	transposon protein, putative, unclassified, expressed
LOC_Os01g19070	0.082	0.146667	6.725	1.78862	45.8523	transposon protein, putative, CACTA, En/Spm sub-class, expressed
LOC_Os03g11220	1.888	30.2567	6.725	16.0258	0.222265	keratin, type I cytoskeletal 9, putative, expressed
LOC_Os10g41160	109.226	108.17	6.715	0.990332	0.0620782	expressed protein
LOC_Os01g58020	0.196	1.22333	6.645	6.2415	5.43188	ribulose bisphosphate carboxylase large chain precursor, putative, expressed
LOC_Os03g12670	51.62	93.4533	6.63	1.81041	0.0709445	expressed protein
LOC_Os11g33000	2418.66	2271.19	6.62	0.939027	0.00291477	SSA5 - 2S albumin seed storage family protein precursor, expressed
LOC_Os09g30418	32.848	175.56	6.61	5.34462	0.0376509	heat shock protein, putative, expressed
LOC_Os06g39728	0.666	0.906667	6.43	1.36136	7.09191	cytochrome b559 subunit alpha, putative
LOC_Os10g21298	0.666	0.906667	6.43	1.36136	7.09191	cytochrome b559 subunit alpha, putative
LOC_Os04g22130	1.248	4.56333	6.41	3.65652	1.40467	conserved hypothetical protein
LOC_Os04g11940	0	0	6.405	#DIV/0!	#DIV/0!	conserved hypothetical protein
LOC_Os08g44980	0	0	6.405	#DIV/0!	#DIV/0!	conserved hypothetical protein
LOC_Os09g15290	0	0	6.395	#DIV/0!	#DIV/0!	expressed protein
LOC_Os03g25540	0	0	6.395	#DIV/0!	#DIV/0!	expressed protein
LOC_Os02g36680	218.64	265.457	6.39	1.21413	0.0240717	expressed protein
LOC_Os10g21398	0.686	1.23333	6.38	1.79786	5.17297	NADPH-dependent oxidoreductase, putative, expressed
LOC_Os01g57942	0.27	0.486667	6.37	1.80247	13.089	cytochrome b6, putative, expressed
LOC_Os04g16846	0.27	0.486667	6.37	1.80247	13.089	cytochrome b6, putative, expressed
LOC_Os10g21324	0.27	0.486667	6.37	1.80247	13.089	cytochrome b6, putative, expressed
LOC_Os05g26460	17782.1	35169.1	6.33	1.97778	0.000179988	PROLM11 - Prolamin precursor, expressed
LOC_Os01g21950	0	0	6.32	#DIV/0!	#DIV/0!	expressed protein
LOC_Os02g55370	9.632	21.6033	6.23	2.24287	0.288381	60S ribosomal protein L39, putative, expressed
LOC_Os08g09230	34.986	109.15	6.225	3.11982	0.0570316	starch synthase III, putative, expressed
LOC_Os05g34510	1558.47	3779.04	6.205	2.42484	0.00164195	expressed protein
LOC_Os10g31370	0	0	6.2	#DIV/0!	#DIV/0!	retrotransposon protein, putative, unclassified, expressed
LOC_Os05g18960	0	0	6.185	#DIV/0!	#DIV/0!	expressed protein
LOC_Os12g39480	0	0	6.175	#DIV/0!	#DIV/0!	expressed protein
LOC_Os06g51084	150.96	257.333	6.155	1.70465	0.0239184	1,4-alpha-glucan-branching enzyme, chloroplast precursor, putative, expressed
LOC_Os06g31070	4682.52	8003.7	6.115	1.70927	0.000764021	PROLM24 - Prolamin precursor, expressed
LOC_Os07g45310	5.57	15.7633	6.075	2.83004	0.385388	BSD domain-containing protein, putative, expressed
LOC_Os03g24640	0.422	1	6.04	2.36967	6.04	terpene synthase, putative, expressed
LOC_Os12g34102	1.122	3.24333	5.955	2.89067	1.83607	expressed protein
LOC_Os06g41010	696.346	839.317	5.915	1.20532	0.0070474	zinc finger A20 and AN1 domain-containing stress-associated protein, putative, expressed
LOC_Os12g31485	0.858	0.71	5.895	0.827506	8.30282	retrotransposon protein, putative, unclassified, expressed
LOC_Os06g49490	45.574	124.293	5.845	2.72729	0.0470259	ZOS6-10 - C2H2 zinc finger protein, expressed
LOC_Os11g11740	0	0	5.815	#DIV/0!	#DIV/0!	expressed protein
LOC_Os08g38420	0	0	5.735	#DIV/0!	#DIV/0!	expressed protein
LOC_Os12g08530	0	0	5.69	#DIV/0!	#DIV/0!	expressed protein
LOC_Os08g36270	0	0	5.64	#DIV/0!	#DIV/0!	conserved hypothetical protein
LOC_Os08g12620	0	0.123333	5.575	#DIV/0!	45.2027	retrotransposon protein, putative, unclassified, expressed
LOC_Os11g28280	0.02	0.15	5.57	7.5	37.1333	expressed protein
LOC_Os03g08010	102.768	299.007	5.5	2.90953	0.0183942	elongation factor Tu, putative, expressed
LOC_Os04g16830	1.034	3.69	5.475	3.56867	1.48374	DNA-directed RNA polymerase subunit beta, putative, expressed
LOC_Os11g02379	1.02	11.5767	5.455	11.3497	0.471206	LTPL6 - Protease inhibitor/seed storage/LTP family protein precursor, expressed
LOC_Os08g34980	0	0	5.435	#DIV/0!	#DIV/0!	hypothetical protein
LOC_Os11g17060	0	0	5.37	#DIV/0!	#DIV/0!	expressed protein
LOC_Os02g24614	0.734	1.31	5.37	1.78474	4.09924	DNA-directed RNA polymerase subunit beta, putative, expressed
LOC_Os10g31330	0	21.0067	5.37	#DIV/0!	0.255633	retrotransposon protein, putative, unclassified, expressed
LOC_Os04g49080	0	0	5.335	#DIV/0!	#DIV/0!	rRNA 2-O-methyltransferase fibrillarin, putative, expressed
LOC_Os02g01360	11.978	20.84	5.315	1.73986	0.255038	OsMADS60 - MADS-box family gene with MIKCc type-box, expressed
LOC_Os08g15270	0.918	4.48667	5.31	4.88744	1.18351	ATP-dependent Clp protease proteolytic subunit, putative, expressed
LOC_Os02g15070	267.546	374.487	5.285	1.39971	0.0141127	glutelin, putative, expressed
LOC_Os01g13460	52.172	86.62	5.28	1.66028	0.0609559	helix-loop-helix DNA-binding domain containing protein, expressed
LOC_Os06g51220	23.236	43.1633	5.28	1.85761	0.122326	HMG1/2, putative, expressed
LOC_Os04g29900	0	0	5.265	#DIV/0!	#DIV/0!	transposon protein, putative, CACTA, En/Spm sub-class, expressed
LOC_Os05g40820	3.96	10.4367	5.255	2.63552	0.503513	ribosomal protein L24, putative, expressed
LOC_Os09g19200	0	0	5.25	#DIV/0!	#DIV/0!	hypothetical protein
LOC_Os02g06640	211.67	472.723	5.25	2.2333	0.0111059	ubiquitin family protein, putative, expressed
LOC_Os01g60569	0	0.476667	5.245	#DIV/0!	11.0035	retrotransposon protein, putative, unclassified, expressed
LOC_Os10g10929	0.456	0.32	5.24	0.701754	16.375	retrotransposon protein, putative, Ty3-gypsy subclass, expressed
LOC_Os02g25980	0	0.756667	5.23	#DIV/0!	6.91189	hypothetical protein
LOC_Os03g05580	0	0	5.21	#DIV/0!	#DIV/0!	expressed protein
LOC_Os06g51440	0	0	5.21	#DIV/0!	#DIV/0!	transposon protein, putative, CACTA, En/Spm sub-class, expressed
LOC_Os05g18419	18.552	0.76	5.21	0.0409659	6.85526	retrotransposon, putative, centromere-specific
LOC_Os10g21780	0	0.17	5.185	#DIV/0!	30.5	hypothetical protein
LOC_Os01g47920	0.212	0.93	5.17	4.38679	5.55914	retrotransposon protein, putative, Ty3-gypsy subclass
LOC_Os10g31670	0	0	5.155	#DIV/0!	#DIV/0!	retrotransposon protein, putative, unclassified, expressed
LOC_Os12g42390	4.834	6.52667	5.15	1.35016	0.78907	expressed protein
LOC_Os09g19760	0	0	5.145	#DIV/0!	#DIV/0!	hypothetical protein
LOC_Os11g30450	0	0	5.14	#DIV/0!	#DIV/0!	conserved hypothetical protein
LOC_Os03g48110	14.128	34.86	5.135	2.46744	0.147303	expressed protein
LOC_Os03g11280	0	0	5.115	#DIV/0!	#DIV/0!	expressed protein
LOC_Os08g32820	0	0	5.105	#DIV/0!	#DIV/0!	variant latency associated nuclear antigen, putative
LOC_Os10g21196	4.45	5.83333	5.105	1.31086	0.875143	chloroplast 30S ribosomal protein S16, putative, expressed
LOC_Os07g23640	0	0.0933333	5.1	#DIV/0!	54.6429	retrotransposon protein, putative, Ty3-gypsy subclass, expressed
LOC_Os08g37300	0.176	0.0866667	5.095	0.492424	58.7885	expressed protein
LOC_Os01g53520	11.49	54.37	5.055	4.73194	0.0929741	reticulon domain containing protein, putative, expressed
LOC_Os08g37980	0.098	0.44	5.05	4.4898	11.4773	retrotransposon protein, putative, Ty3-gypsy subclass
LOC_Os12g31090	0	0	5.035	#DIV/0!	#DIV/0!	hypothetical protein
LOC_Os01g29060	0	0.226667	5.03	#DIV/0!	22.1912	transposon protein, putative, unclassified
LOC_Os09g06140	0	0.293333	4.97	#DIV/0!	16.9432	retrotransposon protein, putative, unclassified
LOC_Os08g32480	0.034	0	4.965	0	#DIV/0!	transposon protein, putative, unclassified, expressed
LOC_Os12g37020	0	0	4.94	#DIV/0!	#DIV/0!	transposon protein, putative, CACTA, En/Spm sub-class, expressed
LOC_Os07g04490	0.732	3.16333	4.94	4.32149	1.56164	expressed protein
LOC_Os01g40890	0	0	4.925	#DIV/0!	#DIV/0!	transposon protein, putative, unclassified, expressed
LOC_Os07g10340	0	0	4.92	#DIV/0!	#DIV/0!	expressed protein
LOC_Os07g37385	0	0	4.92	#DIV/0!	#DIV/0!	LTPL109 - Protease inhibitor/seed storage/LTP family protein precursor, expressed
LOC_Os11g30300	0	0	4.92	#DIV/0!	#DIV/0!	expressed protein
LOC_Os06g39410	0	0	4.915	#DIV/0!	#DIV/0!	expressed protein
LOC_Os03g64420	0	0	4.91	#DIV/0!	#DIV/0!	retrotransposon protein, putative, unclassified, expressed
LOC_Os03g28250	1.44	2.38667	4.88	1.65741	2.04469	expressed protein
LOC_Os01g47930	0	0	4.87	#DIV/0!	#DIV/0!	hypothetical protein
LOC_Os10g29549	259.39	431.103	4.87	1.66199	0.0112966	expressed protein
LOC_Os08g01370	38.512	1108.35	4.845	28.7794	0.00437135	expressed protein
LOC_Os02g56410	0.062	0.926667	4.845	14.9462	5.22842	retrotransposon protein, putative, Ty3-gypsy subclass
LOC_Os03g02050	24.564	1199.56	4.83	48.8341	0.00402648	LTPL151 - Protease inhibitor/seed storage/LTP family protein precursor, expressed
LOC_Os05g44710	0.036	0.0133333	4.82	0.37037	361.5	expressed protein
LOC_Os11g45470	0.162	0.0666667	4.805	0.411523	72.075	transposon protein, putative, CACTA, En/Spm sub-class, expressed
LOC_Os12g06120	0.148	0.643333	4.8	4.34685	7.46114	hypothetical protein
LOC_Os12g34104	0.598	1.27667	4.8	2.13489	3.75979	hypothetical protein
LOC_Os10g03855	1.154	134.457	4.755	116.514	0.0353646	expressed protein
LOC_Os04g58850	20.004	46.5433	4.755	2.3267	0.102163	harpin-induced protein 1 domain containing protein, expressed
LOC_Os03g13500	0.032	0	4.75	0	#DIV/0!	transposon protein, putative, unclassified
LOC_Os06g43970	0	0.1	4.715	#DIV/0!	47.15	expressed protein
LOC_Os05g28760	0	0	4.71	#DIV/0!	#DIV/0!	GCRP1 - Glycine and cysteine rich family protein precursor, putative, expressed
LOC_Os12g17030	125.742	284.667	4.71	2.26389	0.0165457	PROLM30 - Prolamin precursor, expressed
LOC_Os01g38810	0	0.03	4.7	#DIV/0!	156.667	transposon protein, putative, CACTA, En/Spm sub-class, expressed
LOC_Os10g35050	179.838	431.397	4.695	2.39881	0.0108833	aquaporin protein, putative, expressed
LOC_Os05g13540	0	0.14	4.69	#DIV/0!	33.5	hypothetical protein
LOC_Os11g09280	47.836	102.163	4.69	2.1357	0.0459069	OsPDIL1-1 protein disulfide isomerase PDIL1-1, expressed
LOC_Os08g35550	0.12	0.266667	4.685	2.22222	17.5688	hypothetical protein
LOC_Os10g26850	1.492	3.72667	4.685	2.49777	1.25716	expressed protein
LOC_Os03g17790	199.3	563.613	4.655	2.82796	0.00825921	OsRCI2-5 - Putative low temperature and salt responsive protein, expressed
LOC_Os05g39910	0	0	4.645	#DIV/0!	#DIV/0!	expressed protein
LOC_Os03g02340	0.06	0.163333	4.645	2.72222	28.4388	expressed protein
LOC_Os11g04409	32.722	79.2533	4.635	2.42202	0.0584833	expressed protein
LOC_Os11g27900	0	0.146667	4.61	#DIV/0!	31.4318	retrotransposon protein, putative, unclassified
LOC_Os06g08870	0	0	4.605	#DIV/0!	#DIV/0!	hypothetical protein
LOC_Os02g43930	27.296	48.05	4.605	1.76033	0.0958377	chaperone protein dnaJ, putative, expressed
LOC_Os04g04850	0	0.0266667	4.57	#DIV/0!	171.375	retrotransposon protein, putative, Ty3-gypsy subclass
LOC_Os02g06110	0	0.0866667	4.57	#DIV/0!	52.7308	transposon protein, putative, unclassified, expressed
LOC_Os01g08530	0.034	0	4.555	0	#DIV/0!	retrotransposon protein, putative, unclassified, expressed
LOC_Os07g42390	70.524	103.41	4.555	1.46631	0.044048	DUF581 domain containing protein, expressed
LOC_Os12g28168	0	0	4.545	#DIV/0!	#DIV/0!	hypothetical protein
LOC_Os04g28180	30.402	60.73	4.54	1.99757	0.0747571	ribosomal protein, putative, expressed
LOC_Os07g41694	9.988	23.58	4.52	2.36083	0.191688	acidic leucine-rich nuclear phosphoprotein 32-related protein 1, putative, expressed
LOC_Os12g15430	1.198	2.60333	4.515	2.17307	1.73431	expressed protein
LOC_Os02g33650	0	0	4.5	#DIV/0!	#DIV/0!	expressed protein
LOC_Os08g45010	31.866	59.2067	4.5	1.85799	0.076005	ABC transporter, ATP-binding protein, putative, expressed
LOC_Os03g18650	0.11	0.3	4.47	2.72727	14.9	hypothetical protein
LOC_Os09g39080	0	0	4.465	#DIV/0!	#DIV/0!	expressed protein
LOC_Os08g22060	0	0	4.44	#DIV/0!	#DIV/0!	hypothetical protein
LOC_Os03g48730	0	0	4.43	#DIV/0!	#DIV/0!	expressed protein
LOC_Os12g13840	0	0	4.425	#DIV/0!	#DIV/0!	retrotransposon protein, putative, unclassified, expressed
LOC_Os04g24770	1.13	2.29	4.4	2.02655	1.9214	expressed protein
LOC_Os01g59240	0	0	4.39	#DIV/0!	#DIV/0!	expressed protein
LOC_Os03g40380	0	0	4.385	#DIV/0!	#DIV/0!	expressed protein
LOC_Os01g58049	1.828	3.71	4.385	2.02954	1.18194	photosystem I assembly protein ycf4, putative, expressed
LOC_Os01g13360	102.32	130.653	4.385	1.27691	0.0335621	phosphatidylinositol 3- and 4-kinase family protein, putative, expressed
LOC_Os08g01560	0	0	4.38	#DIV/0!	#DIV/0!	expressed protein
LOC_Os07g34589	363.366	334.87	4.38	0.921578	0.0130797	translation initiation factor SUI1, putative, expressed
LOC_Os03g37330	4.094	10.1133	4.37	2.47028	0.432103	KIN, antigenic determinant of recA protein, putative, expressed
LOC_Os08g21695	0	0.166667	4.355	#DIV/0!	26.13	retrotransposon protein, putative, unclassified
LOC_Os12g14070	312.842	386.453	4.345	1.2353	0.0112433	DnaK family protein, putative, expressed
LOC_Os07g23660	0	0.0966667	4.34	#DIV/0!	44.8966	retrotransposon protein, putative, unclassified, expressed
LOC_Os09g07294	17.964	32.7267	4.315	1.82179	0.13185	purity of essence, putative, expressed
LOC_Os08g42240	0	0	4.3	#DIV/0!	#DIV/0!	expressed protein
LOC_Os01g52110	2.854	26.0133	4.28	9.11469	0.164531	RING finger and CHY zinc finger domain-containing protein 1, putative, expressed
LOC_Os02g30470	65.93	464.377	4.275	7.04348	0.00920589	expressed protein
LOC_Os07g24730	0.598	1.58667	4.26	2.65329	2.68487	retrotransposon protein, putative, unclassified, expressed
LOC_Os12g07600	0	0	4.245	#DIV/0!	#DIV/0!	expressed protein
LOC_Os12g18170	0.26	0.153333	4.24	0.589744	27.6522	expressed protein
LOC_Os11g31200	0	0.0333333	4.235	#DIV/0!	127.05	retrotransposon protein, putative, unclassified, expressed
LOC_Os09g38784	0.026	0.2	4.23	7.69231	21.15	retrotransposon protein, putative, unclassified, expressed
LOC_Os07g10720	30.858	52.9967	4.22	1.71744	0.0796276	40S ribosomal protein S15a, putative, expressed
LOC_Os07g20920	0	0	4.215	#DIV/0!	#DIV/0!	expressed protein
LOC_Os01g65902	0.378	1.30333	4.205	3.44797	3.22634	apocytochrome f precursor, putative, expressed
LOC_Os05g02060	81.968	185.06	4.185	2.25771	0.0226143	mitochondrial import inner membrane translocase subunit Tim17, putative, expressed
LOC_Os07g08470	0	0	4.18	#DIV/0!	#DIV/0!	expressed protein
LOC_Os09g20960	0	0.306667	4.18	#DIV/0!	13.6304	expressed protein
LOC_Os09g36230	0.834	2.52667	4.175	3.02958	1.65237	PPR repeat containing protein, expressed
LOC_Os03g12280	4.016	10.1867	4.175	2.53652	0.409849	expressed protein
LOC_Os04g39660	5.18	20.5633	4.155	3.96976	0.202059	OsFBDUF22 - F-box and DUF domain containing protein, expressed
LOC_Os01g10170	0	0	4.15	#DIV/0!	#DIV/0!	expressed protein
LOC_Os04g22280	0	0	4.14	#DIV/0!	#DIV/0!	hypothetical protein
LOC_Os11g37270	584	15485.8	4.14	26.5168	0.000267342	AMBP1 - Antimicrobial peptide MBP-1 family protein precursor, expressed
LOC_Os10g31690	0	0.06	4.125	#DIV/0!	68.75	glycine-rich cell wall structural protein 2 precursor, putative, expressed
LOC_Os01g46710	4.108	8.21	4.115	1.99854	0.501218	transposon protein, putative, CACTA, En/Spm sub-class, expressed
LOC_Os10g02930	16.14	36.7367	4.115	2.27613	0.112013	helicase SEN1, putative, expressed
LOC_Os01g25260	0	0	4.1	#DIV/0!	#DIV/0!	expressed protein
LOC_Os12g09600	0.058	0.14	4.085	2.41379	29.1786	retrotransposon protein, putative, unclassified
LOC_Os06g20690	0.1	0.143333	4.065	1.43333	28.3605	retrotransposon protein, putative, unclassified, expressed
LOC_Os03g44630	3.312	0	4.045	0	#DIV/0!	plastocyanin-like domain containing protein, putative, expressed
LOC_Os10g21266	0.394	0.8	4.045	2.03046	5.05625	ATP synthase subunit beta, putative, expressed
LOC_Os06g29230	0	0	4.04	#DIV/0!	#DIV/0!	expressed protein
LOC_Os11g11750	0	0.406667	4.005	#DIV/0!	9.84836	expressed protein
LOC_Os01g44380	0	0	3.97	#DIV/0!	#DIV/0!	hypothetical protein
LOC_Os01g57250	151.034	343.727	3.965	2.27582	0.0115353	expressed protein
LOC_Os04g51730	0.2	0.213333	3.96	1.06667	18.5625	retrotransposon protein, putative, unclassified, expressed
LOC_Os12g23620	0	0	3.925	#DIV/0!	#DIV/0!	expressed protein
LOC_Os01g25610	9.376	18.5567	3.925	1.97917	0.211514	40S ribosomal protein S4, putative, expressed
LOC_Os07g12440	0	0	3.9	#DIV/0!	#DIV/0!	expressed protein
LOC_Os11g11080	0	0.66	3.9	#DIV/0!	5.90909	hypothetical protein
LOC_Os12g13480	0	0	3.88	#DIV/0!	#DIV/0!	expressed protein
LOC_Os02g20040	0	0.09	3.875	#DIV/0!	43.0556	loricrin, putative, expressed
LOC_Os05g06770	134.648	215.887	3.875	1.60334	0.0179492	40S ribosomal protein S27a, putative, expressed
LOC_Os09g23260	0.038	0	3.86	0	#DIV/0!	hypothetical protein
LOC_Os04g39560	56.51	94.16	3.86	1.66625	0.0409941	expressed protein
LOC_Os07g15120	0	0.04	3.845	#DIV/0!	96.125	transposon protein, putative, unclassified
LOC_Os09g29860	0	0	3.845	#DIV/0!	#DIV/0!	expressed protein
LOC_Os07g33180	0	0	3.84	#DIV/0!	#DIV/0!	retrotransposon protein, putative, Ty3-gypsy subclass, expressed
LOC_Os10g08440	0	0	3.83	#DIV/0!	#DIV/0!	expressed protein
LOC_Os03g37970	47.476	95.8233	3.83	2.01835	0.0399694	ribosomal protein L13, putative, expressed
LOC_Os01g24650	0	0	3.825	#DIV/0!	#DIV/0!	expressed protein
LOC_Os09g06990	0	0.333333	3.815	#DIV/0!	11.445	retrotransposon protein, putative, Ty3-gypsy subclass
LOC_Os12g10130	0	0	3.81	#DIV/0!	#DIV/0!	retrotransposon protein, putative, Ty1-copia subclass
LOC_Os05g24280	0	0	3.79	#DIV/0!	#DIV/0!	expressed protein
LOC_Os12g02270	0	0.05	3.785	#DIV/0!	75.7	transposon protein, putative, unclassified, expressed
LOC_Os10g21346	61.264	77.05	3.78	1.25767	0.0490591	chloroplast 30S ribosomal protein S3, putative, expressed
LOC_Os02g16130	0.042	0.203333	3.78	4.84127	18.5902	transposon protein, putative, CACTA, En/Spm sub-class, expressed
LOC_Os10g33800	16.434	30.2733	3.775	1.84212	0.124697	lactate/malate dehydrogenase, putative, expressed
LOC_Os10g31660	0	0	3.775	#DIV/0!	#DIV/0!	glycine-rich cell wall structural protein 2 precursor, putative, expressed
LOC_Os03g41940	0	0	3.765	#DIV/0!	#DIV/0!	expressed protein
LOC_Os05g52060	0.128	0.216667	3.755	1.69271	17.3308	retrotransposon protein, putative, unclassified
LOC_Os02g53370	0	0	3.74	#DIV/0!	#DIV/0!	expressed protein
LOC_Os01g64340	0	0.346667	3.735	#DIV/0!	10.774	expressed protein
LOC_Os04g27810	159.09	70.4	3.735	0.442517	0.053054	retrotransposon protein, putative, Ty3-gypsy subclass, expressed
LOC_Os12g38130	0.254	0.65	3.73	2.55906	5.73846	expressed protein
LOC_Os03g08050	51.174	132.453	3.73	2.58829	0.0281609	elongation factor Tu, putative, expressed
LOC_Os01g01470	78.842	199.407	3.72	2.52919	0.0186553	no apical meristem protein, putative, expressed
LOC_Os02g17860	0.75	1.49	3.71	1.98667	2.48993	retrotransposon protein, putative, unclassified, expressed
LOC_Os05g15590	0.318	0	3.695	0	#DIV/0!	transposon protein, putative, CACTA, En/Spm sub-class, expressed
LOC_Os04g16728	6.982	23.16	3.695	3.3171	0.159542	chloroplast 30S ribosomal protein S15, putative, expressed
LOC_Os03g60410	0	0	3.69	#DIV/0!	#DIV/0!	expressed protein
LOC_Os11g27970	0.088	0.593333	3.685	6.74242	6.21067	glycine-rich cell wall structural protein 1 precursor, putative, expressed
LOC_Os12g34120	0.354	0.99	3.685	2.79661	3.72222	hypothetical protein
LOC_Os09g34980	1.354	3.77	3.665	2.78434	0.972149	zinc knuckle family protein, expressed
LOC_Os01g39920	0	0	3.645	#DIV/0!	#DIV/0!	retrotransposon protein, putative, Ty3-gypsy subclass
LOC_Os12g41770	0.188	0.183333	3.64	0.975177	19.8545	expressed protein
LOC_Os09g17160	0.072	0	3.63	0	#DIV/0!	retrotransposon protein, putative, Ty3-gypsy subclass
LOC_Os01g64630	90.224	87.1033	3.61	0.965412	0.041445	actin, putative, expressed
LOC_Os08g35420	1.158	1.35	3.61	1.1658	2.67407	photosynthetic reaction center protein, putative, expressed
LOC_Os07g12420	0.02	0.06	3.605	3	60.0833	retrotransposon protein, putative, unclassified
LOC_Os12g11530	0	0	3.595	#DIV/0!	#DIV/0!	expressed protein
LOC_Os06g31440	0	0	3.59	#DIV/0!	#DIV/0!	retrotransposon protein, putative, Ty3-gypsy subclass, expressed
LOC_Os02g30630	36.428	78.6233	3.585	2.15832	0.0455972	thiamine pyrophosphate enzyme, C-terminal TPP binding domain containing protein, expressed
LOC_Os01g22200	0.04	0.0866667	3.58	2.16667	41.3077	transposon protein, putative, CACTA, En/Spm sub-class
LOC_Os09g25690	0.092	0.156667	3.575	1.7029	22.8191	retrotransposon protein, putative, unclassified, expressed
LOC_Os12g23590	0.062	0.256667	3.555	4.13978	13.8506	retrotransposon protein, putative, unclassified
LOC_Os05g19860	0.02	0.106667	3.53	5.33333	33.0938	transposon protein, putative, unclassified
LOC_Os11g02340	0	0	3.525	#DIV/0!	#DIV/0!	expressed protein
LOC_Os03g16440	155.446	268.007	3.52	1.72411	0.013134	outer membrane protein, OMP85 family, putative, expressed
LOC_Os12g14570	0	0.16	3.515	#DIV/0!	21.9687	hypothetical protein
LOC_Os01g34540	0	0	3.495	#DIV/0!	#DIV/0!	expressed protein
LOC_Os04g29050	0	0	3.495	#DIV/0!	#DIV/0!	expressed protein
LOC_Os04g40660	20.606	43.3667	3.495	2.10457	0.0805919	MA3 domain containing protein, expressed
LOC_Os02g47710	0	0	3.485	#DIV/0!	#DIV/0!	hypothetical protein
LOC_Os11g20500	0	0	3.47	#DIV/0!	#DIV/0!	latency associated nuclear antigen, putative, expressed
LOC_Os04g23090	0	0	3.455	#DIV/0!	#DIV/0!	hypothetical protein
LOC_Os06g39752	0.214	0.263333	3.455	1.23053	13.1203	expressed protein
LOC_Os12g25140	0	0	3.45	#DIV/0!	#DIV/0!	hypothetical protein
LOC_Os02g12310	546.122	801.743	3.44	1.46807	0.00429065	no apical meristem protein, putative, expressed
LOC_Os07g16180	0	0	3.43	#DIV/0!	#DIV/0!	hypothetical protein
LOC_Os07g13380	0	0.983333	3.43	#DIV/0!	3.48814	RALFL11 - Rapid ALkalinization Factor RALF family protein precursor, putative
LOC_Os06g04200	401.934	441.43	3.425	1.09826	0.00775887	starch synthase, putative, expressed
LOC_Os01g24450	0	0	3.415	#DIV/0!	#DIV/0!	expressed protein
LOC_Os06g13620	0.984	0	3.39	0	#DIV/0!	expressed protein
LOC_Os03g33074	0	0	3.385	#DIV/0!	#DIV/0!	hypothetical protein
LOC_Os05g26440	20.306	44.0933	3.375	2.17144	0.0765422	PROLM10 - Prolamin precursor, putative, expressed
LOC_Os07g42490	12.626	41.6133	3.37	3.29584	0.0809837	sucrose synthase, putative, expressed
LOC_Os04g45760	0	0.243333	3.365	#DIV/0!	13.8288	retrotransposon protein, putative, unclassified
LOC_Os10g35800	717.38	681.2	3.345	0.949566	0.00491045	expressed protein
LOC_Os12g22640	0	0	3.34	#DIV/0!	#DIV/0!	retrotransposon protein, putative, unclassified, expressed
LOC_Os02g29900	0	0.303333	3.34	#DIV/0!	11.011	expressed protein
LOC_Os06g22280	0	0	3.325	#DIV/0!	#DIV/0!	expressed protein
LOC_Os08g14420	0	0	3.325	#DIV/0!	#DIV/0!	expressed protein
LOC_Os09g01160	0	0	3.325	#DIV/0!	#DIV/0!	expressed protein
LOC_Os09g07040	0	0	3.325	#DIV/0!	#DIV/0!	retrotransposon protein, putative, Ty3-gypsy subclass
LOC_Os12g25968	0	0	3.325	#DIV/0!	#DIV/0!	retrotransposon protein, putative, Ty3-gypsy subclass
LOC_Os09g38120	0.12	0	3.32	0	#DIV/0!	expressed protein
LOC_Os08g28380	0.046	0.296667	3.305	6.44928	11.1404	hypothetical protein
LOC_Os06g47090	0	0	3.295	#DIV/0!	#DIV/0!	retrotransposon protein, putative, unclassified, expressed
LOC_Os09g37520	27.776	48.7533	3.285	1.75523	0.06738	DUF630/DUF632 domains containing protein, putative, expressed
LOC_Os01g37950	3.27	24.0333	3.28	7.34964	0.136477	expressed protein
LOC_Os07g08710	34.832	86.0567	3.28	2.47062	0.0381144	AT hook-containing DNA-binding protein, putative, expressed
LOC_Os03g53180	0.106	2.11	3.275	19.9057	1.55213	expressed protein
LOC_Os05g10300	0	0	3.265	#DIV/0!	#DIV/0!	expressed protein
LOC_Os06g07840	0	0	3.265	#DIV/0!	#DIV/0!	hypothetical protein
LOC_Os12g34830	0	0	3.265	#DIV/0!	#DIV/0!	hypothetical protein
LOC_Os10g11580	167.082	289.603	3.265	1.7333	0.011274	histone-like transcription factor and archaeal histone, putative, expressed
LOC_Os08g05940	10.594	23.7033	3.26	2.23743	0.137533	retrotransposon protein, putative, unclassified, expressed
LOC_Os03g21790	67.926	234.153	3.26	3.44718	0.0139225	cupin domain containing protein, expressed
LOC_Os12g34022	0.35	1.05667	3.245	3.01905	3.07098	retrotransposon protein, putative, unclassified, expressed
LOC_Os11g41330	0	0	3.24	#DIV/0!	#DIV/0!	expressed protein
LOC_Os03g55874	0.58	2.13333	3.24	3.67816	1.51875	ATP synthase subunit beta, putative, expressed
LOC_Os11g15660	0	0	3.23	#DIV/0!	#DIV/0!	hypothetical protein
LOC_Os06g24830	0	0	3.23	#DIV/0!	#DIV/0!	retrotransposon protein, putative, Ty3-gypsy subclass, expressed
LOC_Os07g43240	2.16	8.16333	3.225	3.77932	0.395059	SKP1-like protein 1B, putative, expressed
LOC_Os06g26040	0.036	0.0966667	3.22	2.68519	33.3103	retrotransposon, putative, centromere-specific
LOC_Os08g34100	0	0	3.215	#DIV/0!	#DIV/0!	conserved hypothetical protein
LOC_Os03g55090	33.896	65.1333	3.21	1.92156	0.0492835	alpha-glucan phosphorylast isozyme, putative, expressed
LOC_Os03g16620	0	0	3.205	#DIV/0!	#DIV/0!	transposon protein, putative, unclassified, expressed
LOC_Os07g22870	0	0	3.2	#DIV/0!	#DIV/0!	expressed protein
LOC_Os04g16828	8.274	43.1333	3.2	5.21312	0.0741886	chloroplast 50S ribosomal protein L14, putative, expressed
LOC_Os05g22722	8.274	43.1333	3.2	5.21312	0.0741886	chloroplast 50S ribosomal protein L14, putative, expressed
LOC_Os08g15276	8.274	43.1333	3.2	5.21312	0.0741886	chloroplast 50S ribosomal protein L14, putative, expressed
LOC_Os10g21342	8.274	43.1333	3.2	5.21312	0.0741886	chloroplast 50S ribosomal protein L14, putative, expressed
LOC_Os11g28220	0	0	3.195	#DIV/0!	#DIV/0!	expressed protein
LOC_Os10g06920	0	0.37	3.19	#DIV/0!	8.62162	expressed protein
LOC_Os11g43010	0.056	2.06	3.185	36.7857	1.54612	retrotransposon, putative, centromere-specific
LOC_Os01g57190	0	0.216667	3.17	#DIV/0!	14.6308	transposon protein, putative, unclassified, expressed
LOC_Os12g34016	0.494	0.893333	3.17	1.80837	3.54851	retrotransposon protein, putative, unclassified, expressed
LOC_Os04g19670	309.866	136.617	3.145	0.44089	0.0230206	retrotransposon protein, putative, Ty3-gypsy subclass, expressed
LOC_Os08g15308	0	1.2	3.135	#DIV/0!	2.6125	chloroplast 30S ribosomal protein S18, putative, expressed
LOC_Os07g11380	9620.03	11279.2	3.125	1.17247	0.000277058	RAL4 - Seed allergenic protein RA5/RA14/RA17 precursor, expressed
LOC_Os04g07630	0	0	3.12	#DIV/0!	#DIV/0!	hypothetical protein
LOC_Os12g34014	0.428	1.64333	3.12	3.83956	1.89858	NADH-ubiquinone oxidoreductase chain 6, putative, expressed
LOC_Os03g04700	0.13	0.32	3.115	2.46154	9.73438	retrotransposon, putative, centromere-specific, expressed
LOC_Os01g08470	31.964	79.7567	3.115	2.4952	0.0390563	retrotransposon protein, putative, unclassified, expressed
LOC_Os11g43810	0.06	0.57	3.105	9.5	5.44737	retrotransposon protein, putative, Ty3-gypsy subclass, expressed
LOC_Os03g03810	2277.15	2505.88	3.1	1.10045	0.00123709	DEF8 - Defensin and Defensin-like DEFL family, expressed
LOC_Os07g20900	0	0.243333	3.095	#DIV/0!	12.7192	retrotransposon protein, putative, unclassified, expressed
LOC_Os11g23920	0	0.316667	3.095	#DIV/0!	9.77368	expressed protein
LOC_Os08g30620	0	0.113333	3.095	#DIV/0!	27.3088	expressed protein
LOC_Os01g49790	0	0	3.09	#DIV/0!	#DIV/0!	expressed protein
LOC_Os01g16280	0	0	3.085	#DIV/0!	#DIV/0!	expressed protein
LOC_Os03g64060	16.162	56.27	3.085	3.48162	0.054825	expressed protein
LOC_Os09g03330	0	0	3.08	#DIV/0!	#DIV/0!	transposon protein, putative, CACTA, En/Spm sub-class
LOC_Os02g56070	0.018	0.0233333	3.08	1.2963	132	retrotransposon protein, putative, unclassified, expressed
LOC_Os05g10360	0	0	3.075	#DIV/0!	#DIV/0!	expressed protein
LOC_Os03g19020	8.136	15.31	3.075	1.88176	0.200849	PHD-finger family protein, expressed
LOC_Os02g39790	3.88	5.93	3.06	1.52835	0.51602	CPuORF9 - conserved peptide uORF-containing transcript, expressed
LOC_Os04g30850	0	0.0366667	3.035	#DIV/0!	82.7727	expressed protein
LOC_Os08g25450	0	0.463333	3.03	#DIV/0!	6.53957	expressed protein
LOC_Os03g06910	0.06	0.856667	3.03	14.2778	3.53696	PPR repeat containing protein, expressed
LOC_Os12g04580	0	0.216667	3.005	#DIV/0!	13.8692	EF hand family protein, putative
LOC_Os05g15610	0	0	3	#DIV/0!	#DIV/0!	expressed protein
LOC_Os09g09690	0.084	19.3333	2.995	230.159	0.154914	retrotransposon protein, putative, Ty3-gypsy subclass, expressed
LOC_Os05g36290	89.226	192.067	2.995	2.15259	0.0155935	actin, putative, expressed
LOC_Os11g19470	0	0	2.995	#DIV/0!	#DIV/0!	hypothetical protein
LOC_Os07g36920	19.226	43.59	2.99	2.26724	0.0685937	OsFBX255 - F-box domain containing protein, expressed
LOC_Os06g46770	141.956	275.247	2.99	1.93896	0.010863	ubiquitin family protein, putative, expressed
LOC_Os06g48750	23.854	80.1733	2.98	3.361	0.0371695	DEAD-box ATP-dependent RNA helicase, putative, expressed
LOC_Os04g37560	0	0	2.965	#DIV/0!	#DIV/0!	hypothetical protein
LOC_Os07g08370	0.212	0.263333	2.965	1.24214	11.2595	expressed protein
LOC_Os03g33509	0	0	2.96	#DIV/0!	#DIV/0!	expressed protein
LOC_Os12g34160	0.078	0.25	2.94	3.20513	11.76	transposon protein, putative, CACTA, En/Spm sub-class, expressed
LOC_Os09g25530	0	0	2.94	#DIV/0!	#DIV/0!	expressed protein
LOC_Os02g21120	0.53	0	2.935	0	#DIV/0!	transposon protein, putative, unclassified
LOC_Os12g08120	0	0	2.93	#DIV/0!	#DIV/0!	expressed protein
LOC_Os02g48710	1.494	2.53667	2.93	1.6979	1.15506	expressed protein
LOC_Os07g11100	0	0	2.925	#DIV/0!	#DIV/0!	hypothetical protein
LOC_Os02g55440	4.208	13.8267	2.925	3.2858	0.211548	transmembrane 9 superfamily member, putative, expressed
LOC_Os02g48720	16.678	22.9833	2.925	1.37806	0.127266	mitochondrial carrier protein, putative, expressed
LOC_Os08g34940	0	0	2.915	#DIV/0!	#DIV/0!	hypothetical protein
LOC_Os11g17520	0.046	0.0933333	2.915	2.02899	31.2321	expressed protein
LOC_Os02g14820	0	0	2.91	#DIV/0!	#DIV/0!	expressed protein
LOC_Os12g39140	0.14	0.0966667	2.91	0.690476	30.1034	transposon protein, putative, unclassified, expressed
LOC_Os04g16742	0	0.876667	2.91	#DIV/0!	3.31939	NADPH-dependent oxidoreductase, putative, expressed
LOC_Os11g43630	0	0.0666667	2.9	#DIV/0!	43.5	retrotransposon protein, putative, unclassified, expressed
LOC_Os06g32570	0.032	0.203333	2.895	6.35417	14.2377	retrotransposon protein, putative, unclassified
LOC_Os01g63470	4.356	11.4467	2.88	2.62779	0.251602	C2 domain containing protein, expressed
LOC_Os12g10290	0.848	2.33333	2.875	2.75157	1.23214	expressed protein
LOC_Os09g36030	16.588	32.9267	2.875	1.98497	0.0873152	4-hydroxy-2-oxovalerate aldolase, putative, expressed
LOC_Os01g70110	22.704	42.45	2.875	1.86971	0.0677267	No apical meristem protein, putative, expressed
LOC_Os11g19270	0	0	2.87	#DIV/0!	#DIV/0!	hypothetical protein
LOC_Os08g11210	0	0	2.865	#DIV/0!	#DIV/0!	transposon protein, putative, unclassified
LOC_Os01g15530	0.046	0.146667	2.85	3.18841	19.4318	tetratricopeptide-like helical, putative, expressed
LOC_Os07g32290	0	0	2.84	#DIV/0!	#DIV/0!	expressed protein
LOC_Os08g08960	53.606	42.8767	2.84	0.799848	0.0662365	Cupin domain containing protein, expressed
LOC_Os03g17970	0	0.183333	2.835	#DIV/0!	15.4636	expressed protein
LOC_Os02g09140	4.248	11.2133	2.835	2.63967	0.252824	bfr-2, putative, expressed
LOC_Os10g31680	0	0	2.83	#DIV/0!	#DIV/0!	glycine-rich cell wall structural protein 2 precursor, putative, expressed
LOC_Os08g24850	2.046	0.226667	2.83	0.110785	12.4853	retrotransposon, putative, centromere-specific, expressed
LOC_Os04g59010	4.684	10.0433	2.83	2.14418	0.281779	F-box domain containing protein, expressed
LOC_Os08g33460	6.596	20.0867	2.83	3.04528	0.140889	expressed protein
LOC_Os08g25200	0	0.0166667	2.825	#DIV/0!	169.5	paired amphipathic helix repeat-containing protein, putative, expressed
LOC_Os04g05170	0.01	0	2.82	0	#DIV/0!	retrotransposon protein, putative, Ty3-gypsy subclass, expressed
LOC_Os01g10660	0	0	2.82	#DIV/0!	#DIV/0!	expressed protein
LOC_Os12g20430	0.022	0.0966667	2.82	4.39394	29.1724	retrotransposon protein, putative, Ty3-gypsy subclass
LOC_Os05g06730	0	0	2.815	#DIV/0!	#DIV/0!	expressed protein
LOC_Os01g14860	11.584	16.04	2.815	1.38467	0.175499	CGMC_GSK.1 - CGMC includes CDA, MAPK, GSK3, and CLKC kinases, expressed
LOC_Os03g27070	0	0	2.81	#DIV/0!	#DIV/0!	expressed protein
LOC_Os12g17560	0	0.463333	2.81	#DIV/0!	6.06475	expressed protein
LOC_Os02g14780	4.672	10.76	2.805	2.30308	0.260688	splicing factor 3 subunit 1, putative, expressed
LOC_Os01g38600	0	0	2.805	#DIV/0!	#DIV/0!	expressed protein
LOC_Os09g32340	0	0.136667	2.8	#DIV/0!	20.4878	expressed protein
LOC_Os09g04680	0.022	0.416667	2.8	18.9394	6.72	photosystem II P680 chlorophyll A apoprotein, putative, expressed
LOC_Os01g27060	0.106	0.183333	2.795	1.72956	15.2455	retrotransposon, putative, centromere-specific, expressed
LOC_Os08g19020	0	0	2.79	#DIV/0!	#DIV/0!	expressed protein
LOC_Os11g12600	0	0	2.785	#DIV/0!	#DIV/0!	expressed protein
LOC_Os07g40580	8.62	42.4333	2.785	4.92266	0.0656324	eukaryotic translation initiation factor 5A, putative, expressed
LOC_Os06g49740	19.452	48.1633	2.785	2.47601	0.0578241	pre-mRNA-splicing factor syf2, putative, expressed
LOC_Os07g42750	0.084	0.373333	2.78	4.44444	7.44643	DDT domain containing protein, putative, expressed
LOC_Os05g30880	14.642	21.47	2.78	1.46633	0.129483	nucleolar matrix protein-related, putative, expressed
LOC_Os10g02200	0	0.376667	2.775	#DIV/0!	7.36726	retrotransposon protein, putative, Ty3-gypsy subclass
LOC_Os02g24612	4.002	9.42333	2.775	2.35466	0.294482	ribosomal protein S2, putative, expressed
LOC_Os10g38278	4.002	9.42333	2.775	2.35466	0.294482	chloroplast 30S ribosomal protein S2, putative, expressed
LOC_Os02g32690	0.254	0.543333	2.77	2.13911	5.09816	pleiotropic drug resistance protein 15, putative, expressed
LOC_Os12g05050	152.126	202.847	2.765	1.33341	0.013631	stem-specific protein TSJT1, putative, expressed
LOC_Os05g20700	0.094	0.56	2.765	5.95745	4.9375	retrotransposon protein, putative, Ty3-gypsy subclass, expressed
LOC_Os09g07650	0	0	2.76	#DIV/0!	#DIV/0!	expressed protein
LOC_Os12g08725	0	0.0266667	2.755	#DIV/0!	103.312	retrotransposon protein, putative, unclassified, expressed
LOC_Os01g56340	0.034	0.18	2.755	5.29412	15.3056	transposon protein, putative, unclassified, expressed
LOC_Os08g35680	0.032	0.1	2.75	3.125	27.5	expressed protein
LOC_Os01g35680	0	0	2.745	#DIV/0!	#DIV/0!	retrotransposon protein, putative, unclassified
LOC_Os11g46890	0	0	2.745	#DIV/0!	#DIV/0!	expressed protein
LOC_Os01g49560	0.198	2.85	2.745	14.3939	0.963158	expressed protein
LOC_Os04g16732	1.202	2.94667	2.745	2.45147	0.931561	NADPH-dependent oxidoreductase, putative, expressed
LOC_Os01g43570	0	0	2.74	#DIV/0!	#DIV/0!	expressed protein
LOC_Os12g39930	0	0	2.735	#DIV/0!	#DIV/0!	expressed protein
LOC_Os01g66110	2.08	10.73	2.735	5.15865	0.254893	methyltransferase, putative, expressed
LOC_Os02g26700	54.622	71.84	2.73	1.31522	0.0380011	cation transport regulator-like protein 1, putative, expressed
LOC_Os07g14760	0	0.0166667	2.725	#DIV/0!	163.5	expressed protein
LOC_Os05g48422	8.064	22.36	2.72	2.77282	0.121646	60S ribosomal protein-related, putative, expressed
LOC_Os04g40190	8.322	14.58	2.71	1.75198	0.185871	circumsporozoite protein, putative, expressed
LOC_Os09g31080	2.684	16.8567	2.705	6.28043	0.160471	induced stolen tip protein TUB8, putative, expressed
LOC_Os05g19320	0.038	0.45	2.695	11.8421	5.98889	retrotransposon protein, putative, Ty3-gypsy subclass, expressed
LOC_Os06g30270	0.472	1.24333	2.695	2.63418	2.16756	retrotransposon protein, putative, unclassified, expressed
LOC_Os05g28360	0	0	2.695	#DIV/0!	#DIV/0!	expressed protein
LOC_Os04g10890	0	0.0466667	2.69	#DIV/0!	57.6429	expressed protein
LOC_Os05g13900	0	0.0533333	2.69	#DIV/0!	50.4375	retrotransposon protein, putative, unclassified, expressed
LOC_Os06g37520	0.102	0.0933333	2.69	0.915033	28.8214	zinc knuckle domain containing protein, expressed
LOC_Os01g67310	136.632	171.09	2.69	1.2522	0.0157227	patatin, putative, expressed
LOC_Os03g23130	0	0.0933333	2.685	#DIV/0!	28.7679	retrotransposon protein, putative, unclassified
LOC_Os12g35140	0.052	0.456667	2.685	8.78205	5.87956	retrotransposon protein, putative, unclassified, expressed
LOC_Os12g10604	2.468	5.53	2.685	2.24068	0.485533	retrotransposon protein, putative, unclassified
LOC_Os07g29320	14.7	31.79	2.68	2.16259	0.0843032	rRNA-processing protein EBP2, putative, expressed
LOC_Os04g42090	18.646	45.02	2.68	2.41446	0.0595291	CPuORF7 - conserved peptide uORF-containing transcript, expressed
LOC_Os03g33920	0.088	3.36333	2.68	38.2197	0.796829	conserved hypothetical protein
LOC_Os12g37519	5.118	21.2	2.68	4.14224	0.126415	retrotransposon protein, putative, unclassified, expressed
LOC_Os03g12430	1.766	4.16667	2.675	2.35938	0.642	PPR repeat containing protein, putative, expressed
LOC_Os03g06420	6.086	14.7367	2.675	2.4214	0.18152	expressed protein
LOC_Os02g32030	15.536	40.1367	2.67	2.58346	0.0665227	elongation factor, putative, expressed
LOC_Os09g13970	0.05	0.0833333	2.665	1.66667	31.98	retrotransposon protein, putative, Ty3-gypsy subclass
LOC_Os08g15900	0.04	0.0133333	2.66	0.333333	199.5	transposon protein, putative, unclassified, expressed
LOC_Os06g50670	0	7.60667	2.655	#DIV/0!	0.349036	expressed protein
LOC_Os09g02700	43.198	144.823	2.655	3.35255	0.0183327	polyadenylate-binding protein, putative, expressed
LOC_Os04g18590	0	0	2.645	#DIV/0!	#DIV/0!	expressed protein
LOC_Os03g37760	0	0.0966667	2.645	#DIV/0!	27.3621	expressed protein
LOC_Os11g32090	0.322	1.03333	2.645	3.20911	2.55968	geranylgeranyl transferase type-2 subunit beta, putative, expressed
LOC_Os12g05450	0.026	2.43333	2.645	93.5897	1.08699	retrotransposon protein, putative, unclassified, expressed
LOC_Os07g11330	4982.93	2949.35	2.64	0.591891	0.000895111	RAL2 - Seed allergenic protein RA5/RA14/RA17 precursor, expressed
LOC_Os02g32660	60.626	99.1633	2.635	1.63566	0.0265723	1,4-alpha-glucan-branching enzyme, chloroplast precursor, putative, expressed
LOC_Os05g13940	1.348	1.20333	2.63	0.892681	2.1856	retrotransposon protein, putative, unclassified, expressed
LOC_Os07g48490	77.62	192.067	2.63	2.47445	0.0136932	stress responsive protein, putative, expressed
LOC_Os10g34370	0.21	1.33667	2.625	6.36508	1.96384	expressed protein
LOC_Os02g07370	0.038	0.01	2.62	0.263158	262	retrotransposon protein, putative, unclassified, expressed
LOC_Os06g47860	2.08	5.18667	2.62	2.49359	0.505141	expressed protein
LOC_Os09g10460	0	0	2.615	#DIV/0!	#DIV/0!	transposon protein, putative, unclassified
LOC_Os08g24580	0	0	2.61	#DIV/0!	#DIV/0!	retrotransposon protein, putative, Ty3-gypsy subclass
LOC_Os10g07300	1.004	5.22667	2.61	5.20584	0.499362	retrotransposon protein, putative, Ty3-gypsy subclass, expressed
LOC_Os04g08792	0	0	2.605	#DIV/0!	#DIV/0!	hypothetical protein
LOC_Os05g48430	2.538	11.02	2.605	4.342	0.236388	hypothetical protein
LOC_Os02g02410	684.704	759.9	2.605	1.10982	0.00342808	DnaK family protein, putative, expressed
LOC_Os02g29490	0	0	2.59	#DIV/0!	#DIV/0!	hypothetical protein
LOC_Os01g29840	149.688	314.183	2.585	2.09892	0.00822768	no apical meristem protein, putative, expressed
LOC_Os07g24510	0	0.0133333	2.58	#DIV/0!	193.5	retrotransposon protein, putative, Ty3-gypsy subclass, expressed
LOC_Os09g10350	0	0.0533333	2.58	#DIV/0!	48.375	transposon protein, putative, unclassified, expressed
LOC_Os11g24420	0	0	2.575	#DIV/0!	#DIV/0!	expressed protein
LOC_Os10g38216	0.356	0.243333	2.57	0.683521	10.5616	photosystem I assembly protein ycf3, putative, expressed
LOC_Os05g49360	0	0.163333	2.56	#DIV/0!	15.6735	expressed protein
LOC_Os12g27740	0	0.483333	2.555	#DIV/0!	5.28621	expressed protein
LOC_Os04g54430	1.864	7.39667	2.55	3.96817	0.34475	immediate-early protein RSP40, putative, expressed
LOC_Os11g12300	0	13.2233	2.55	#DIV/0!	0.192841	NBS-LRR disease resistance protein, putative, expressed
LOC_Os03g46100	122.002	3071.09	2.55	25.1725	0.000830323	cupin domain containing protein, expressed
LOC_Os07g29020	0.04	0.0466667	2.545	1.16667	54.5357	hypothetical protein
LOC_Os12g29605	0	0	2.54	#DIV/0!	#DIV/0!	expressed protein
LOC_Os02g38620	0	0.0233333	2.54	#DIV/0!	108.857	retrotransposon protein, putative, Ty3-gypsy subclass
LOC_Os08g26830	0	0.116667	2.54	#DIV/0!	21.7714	expressed protein
LOC_Os02g55560	342.634	409.873	2.54	1.19624	0.00619704	protein phosphatase 2C, putative, expressed
LOC_Os03g56784	0	0	2.535	#DIV/0!	#DIV/0!	expressed protein
LOC_Os11g31260	0	0.29	2.535	#DIV/0!	8.74138	conserved hypothetical protein
LOC_Os06g39718	0.21	0.89	2.535	4.2381	2.84831	chloroplast 50S ribosomal protein L33, putative, expressed
LOC_Os10g38276	0.458	1.63	2.53	3.55895	1.55215	chloroplast ATP synthase a chain precursor, putative, expressed
LOC_Os02g29910	0	0	2.525	#DIV/0!	#DIV/0!	hypothetical protein
LOC_Os07g23140	0	0	2.525	#DIV/0!	#DIV/0!	hypothetical protein
LOC_Os11g27010	0	0	2.52	#DIV/0!	#DIV/0!	hypothetical protein
LOC_Os02g47370	81.23	129.313	2.515	1.59194	0.0194489	transcription factor TF2, putative, expressed
LOC_Os04g08620	0	0	2.515	#DIV/0!	#DIV/0!	retrotransposon protein, putative, unclassified
LOC_Os03g57790	8.206	12.98	2.51	1.58177	0.193374	ubiquitin-conjugating enzyme, putative, expressed
LOC_Os01g39080	0	0	2.505	#DIV/0!	#DIV/0!	expressed protein
LOC_Os12g19450	0.054	0.246667	2.505	4.5679	10.1554	retrotransposon protein, putative, unclassified
LOC_Os07g28180	0.378	1.65	2.505	4.36508	1.51818	expressed protein
LOC_Os10g39620	12.434	25.3767	2.505	2.04091	0.0987127	ubiquitin family protein, putative, expressed
LOC_Os03g49190	62.648	531.19	2.505	8.47896	0.00471583	oleosin, putative, expressed
LOC_Os07g39450	0	0.126667	2.5	#DIV/0!	19.7368	expressed protein
LOC_Os05g13600	0.026	0.0466667	2.495	1.79487	53.4643	retrotransposon protein, putative, Ty3-gypsy subclass
LOC_Os06g43210	4.678	10.2133	2.495	2.18327	0.244289	zinc finger, C3HC4 type domain containing protein, expressed
LOC_Os10g21388	0.18	0.87	2.485	4.83333	2.85632	expressed protein
LOC_Os06g51120	0	0	2.485	#DIV/0!	#DIV/0!	expressed protein
LOC_Os02g26260	17.382	24.8567	2.485	1.43002	0.0999732	expressed protein
LOC_Os07g04530	7.496	28.0567	2.485	3.74289	0.0885707	GYF domain containing protein, putative, expressed
LOC_Os04g34470	0	0	2.48	#DIV/0!	#DIV/0!	expressed protein
LOC_Os03g08230	3.03	10.5433	2.48	3.47965	0.23522	sodium/calcium exchanger protein, putative, expressed
LOC_Os06g32520	0	0.293333	2.47	#DIV/0!	8.42045	expressed protein
LOC_Os04g23140	40.802	69.8733	2.47	1.7125	0.0353497	expressed protein
LOC_Os02g49410	2.622	22.9667	2.465	8.75922	0.107329	histone-like transcription factor and archaeal histone, putative, expressed
LOC_Os07g40820	0.018	0	2.46	0	#DIV/0!	PPR repeat domain containing protein, putative, expressed
LOC_Os05g02250	12.756	21.4067	2.46	1.67816	0.114917	expressed protein
LOC_Os05g04510	62.404	153.7	2.46	2.46298	0.0160052	S-adenosylmethionine synthetase, putative, expressed
LOC_Os06g39100	0	0	2.455	#DIV/0!	#DIV/0!	expressed protein
LOC_Os07g31330	0.03	0	2.455	0	#DIV/0!	expressed protein
LOC_Os01g50740	0	0	2.45	#DIV/0!	#DIV/0!	expressed protein
LOC_Os07g46010	0	0	2.45	#DIV/0!	#DIV/0!	retrotransposon protein, putative, unclassified, expressed
LOC_Os01g50800	0	0.0166667	2.445	#DIV/0!	146.7	expressed protein
LOC_Os06g37440	5.914	13.3967	2.445	2.26525	0.182508	elongation factor 1-gamma, putative, expressed
LOC_Os03g05940	0	0	2.445	#DIV/0!	#DIV/0!	expressed protein
LOC_Os06g22925	0	0	2.44	#DIV/0!	#DIV/0!	expressed protein
LOC_Os02g36910	0	0.106667	2.44	#DIV/0!	22.875	transposon protein, putative, unclassified
LOC_Os08g29470	0.108	0	2.435	0	#DIV/0!	retrotransposon protein, putative, unclassified
LOC_Os12g30900	0	0.0133333	2.435	#DIV/0!	182.625	transposon protein, putative, unclassified, expressed
LOC_Os09g11650	0	2.95667	2.435	#DIV/0!	0.823563	retrotransposon protein, putative, Ty3-gypsy subclass, expressed
LOC_Os02g30680	0	0.0433333	2.435	#DIV/0!	56.1923	transposon protein, putative, unclassified, expressed
LOC_Os12g16640	0.034	0.116667	2.435	3.43137	20.8714	expressed protein
LOC_Os10g40220	0.186	0.28	2.43	1.50538	8.67857	expressed protein
LOC_Os03g05980	28.444	52.6733	2.43	1.85183	0.0461334	40S ribosomal protein S9-2, putative, expressed
LOC_Os03g57960	91.936	1853.85	2.43	20.1645	0.00131079	cupin domain containing protein, expressed
LOC_Os06g05150	6.326	10.6267	2.42	1.67984	0.227729	expressed protein
LOC_Os05g49030	49.38	66.05	2.42	1.33759	0.0366389	60S ribosomal protein L18a, putative, expressed
LOC_Os09g14300	0	0	2.415	#DIV/0!	#DIV/0!	retrotransposon protein, putative, unclassified
LOC_Os12g34720	0	0	2.415	#DIV/0!	#DIV/0!	expressed protein
LOC_Os04g41010	0	0	2.41	#DIV/0!	#DIV/0!	expressed protein
LOC_Os06g23900	0	0	2.405	#DIV/0!	#DIV/0!	hypothetical protein
LOC_Os07g41290	11.632	29.76	2.4	2.55846	0.0806452	DEFL13 - Defensin and Defensin-like DEFL family, expressed
LOC_Os02g29500	1.056	2.19667	2.4	2.08018	1.09256	expressed protein
LOC_Os07g41439	0.1	0.506667	2.395	5.06667	4.72697	expressed protein
LOC_Os08g37444	17.338	50.6233	2.395	2.91979	0.0473102	signal recognition particle receptor, putative, expressed
LOC_Os04g17200	0.182	0.17	2.39	0.934066	14.0588	GRF zinc finger family protein
LOC_Os06g27620	0	0.763333	2.39	#DIV/0!	3.131	hypothetical protein
LOC_Os01g59150	10.982	20.5667	2.39	1.87276	0.116207	tubulin/FtsZ domain containing protein, putative, expressed
LOC_Os03g59920	0.034	0.223333	2.385	6.56863	10.6791	transposon protein, putative, unclassified, expressed
LOC_Os12g23570	0.26	0.35	2.385	1.34615	6.81429	expressed protein
LOC_Os12g33944	0.42	0.72	2.385	1.71429	3.3125	ELF protein, expressed
LOC_Os03g37030	1.064	0.736667	2.385	0.692356	3.23756	retrotransposon protein, putative, unclassified, expressed
LOC_Os04g41810	0.652	2.4	2.385	3.68098	0.99375	expressed protein
LOC_Os04g24180	11.224	22.84	2.385	2.03493	0.104422	heat shock protein binding protein, putative, expressed
LOC_Os04g45500	0	0	2.38	#DIV/0!	#DIV/0!	expressed protein
LOC_Os05g26770	1338.55	5423.67	2.38	4.05189	0.000438817	PROLM18 - Prolamin precursor, expressed
LOC_Os01g44030	0	0	2.375	#DIV/0!	#DIV/0!	expressed protein
LOC_Os10g23240	1.89	0	2.375	0	#DIV/0!	expressed protein
LOC_Os06g20890	0	0.193333	2.375	#DIV/0!	12.2845	retrotransposon protein, putative, unclassified, expressed
LOC_Os02g32350	29.946	80.4267	2.375	2.68572	0.02953	TUDOR protein with multiple SNc domains, putative, expressed
LOC_Os02g53300	0.096	0.16	2.37	1.66667	14.8125	hypothetical protein
LOC_Os05g52070	0.072	0.183333	2.37	2.5463	12.9273	retrotransposon protein, putative, Ty3-gypsy subclass, expressed
LOC_Os03g14860	3.426	7.61667	2.37	2.2232	0.31116	G-patch domain containing protein, expressed
LOC_Os04g16734	0.338	0.526667	2.365	1.55819	4.49051	maturase K, putative, expressed
LOC_Os02g57440	0.102	0.573333	2.365	5.62092	4.125	LYK8, putative, expressed
LOC_Os06g06560	14.186	42.34	2.36	2.98463	0.0557393	starch synthase, putative, expressed
LOC_Os08g20379	0	0	2.36	#DIV/0!	#DIV/0!	retrotransposon protein, putative, Ty3-gypsy subclass, expressed
LOC_Os11g19540	0	0	2.36	#DIV/0!	#DIV/0!	retrotransposon, putative, centromere-specific, expressed
LOC_Os12g32950	11.742	17.3	2.355	1.47334	0.136127	membrane protein, putative, expressed
LOC_Os08g22670	0	0	2.35	#DIV/0!	#DIV/0!	retrotransposon protein, putative, Ty3-gypsy subclass, expressed
LOC_Os09g14780	0	0	2.345	#DIV/0!	#DIV/0!	retrotransposon, putative, centromere-specific, expressed
LOC_Os05g28390	0	0	2.34	#DIV/0!	#DIV/0!	expressed protein
LOC_Os07g40200	0.09	0.243333	2.335	2.7037	9.59589	hypothetical protein
LOC_Os08g15296	0.888	1.53667	2.33	1.73048	1.51627	photosystem II reaction center protein H, putative, expressed
LOC_Os07g12280	0	0	2.325	#DIV/0!	#DIV/0!	expressed protein
LOC_Os05g07070	4.038	8.63333	2.325	2.13802	0.269305	zinc finger, C3HC4 type domain containing protein, expressed
LOC_Os02g18420	0	0	2.32	#DIV/0!	#DIV/0!	expressed protein
LOC_Os08g32100	14.932	29.7833	2.315	1.9946	0.077728	transposon protein, putative, CACTA, En/Spm sub-class, expressed
LOC_Os02g34240	0	0.0366667	2.31	#DIV/0!	63	transposon protein, putative, unclassified
LOC_Os02g24574	0.122	1.60667	2.31	13.1694	1.43776	NADPH-dependent oxidoreductase, putative
LOC_Os02g29990	0	0	2.305	#DIV/0!	#DIV/0!	retrotransposon protein, putative, Ty3-gypsy subclass
LOC_Os10g42820	17.078	22.3567	2.305	1.30909	0.103101	early-responsive to dehydration protein-related, putative, expressed
LOC_Os03g26830	0	0	2.3	#DIV/0!	#DIV/0!	expressed protein
LOC_Os05g36300	0	0	2.3	#DIV/0!	#DIV/0!	hypothetical protein
LOC_Os04g54520	0.018	0.07	2.3	3.88889	32.8571	retrotransposon protein, putative, Ty3-gypsy subclass
LOC_Os02g39460	0	0.316667	2.3	#DIV/0!	7.26316	retrotransposon, putative, centromere-specific, expressed
LOC_Os04g30820	0	0.0966667	2.295	#DIV/0!	23.7414	expressed protein
LOC_Os01g44220	114.936	158.733	2.295	1.38106	0.0144582	glucose-1-phosphate adenylyltransferase large subunit, chloroplast precursor, putative, expressed
LOC_Os02g54950	0	0	2.29	#DIV/0!	#DIV/0!	transposon protein, putative, unclassified, expressed
LOC_Os03g40930	9.822	16.4067	2.29	1.6704	0.139577	expressed protein
LOC_Os06g37140	4.978	21.8433	2.29	4.38797	0.104837	retrotransposon protein, putative, Ty3-gypsy subclass, expressed
LOC_Os03g51200	6.788	9.91667	2.285	1.46091	0.23042	Core histone H2A/H2B/H3/H4 domain containing protein, putative, expressed
LOC_Os07g12250	9.548	13.4	2.285	1.40344	0.170522	ribosomal protein L24, putative, expressed
LOC_Os06g41770	19.266	132.65	2.285	6.88519	0.0172258	bZIP transcription factor domain containing protein, expressed
LOC_Os08g08205	0.564	4.56667	2.28	8.09693	0.49927	expressed protein
LOC_Os09g23630	0	0	2.28	#DIV/0!	#DIV/0!	expressed protein
LOC_Os02g24632	0	0	2.275	#DIV/0!	#DIV/0!	photosystem II 44 kDa reaction center protein, putative, expressed
LOC_Os02g01010	17.01	35.83	2.275	2.10641	0.0634943	OsPDIL1-4 protein disulfide isomerase PDIL1-4, expressed
LOC_Os09g01640	18.388	58.1633	2.275	3.16311	0.039114	CAX-interacting protein 4, putative, expressed
LOC_Os02g10870	0	0	2.265	#DIV/0!	#DIV/0!	hypothetical protein
LOC_Os11g25200	0	0	2.265	#DIV/0!	#DIV/0!	transposon protein, putative, CACTA, En/Spm sub-class
LOC_Os12g24590	0	0	2.265	#DIV/0!	#DIV/0!	hypothetical protein
LOC_Os12g37419	14.546	35.7567	2.265	2.45818	0.0633448	cytochrome c oxidase polypeptide Vc, putative, expressed
LOC_Os05g40600	0.004	0	2.265	0	#DIV/0!	transposon protein, putative, unclassified, expressed
LOC_Os10g41460	8.7	13.6367	2.265	1.56743	0.166096	transcription factor like protein, putative, expressed
LOC_Os04g05850	0	0.46	2.26	#DIV/0!	4.91304	hypothetical protein
LOC_Os07g25050	0	0	2.255	#DIV/0!	#DIV/0!	thionin-like peptide, putative, expressed
LOC_Os06g23620	0	0	2.25	#DIV/0!	#DIV/0!	expressed protein
LOC_Os03g05410	0	0.2	2.25	#DIV/0!	11.25	expressed protein
LOC_Os09g32320	11.156	21.3467	2.25	1.91347	0.105403	growth regulator related protein, putative, expressed
LOC_Os06g22800	0	0	2.245	#DIV/0!	#DIV/0!	hypothetical protein
LOC_Os01g38040	0	0.236667	2.245	#DIV/0!	9.48592	retrotransposon protein, putative, unclassified, expressed
LOC_Os04g16772	7.09	7.69333	2.245	1.0851	0.291811	chloroplast 30S ribosomal protein S19, putative
LOC_Os04g16818	7.09	7.69333	2.245	1.0851	0.291811	chloroplast 30S ribosomal protein S19, putative
LOC_Os07g25024	7.09	7.69333	2.245	1.0851	0.291811	chloroplast 30S ribosomal protein S19, putative
LOC_Os08g15266	7.09	7.69333	2.245	1.0851	0.291811	chloroplast 30S ribosomal protein S19, putative
LOC_Os09g24412	7.09	7.69333	2.245	1.0851	0.291811	chloroplast 30S ribosomal protein S19, putative
LOC_Os08g21290	0	0.206667	2.24	#DIV/0!	10.8387	retrotransposon protein, putative, Ty3-gypsy subclass
LOC_Os06g43550	16.414	26.1267	2.24	1.59173	0.0857362	expressed protein
LOC_Os07g34350	0.04	0.0533333	2.23	1.33333	41.8125	retrotransposon protein, putative, unclassified
LOC_Os04g23460	0	0	2.225	#DIV/0!	#DIV/0!	expressed protein
LOC_Os04g30920	0.216	0.843333	2.225	3.90432	2.63834	expressed protein
LOC_Os01g37350	0.842	4.67667	2.225	5.55424	0.475766	retrotransposon protein, putative, Ty3-gypsy subclass, expressed
LOC_Os03g22720	2.07	10.15	2.225	4.90338	0.219212	expressed protein
LOC_Os05g13400	0.14	0.36	2.215	2.57143	6.15278	retrotransposon protein, putative, unclassified, expressed
LOC_Os01g38520	0.15	0.11	2.21	0.733333	20.0909	expressed protein
LOC_Os05g51660	13.892	30.2333	2.21	2.17631	0.0730981	SCP-like extracellular protein, expressed
LOC_Os01g24900	0	0	2.205	#DIV/0!	#DIV/0!	expressed protein
LOC_Os10g31380	0	0	2.205	#DIV/0!	#DIV/0!	glycine-rich cell wall structural protein 2 precursor, putative, expressed
LOC_Os07g25070	0	0	2.2	#DIV/0!	#DIV/0!	retrotransposon, putative, centromere-specific
LOC_Os04g13690	0.116	0.226667	2.195	1.95402	9.68382	retrotransposon protein, putative, Ty3-gypsy subclass
LOC_Os05g16620	0.092	0.27	2.195	2.93478	8.12963	transposon protein, putative, CACTA, En/Spm sub-class, expressed
LOC_Os04g37860	0	0.106667	2.19	#DIV/0!	20.5312	variant latency associated nuclear antigen, putative, expressed
LOC_Os01g34520	0	0	2.185	#DIV/0!	#DIV/0!	expressed protein
LOC_Os08g42340	0	0	2.185	#DIV/0!	#DIV/0!	expressed protein
LOC_Os03g18454	150.78	183.88	2.18	1.21953	0.0118556	gamma-interferon-inducible lysosomal thiol reductase precursor, putative, expressed
LOC_Os06g46434	0.6	1.12667	2.18	1.87778	1.93491	cytochrome c biogenesis protein ccsA, putative, expressed
LOC_Os09g16020	0	0	2.175	#DIV/0!	#DIV/0!	expressed protein
LOC_Os01g41390	1.048	0	2.17	0	#DIV/0!	retrotransposon, putative, centromere-specific
LOC_Os03g33970	0	0.0333333	2.17	#DIV/0!	65.1	retrotransposon, putative, centromere-specific
LOC_Os06g15040	0	0	2.165	#DIV/0!	#DIV/0!	transposon protein, putative, CACTA, En/Spm sub-class
LOC_Os12g30390	0	0	2.165	#DIV/0!	#DIV/0!	transposon protein, putative, CACTA, En/Spm sub-class, expressed
LOC_Os04g34890	0	0.0333333	2.165	#DIV/0!	64.95	expressed protein
LOC_Os04g32900	0.162	0.266667	2.165	1.64609	8.11875	transposon protein, putative, unclassified
LOC_Os03g09290	0.18	0.306667	2.165	1.7037	7.05978	yippee zinc-binding protein, putative, expressed
LOC_Os07g19250	0.028	0.353333	2.165	12.619	6.12736	transposon protein, putative, unclassified
LOC_Os07g30540	0.034	0	2.16	0	#DIV/0!	variant latency associated nuclear antigen, putative
LOC_Os11g20020	0.45	2.38333	2.16	5.2963	0.906294	expressed protein
LOC_Os09g07900	1.102	5.9	2.16	5.3539	0.366102	ubiquitin-protein ligase 1, putative, expressed
LOC_Os04g10660	0	0	2.155	#DIV/0!	#DIV/0!	expressed protein
LOC_Os12g19580	0.398	1.36667	2.15	3.43384	1.57317	photosynthetic reaction center protein, putative, expressed
LOC_Os06g11990	3.256	13.1667	2.15	4.04382	0.163291	expressed protein
LOC_Os01g44270	0	0	2.145	#DIV/0!	#DIV/0!	retrotransposon protein, putative, unclassified, expressed
LOC_Os10g20870	0	0	2.14	#DIV/0!	#DIV/0!	expressed protein
LOC_Os12g25480	0	0.126667	2.14	#DIV/0!	16.8947	retrotransposon protein, putative, unclassified, expressed
LOC_Os02g14310	0	0.113333	2.14	#DIV/0!	18.8824	expressed protein
LOC_Os10g05420	0	0.0533333	2.135	#DIV/0!	40.0312	expressed protein
LOC_Os02g33920	0.162	0.243333	2.135	1.50206	8.77397	transposon protein, putative, unclassified
LOC_Os04g16854	1.758	1.26	2.135	0.716724	1.69444	NADPH-dependent oxidoreductase, putative, expressed
LOC_Os06g01830	0	0.103333	2.13	#DIV/0!	20.6129	expressed protein
LOC_Os11g44415	0.486	2.66333	2.13	5.48011	0.79975	expressed protein
LOC_Os05g30410	11.126	15.2467	2.13	1.37036	0.139703	PHF5-like protein domain containing protein, expressed
LOC_Os09g19952	73.624	126.047	2.13	1.71203	0.0168985	ribosomal protein L22, putative, expressed
LOC_Os02g41730	0	0.0466667	2.12	#DIV/0!	45.4286	retrotransposon protein, putative, Ty3-gypsy subclass
LOC_Os02g32250	1.596	8.9	2.12	5.57644	0.238202	retrotransposon protein, putative, unclassified, expressed
LOC_Os03g11440	9.432	23.7267	2.12	2.51555	0.0893509	protein transport protein Sec61 subunit alpha, putative, expressed
LOC_Os01g71880	0	0.07	2.115	#DIV/0!	30.2143	transposon protein, putative, unclassified
LOC_Os11g18500	0	0	2.11	#DIV/0!	#DIV/0!	hypothetical protein
LOC_Os11g20760	0	0.03	2.11	#DIV/0!	70.3333	retrotransposon protein, putative, unclassified, expressed
LOC_Os04g06650	0.168	0.12	2.105	0.714286	17.5417	retrotransposon protein, putative, unclassified, expressed
LOC_Os09g26930	0	0	2.1	#DIV/0!	#DIV/0!	expressed protein
LOC_Os06g28800	0.36	3.19	2.1	8.86111	0.658307	expressed protein
LOC_Os01g39136	2.666	4.62333	2.1	1.73418	0.454218	retrotransposon protein, putative, unclassified, expressed
LOC_Os03g39362	0	0	2.1	#DIV/0!	#DIV/0!	retrotransposon protein, putative, unclassified
LOC_Os10g24660	0	0	2.095	#DIV/0!	#DIV/0!	retrotransposon protein, putative, unclassified
LOC_Os05g45660	11.162	24.33	2.095	2.17972	0.0861077	plasminogen activator inhibitor 1 RNA-binding protein, putative, expressed
LOC_Os03g21040	19.984	64.5167	2.095	3.22842	0.0324722	stress responsive protein, putative, expressed
LOC_Os07g11410	5405.58	3709.59	2.095	0.686253	0.000564752	RAL5 - Seed allergenic protein RA5/RA14/RA17 precursor, expressed
LOC_Os01g58024	1.216	3.46	2.095	2.84539	0.605491	NADPH-dependent oxidoreductase, putative, expressed
LOC_Os05g23910	34.126	125.66	2.095	3.68224	0.016672	histone-like transcription factor and archaeal histone, putative, expressed
LOC_Os03g33390	0	0.23	2.09	#DIV/0!	9.08696	retrotransposon protein, putative, Ty3-gypsy subclass, expressed
LOC_Os04g34150	0	0.303333	2.09	#DIV/0!	6.89011	expressed protein
LOC_Os01g69890	1.108	0.61	2.09	0.550542	3.42623	expressed protein
LOC_Os05g41900	7.168	11.3267	2.085	1.58017	0.184079	translation initiation factor SUI1, putative, expressed
LOC_Os10g21574	0	0	2.08	#DIV/0!	#DIV/0!	expressed protein
LOC_Os05g26040	10.584	21.5567	2.08	2.03672	0.0964899	pumilio-family RNA binding repeat containing protein, expressed
LOC_Os11g11030	0	0	2.075	#DIV/0!	#DIV/0!	expressed protein
LOC_Os06g43960	0.118	1.39667	2.075	11.8362	1.48568	expressed protein
LOC_Os03g14460	0	0	2.07	#DIV/0!	#DIV/0!	transposon protein, putative, CACTA, En/Spm sub-class, expressed
LOC_Os10g31440	0.028	0.1	2.07	3.57143	20.7	retrotransposon protein, putative, unclassified, expressed
LOC_Os08g27880	0	0	2.065	#DIV/0!	#DIV/0!	expressed protein
LOC_Os04g47920	0	0	2.06	#DIV/0!	#DIV/0!	expressed protein
LOC_Os06g29360	0	0	2.06	#DIV/0!	#DIV/0!	expressed protein
LOC_Os08g34520	0	0	2.06	#DIV/0!	#DIV/0!	hypothetical protein
LOC_Os05g02260	5.1	24.5233	2.06	4.8085	0.0840016	expressed protein
LOC_Os02g24810	0	0.16	2.055	#DIV/0!	12.8437	expressed protein
LOC_Os03g60419	1.818	4.08	2.055	2.24422	0.503676	expressed protein
LOC_Os05g04050	0	0	2.05	#DIV/0!	#DIV/0!	hypothetical protein
LOC_Os05g32020	0	0	2.05	#DIV/0!	#DIV/0!	expressed protein
LOC_Os08g05100	0	0	2.05	#DIV/0!	#DIV/0!	expressed protein
LOC_Os12g05250	0	0	2.05	#DIV/0!	#DIV/0!	hypothetical protein
LOC_Os10g35350	0.018	0.0933333	2.05	5.18519	21.9643	transposon protein, putative, unclassified, expressed
LOC_Os03g49500	18.42	36.3567	2.05	1.97376	0.0563858	ethylene receptor, putative, expressed
LOC_Os11g38959	29.572	54.93	2.05	1.8575	0.0373202	40S ribosomal protein S9-2, putative, expressed
LOC_Os12g13350	0	0.216667	2.045	#DIV/0!	9.43846	retrotransposon protein, putative, Ty1-copia subclass, expressed
LOC_Os05g48710	0.02	0.24	2.045	12	8.52083	expressed protein
LOC_Os12g32284	0.594	0.45	2.045	0.757576	4.54444	glycine-rich protein, putative, expressed
LOC_Os02g05350	4.974	6.01	2.045	1.20828	0.340266	expressed protein
LOC_Os09g21650	0	0.113333	2.04	#DIV/0!	18	retrotransposon protein, putative, Ty3-gypsy subclass, expressed
LOC_Os06g38360	0.076	0.253333	2.04	3.33333	8.05263	transposon protein, putative, unclassified, expressed
LOC_Os04g16782	0.438	2.52667	2.04	5.76865	0.807388	chloroplast 50S ribosomal protein L23, putative
LOC_Os04g16812	0.438	2.52667	2.04	5.76865	0.807388	chloroplast 50S ribosomal protein L23, putative
LOC_Os07g25014	0.438	2.52667	2.04	5.76865	0.807388	chloroplast 50S ribosomal protein L23, putative
LOC_Os09g24402	0.438	2.52667	2.04	5.76865	0.807388	chloroplast 50S ribosomal protein L23, putative
LOC_Os10g21358	0.438	2.52667	2.04	5.76865	0.807388	chloroplast 50S ribosomal protein L23, putative
LOC_Os08g45120	1.46	3.85333	2.04	2.63927	0.529412	expressed protein
LOC_Os10g35100	6.354	20.0967	2.035	3.16284	0.101261	expressed protein
LOC_Os09g12200	0	0	2.03	#DIV/0!	#DIV/0!	expressed protein
LOC_Os07g32280	0	0	2.03	#DIV/0!	#DIV/0!	hypothetical protein
LOC_Os10g23020	0	0	2.03	#DIV/0!	#DIV/0!	hypothetical protein
LOC_Os12g19440	0	0	2.03	#DIV/0!	#DIV/0!	hypothetical protein
LOC_Os05g42170	0	0.21	2.025	#DIV/0!	9.64286	transposon protein, putative, unclassified
LOC_Os07g42395	0.85	2.36667	2.025	2.78431	0.855634	DNA-directed RNA polymerase II subunit RPB9, putative, expressed
LOC_Os10g22430	6.106	9.89667	2.025	1.62081	0.204614	gibberellin response modulator protein, putative, expressed
LOC_Os01g29130	0.062	0	2.02	0	#DIV/0!	retrotransposon, putative, centromere-specific
LOC_Os02g45740	0.034	0.183333	2.02	5.39216	11.0182	expressed protein
LOC_Os10g02630	4.428	12.35	2.02	2.78907	0.163563	transposon protein, putative, CACTA, En/Spm sub-class, expressed
LOC_Os04g02820	6.052	13.0633	2.02	2.15852	0.154631	elongation factor, putative, expressed
LOC_Os05g51930	0.056	0.0766667	2.015	1.36905	26.2826	retrotransposon protein, putative, Ty3-gypsy subclass, expressed
LOC_Os03g55730	1441.57	1317.96	2.015	0.914248	0.00152888	SSA2 - 2S albumin seed storage family protein precursor, putative, expressed
LOC_Os07g29650	0	0	2.015	#DIV/0!	#DIV/0!	transposon protein, putative, unclassified, expressed
LOC_Os06g14840	0	0.0366667	2.015	#DIV/0!	54.9545	transposon protein, putative, unclassified, expressed
LOC_Os06g30720	0	0	2.01	#DIV/0!	#DIV/0!	expressed protein
LOC_Os03g35720	0.118	0.226667	2.01	1.9209	8.86765	retrotransposon protein, putative, Ty3-gypsy subclass, expressed
LOC_Os12g08564	0.252	2.39333	2.005	9.49735	0.837744	retrotransposon protein, putative, unclassified, expressed
LOC_Os09g38400	6.352	16.28	2.005	2.56297	0.123157	prostatic spermine-binding protein precursor, putative, expressed
LOC_Os09g15775	13.77	50.9	2.005	3.69644	0.039391	expressed protein
LOC_Os04g02400	0	0	2	#DIV/0!	#DIV/0!	expressed protein
LOC_Os02g14040	0	0.0966667	2	#DIV/0!	20.6897	retrotransposon protein, putative, unclassified
LOC_Os08g25734	177.472	321.803	2	1.81326	0.00621498	glucose-1-phosphate adenylyltransferase large subunit, chloroplast precursor, putative, expressed
LOC_Os02g50520	0	0	1.99	#DIV/0!	#DIV/0!	transposon protein, putative, unclassified
LOC_Os02g14670	0	0.386667	1.99	#DIV/0!	5.14655	expressed protein
LOC_Os12g35590	2.394	9.46	1.99	3.95155	0.210359	expressed protein
LOC_Os09g01970	0	0.113333	1.99	#DIV/0!	17.5588	expressed protein
LOC_Os02g08060	0	0	1.985	#DIV/0!	#DIV/0!	expressed protein
LOC_Os05g13340	0	0	1.98	#DIV/0!	#DIV/0!	expressed protein
LOC_Os07g32710	0	0.09	1.98	#DIV/0!	22	retrotransposon protein, putative, unclassified, expressed
LOC_Os07g31220	0	0.156667	1.98	#DIV/0!	12.6383	hypothetical protein
LOC_Os06g07969	2.364	5.46333	1.98	2.31105	0.362416	cytochrome b-c1 complex subunit 8, putative, expressed
LOC_Os03g02420	26.592	41.2933	1.98	1.55285	0.0479496	KH domain containing protein, putative, expressed
LOC_Os01g63600	0.234	0.383333	1.975	1.63818	5.15217	transposon protein, putative, unclassified
LOC_Os08g45090	0.41	3.06667	1.975	7.47967	0.644022	expressed protein
LOC_Os08g42050	1.454	3.78333	1.975	2.60202	0.522026	emp24/gp25L/p24 family protein, putative, expressed
LOC_Os04g16480	0	0	1.97	#DIV/0!	#DIV/0!	transposon protein, putative, unclassified
LOC_Os05g27600	0	0	1.97	#DIV/0!	#DIV/0!	transposon protein, putative, CACTA, En/Spm sub-class, expressed
LOC_Os12g32240	3.816	10.8567	1.97	2.84504	0.181455	eukaryotic translation initiation factor 5A, putative, expressed
LOC_Os02g22110	0	0	1.96	#DIV/0!	#DIV/0!	expressed protein
LOC_Os07g10200	0	0	1.96	#DIV/0!	#DIV/0!	expressed protein
LOC_Os01g10820	0.77	2.05667	1.96	2.671	0.952998	ribosomal protein L5, putative, expressed
LOC_Os07g40130	14.034	17.0967	1.96	1.21823	0.114642	retrotransposon protein, putative, Ty3-gypsy subclass, expressed
LOC_Os03g41010	0	0.293333	1.955	#DIV/0!	6.66477	hypothetical protein
LOC_Os10g28710	4.13	9.38333	1.955	2.27199	0.208348	expressed protein
LOC_Os05g36186	0.358	2.53	1.95	7.06704	0.770751	expressed protein
LOC_Os05g32570	2.224	18.0267	1.95	8.10552	0.108173	RING E3 ligase protein, putative, expressed
LOC_Os02g02010	0	0	1.95	#DIV/0!	#DIV/0!	expressed protein
LOC_Os03g26470	0	0	1.95	#DIV/0!	#DIV/0!	expressed protein
LOC_Os03g46940	0	0	1.95	#DIV/0!	#DIV/0!	expressed protein
LOC_Os08g05190	0.022	0.05	1.95	2.27273	39	retrotransposon protein, putative, Ty3-gypsy subclass
LOC_Os05g39380	4.692	10.4667	1.95	2.23075	0.186306	zinc finger, C3HC4 type domain containing protein, expressed
LOC_Os08g12860	0	0	1.945	#DIV/0!	#DIV/0!	transposon protein, putative, CACTA, En/Spm sub-class, expressed
LOC_Os01g55840	0.05	0.0566667	1.945	1.13333	34.3235	retrotransposon protein, putative, unclassified, expressed
LOC_Os12g34100	0.418	1.55333	1.94	3.71611	1.24893	expressed protein
LOC_Os05g01210	34.426	23.3267	1.94	0.677589	0.0831666	expressed protein
LOC_Os01g48930	12.158	28.8	1.94	2.36881	0.0673611	splicing factor-related, putative, expressed
LOC_Os08g31360	0	0	1.935	#DIV/0!	#DIV/0!	glycine-rich protein, putative, expressed
LOC_Os12g33952	0.094	0	1.935	0	#DIV/0!	expressed protein
LOC_Os10g20530	0.408	0.88	1.935	2.15686	2.19886	expressed protein
LOC_Os02g24642	0.498	0.523333	1.935	1.05087	3.69745	photosystem II reaction center protein K precursor, putative, expressed
LOC_Os06g04722	0	0	1.93	#DIV/0!	#DIV/0!	expressed protein
LOC_Os08g11090	0.04	0	1.925	0	#DIV/0!	retrotransposon protein, putative, unclassified, expressed
LOC_Os06g18680	0	0	1.925	#DIV/0!	#DIV/0!	expressed protein
LOC_Os05g41060	2.088	3.40333	1.925	1.62995	0.565622	ADP-ribosylation factor, putative, expressed
LOC_Os05g14740	3.704	6.06667	1.925	1.63787	0.317308	expressed protein
LOC_Os01g63170	0.012	0	1.92	0	#DIV/0!	transposon protein, putative, unclassified, expressed
LOC_Os09g31180	34.048	71.0833	1.92	2.08774	0.0270106	ribosomal protein L6, putative, expressed
LOC_Os08g25360	0	0	1.915	#DIV/0!	#DIV/0!	hypothetical protein
LOC_Os08g08890	0	0.0433333	1.915	#DIV/0!	44.1923	expressed protein
LOC_Os01g06650	0	0.0233333	1.91	#DIV/0!	81.8571	retrotransposon protein, putative, unclassified, expressed
LOC_Os03g04450	23.882	18.1133	1.91	0.758451	0.105447	expressed protein
LOC_Os01g31124	0.04	0	1.905	0	#DIV/0!	expressed protein
LOC_Os02g09210	0	0	1.905	#DIV/0!	#DIV/0!	hypothetical protein
LOC_Os12g37090	0	0	1.905	#DIV/0!	#DIV/0!	expressed protein
LOC_Os04g07010	0.048	0.0633333	1.905	1.31944	30.0789	transposon protein, putative, CACTA, En/Spm sub-class, expressed
LOC_Os05g04620	12.85	36.9267	1.905	2.87367	0.0515887	expressed protein
LOC_Os06g03430	0.168	0	1.9	0	#DIV/0!	retrotransposon protein, putative, Ty3-gypsy subclass, expressed
LOC_Os09g34940	0	0	1.9	#DIV/0!	#DIV/0!	expressed protein
LOC_Os07g34680	0	0	1.9	#DIV/0!	#DIV/0!	expressed protein
LOC_Os03g33177	0.086	0.0233333	1.9	0.271318	81.4286	retrotransposon protein, putative, unclassified
LOC_Os06g32900	0.006	0.103333	1.9	17.2222	18.3871	retrotransposon protein, putative, Ty3-gypsy subclass, expressed
LOC_Os03g32980	0.294	0.67	1.9	2.27891	2.83582	expressed protein
LOC_Os01g18330	0	0	1.895	#DIV/0!	#DIV/0!	hypothetical protein
LOC_Os10g42710	10.716	21.76	1.895	2.03061	0.0870864	RCD1, putative, expressed
LOC_Os09g14340	0	0.0633333	1.89	#DIV/0!	29.8421	retrotransposon protein, putative, Ty3-gypsy subclass, expressed
LOC_Os02g01160	0	0.886667	1.89	#DIV/0!	2.13158	skp1 family, tetramerisation domain containing protein, expressed
LOC_Os10g29650	1.052	5.54	1.89	5.26616	0.341155	retrotransposon protein, putative, unclassified, expressed
LOC_Os08g23230	0	0.06	1.89	#DIV/0!	31.5	expressed protein
LOC_Os04g14730	1.458	11.3367	1.885	7.77549	0.166275	expressed protein
LOC_Os10g30630	0	0.343333	1.885	#DIV/0!	5.49029	hypothetical protein
LOC_Os03g19600	0.03	0	1.88	0	#DIV/0!	retrotransposon protein, putative, unclassified, expressed
LOC_Os02g32390	0.016	0.08	1.88	5	23.5	expressed protein
LOC_Os10g19980	0.412	0.853333	1.88	2.0712	2.20312	conserved hypothetical protein
LOC_Os04g32950	34.062	67.39	1.88	1.97845	0.0278973	calreticulin precursor protein, putative, expressed
LOC_Os04g48490	91.73	155.137	1.88	1.69123	0.0121183	fasciclin-like arabinogalactan protein, putative, expressed
LOC_Os10g21396	0.356	0.723333	1.875	2.03184	2.59217	NADPH-dependent oxidoreductase, putative, expressed
LOC_Os07g07600	0.01	0.0766667	1.87	7.66667	24.3913	transposon protein, putative, unclassified, expressed
LOC_Os02g11859	0.404	5.45	1.87	13.4901	0.343119	expressed protein
LOC_Os05g12450	8.204	22.8167	1.87	2.78116	0.0819576	hydroquinone glucosyltransferase, putative, expressed
LOC_Os08g19420	16.666	36.6967	1.87	2.20189	0.0509583	O-methyltransferase, putative, expressed
LOC_Os02g14340	0.014	0.333333	1.87	23.8095	5.61	retrotransposon protein, putative, unclassified, expressed
LOC_Os09g06780	0	0	1.865	#DIV/0!	#DIV/0!	transposon protein, putative, CACTA, En/Spm sub-class, expressed
LOC_Os06g34710	3.068	7.11333	1.865	2.31856	0.262184	expressed protein
LOC_Os08g17980	0	0	1.865	#DIV/0!	#DIV/0!	photosystem II P680 chlorophyll A apoprotein, putative, expressed
LOC_Os02g27460	0	0.00666667	1.865	#DIV/0!	279.75	transposon protein, putative, CACTA, En/Spm sub-class, expressed
LOC_Os05g18250	1.598	0.0566667	1.865	0.035461	32.9118	retrotransposon, putative, centromere-specific
LOC_Os05g13500	0	0.253333	1.865	#DIV/0!	7.36184	expressed protein
LOC_Os03g01560	0.572	2.11667	1.865	3.70047	0.881102	expressed protein
LOC_Os07g16710	0.086	0	1.865	0	#DIV/0!	retrotransposon protein, putative, Ty3-gypsy subclass
LOC_Os04g16710	0.058	0	1.86	0	#DIV/0!	retrotransposon protein, putative, Ty3-gypsy subclass
LOC_Os05g27240	0	0	1.86	#DIV/0!	#DIV/0!	expressed protein
LOC_Os07g45810	0.056	0.35	1.86	6.25	5.31429	conserved hypothetical protein
LOC_Os11g41610	0.04	0.363333	1.86	9.08333	5.11927	40S ribosomal protein S29, putative, expressed
LOC_Os10g08490	0	0	1.855	#DIV/0!	#DIV/0!	expressed protein
LOC_Os09g21410	0.104	0.0133333	1.855	0.128205	139.125	BED zinc finger family protein, expressed
LOC_Os02g33530	0.024	0.286667	1.855	11.9444	6.47093	retrotransposon protein, putative, unclassified, expressed
LOC_Os10g10870	1.674	4.08667	1.855	2.44126	0.453915	protein kinase family protein, putative, expressed
LOC_Os03g53190	6.9	13.94	1.855	2.02029	0.13307	Core histone H2A/H2B/H3/H4 domain containing protein, putative, expressed
LOC_Os04g35010	15.248	30.0967	1.855	1.97381	0.0616347	helix-loop-helix DNA-binding domain containing protein, expressed
LOC_Os09g39350	8.07	21.3	1.85	2.63941	0.0868545	expressed protein
LOC_Os05g07700	20.182	40.54	1.85	2.00872	0.0456339	ribosomal protein, putative, expressed
LOC_Os11g40674	0	0.0966667	1.845	#DIV/0!	19.0862	expressed protein
LOC_Os07g26140	0.238	0	1.845	0	#DIV/0!	transposon protein, putative, unclassified, expressed
LOC_Os07g32680	0	0.02	1.845	#DIV/0!	92.25	retrotransposon protein, putative, unclassified, expressed
LOC_Os03g27310	12.116	24.2267	1.845	1.99956	0.0761558	histone H3, putative, expressed
LOC_Os03g02070	10.792	66.4667	1.845	6.15888	0.0277583	heavy-metal-associated domain-containing protein, putative, expressed
LOC_Os04g04970	0	0.03	1.845	#DIV/0!	61.5	expressed protein
LOC_Os09g01950	0	0	1.84	#DIV/0!	#DIV/0!	expressed protein
LOC_Os07g11690	0	0.33	1.84	#DIV/0!	5.57576	hypothetical protein
LOC_Os12g38690	0	0	1.84	#DIV/0!	#DIV/0!	transposon protein, putative, CACTA, En/Spm sub-class, expressed
LOC_Os02g07410	1.022	2.47	1.84	2.41683	0.744939	glycine cleavage system H protein, putative, expressed
LOC_Os12g23890	0	0	1.835	#DIV/0!	#DIV/0!	expressed protein
LOC_Os06g14850	0.014	0.0733333	1.835	5.2381	25.0227	transposon protein, putative, unclassified
LOC_Os08g31290	0	0.266667	1.835	#DIV/0!	6.88125	expressed protein
LOC_Os02g45030	0	0	1.825	#DIV/0!	#DIV/0!	latency associated nuclear antigen, putative, expressed
LOC_Os06g15959	0.704	3.52333	1.825	5.00473	0.517975	ligA, putative, expressed
LOC_Os01g06010	10.164	20.34	1.825	2.00118	0.0897247	Core histone H2A/H2B/H3/H4 domain containing protein, putative, expressed
LOC_Os12g33750	0.446	1.51667	1.825	3.4006	1.2033	retrotransposon protein, putative, unclassified
LOC_Os09g17060	0	0	1.82	#DIV/0!	#DIV/0!	expressed protein
LOC_Os01g38030	0.108	0.14	1.82	1.2963	13	expressed protein
LOC_Os02g12794	5.83	13.8	1.82	2.36707	0.131884	elongation factor 1-gamma, putative, expressed
LOC_Os07g44190	38.8	50.9667	1.82	1.31357	0.0357096	h/ACA ribonucleoprotein complex subunit 4, putative, expressed
LOC_Os07g44420	0	0.0633333	1.815	#DIV/0!	28.6579	expressed protein
LOC_Os04g16832	27.6	74.9767	1.815	2.71655	0.0242075	chloroplast 30S ribosomal protein S8, putative, expressed
LOC_Os05g22718	27.6	74.9767	1.815	2.71655	0.0242075	chloroplast 30S ribosomal protein S8, putative, expressed
LOC_Os08g15278	27.6	74.9767	1.815	2.71655	0.0242075	chloroplast 30S ribosomal protein S8, putative, expressed
LOC_Os06g48355	30.704	124.603	1.815	4.05821	0.0145662	expressed protein
LOC_Os12g15490	0	0	1.81	#DIV/0!	#DIV/0!	expressed protein
LOC_Os10g26180	0	0.08	1.81	#DIV/0!	22.625	expressed protein
LOC_Os06g02470	1.872	5.20333	1.81	2.77956	0.347854	ATOZI1, putative, expressed
LOC_Os02g31240	0	0	1.805	#DIV/0!	#DIV/0!	expressed protein
LOC_Os04g56350	4.582	12.1533	1.805	2.65241	0.148519	nucleolar protein,Nop52 containing protein, expressed
LOC_Os01g20140	0.146	0	1.8	0	#DIV/0!	latency associated nuclear antigen, putative, expressed
LOC_Os02g11810	0	0	1.8	#DIV/0!	#DIV/0!	conserved hypothetical protein
LOC_Os09g38880	0	0.526667	1.8	#DIV/0!	3.41772	hypothetical protein
LOC_Os02g26540	0	0.936667	1.8	#DIV/0!	1.92171	expressed protein
LOC_Os04g42030	0.688	3.38667	1.8	4.92248	0.531496	expressed protein
LOC_Os09g09740	0	0.12	1.8	#DIV/0!	15	hypothetical protein
LOC_Os12g31840	5.838	13.65	1.8	2.33813	0.131868	ZOS12-05 - C2H2 zinc finger protein, expressed
LOC_Os03g04590	11.986	15.4833	1.8	1.29178	0.116254	ribosomal protein, putative, expressed
LOC_Os12g33240	12.98	23.8033	1.8	1.83385	0.0756197	mitochondrial ribosomal protein S10, putative, expressed
LOC_Os05g38800	0.338	1.01333	1.795	2.99803	1.77138	PWWP domain containing protein, expressed
LOC_Os04g57300	23.686	57.9167	1.795	2.44519	0.0309928	phosphatidylinositol 3- and 4-kinase family protein, putative, expressed
LOC_Os05g25510	0	0	1.79	#DIV/0!	#DIV/0!	expressed protein
LOC_Os07g25810	0	0	1.79	#DIV/0!	#DIV/0!	retrotransposon protein, putative, unclassified, expressed
LOC_Os10g24600	0.02	0.166667	1.79	8.33333	10.74	retrotransposon protein, putative, Ty3-gypsy subclass, expressed
LOC_Os01g07382	0.616	1.66667	1.785	2.70563	1.071	expressed protein
LOC_Os02g54780	5.006	11.16	1.785	2.22932	0.159946	CYPRO4, putative, expressed
LOC_Os02g20030	0	0	1.785	#DIV/0!	#DIV/0!	retrotransposon protein, putative, Ty3-gypsy subclass, expressed
LOC_Os10g38214	0	0	1.785	#DIV/0!	#DIV/0!	chloroplast 30S ribosomal protein S4, putative, expressed
LOC_Os12g07420	0	0	1.785	#DIV/0!	#DIV/0!	transmembrane protein 17, putative, expressed
LOC_Os09g02320	0.042	0.0866667	1.785	2.06349	20.5962	retrotransposon protein, putative, unclassified
LOC_Os02g05710	5.086	8.48	1.785	1.66732	0.210495	expressed protein
LOC_Os01g66190	3.722	10.03	1.785	2.69479	0.177966	expressed protein
LOC_Os08g06010	11.192	28.01	1.785	2.50268	0.0637272	transporter, major facilitator family, putative, expressed
LOC_Os03g55734	201.364	384.457	1.785	1.90926	0.00464292	SSA3 - 2S albumin seed storage family protein precursor, expressed
LOC_Os02g13080	0	0	1.78	#DIV/0!	#DIV/0!	expressed protein
LOC_Os08g23040	0	0	1.78	#DIV/0!	#DIV/0!	retrotransposon protein, putative, Ty3-gypsy subclass, expressed
LOC_Os01g65980	0	0.103333	1.78	#DIV/0!	17.2258	retrotransposon protein, putative, Ty3-gypsy subclass, expressed
LOC_Os10g40730	2.964	47.84	1.78	16.1404	0.0372074	expansin precursor, putative, expressed
LOC_Os01g63750	0	0.0966667	1.78	#DIV/0!	18.4138	glycine-rich protein, putative, expressed
LOC_Os03g20590	0.036	0	1.775	0	#DIV/0!	expressed protein
LOC_Os04g14180	0	0	1.775	#DIV/0!	#DIV/0!	expressed protein
LOC_Os08g08510	0	0	1.775	#DIV/0!	#DIV/0!	retrotransposon protein, putative, unclassified, expressed
LOC_Os08g34249	0	0	1.775	#DIV/0!	#DIV/0!	inhibitor I family protein, putative, expressed
LOC_Os08g34258	0	0	1.775	#DIV/0!	#DIV/0!	inhibitor I family protein, putative, expressed
LOC_Os06g31550	0.056	0.106667	1.775	1.90476	16.6406	retrotransposon protein, putative, unclassified
LOC_Os02g44950	0	0	1.77	#DIV/0!	#DIV/0!	transposon protein, putative, unclassified
LOC_Os07g07640	0	0	1.77	#DIV/0!	#DIV/0!	hypothetical protein
LOC_Os02g05390	0.054	0.166667	1.77	3.08642	10.62	retrotransposon protein, putative, Ty3-gypsy subclass, expressed
LOC_Os04g44790	3.378	12.7267	1.77	3.76752	0.139078	expressed protein
LOC_Os04g51960	21.092	70.1	1.765	3.32353	0.0251783	expressed protein
LOC_Os06g29190	1.062	0.936667	1.765	0.881984	1.88434	expressed protein
LOC_Os02g58200	2.57	8.00667	1.76	3.11543	0.219817	expressed protein
LOC_Os01g61814	11.358	20.85	1.76	1.83571	0.0844125	40S ribosomal protein S23, putative, expressed
LOC_Os08g01210	0	0	1.76	#DIV/0!	#DIV/0!	harpin-induced protein 1 domain containing protein, expressed
LOC_Os11g07760	0	0	1.76	#DIV/0!	#DIV/0!	hypothetical protein
LOC_Os12g22200	0	0.0333333	1.76	#DIV/0!	52.8	retrotransposon protein, putative, unclassified, expressed
LOC_Os03g31390	0.052	0.873333	1.76	16.7949	2.01527	expressed protein
LOC_Os04g04540	0	1.05	1.76	#DIV/0!	1.67619	retrotransposon, putative, centromere-specific, expressed
LOC_Os01g66810	3.94	8.10333	1.76	2.05668	0.217195	expressed protein
LOC_Os07g25220	3.886	8.55333	1.76	2.20106	0.205768	retrotransposon protein, putative, unclassified
LOC_Os03g06100	0.006	0.0266667	1.755	4.44444	65.8125	retrotransposon protein, putative, unclassified, expressed
LOC_Os06g35880	0.008	0.123333	1.755	15.4167	14.2297	hypothetical protein
LOC_Os03g14710	6.89	8.71	1.755	1.26415	0.201493	protein kinase, putative, expressed
LOC_Os04g41570	13.332	17.96	1.755	1.34713	0.0977171	ethylene-responsive protein related, putative, expressed
LOC_Os06g09698	0	0	1.75	#DIV/0!	#DIV/0!	expressed protein
LOC_Os06g20460	0	0.183333	1.75	#DIV/0!	9.54545	retrotransposon protein, putative, Ty1-copia subclass, expressed
LOC_Os09g08810	0.138	0.423333	1.745	3.06763	4.12205	retrotransposon protein, putative, unclassified
LOC_Os11g16890	0.016	0.0133333	1.74	0.833333	130.5	transposon protein, putative, CACTA, En/Spm sub-class, expressed
LOC_Os01g19990	0.17	0.316667	1.74	1.86275	5.49474	expressed protein
LOC_Os06g49480	39.626	107.31	1.74	2.70807	0.0162147	peptidyl-prolyl cis-trans isomerase, putative, expressed
LOC_Os08g23070	0.028	0.01	1.74	0.357143	174	retrotransposon protein, putative, Ty3-gypsy subclass, expressed
LOC_Os03g22890	6.582	19.5367	1.74	2.9682	0.0890633	GTPase of unknown function domain containing protein, putative, expressed
LOC_Os02g15910	0	0	1.735	#DIV/0!	#DIV/0!	hypothetical protein
LOC_Os05g15200	0	0	1.735	#DIV/0!	#DIV/0!	zinc knuckle family protein, expressed
LOC_Os02g52250	16.566	58.1967	1.735	3.51302	0.0298127	SKIP/SNW domain containing protein, expressed
LOC_Os09g17950	0	0	1.73	#DIV/0!	#DIV/0!	retrotransposon protein, putative, unclassified
LOC_Os06g51340	0	0.233333	1.73	#DIV/0!	7.41429	retrotransposon protein, putative, unclassified, expressed
LOC_Os05g38520	33.144	67.5567	1.73	2.03828	0.0256081	60S ribosomal protein L36-2, putative, expressed
LOC_Os10g25670	0.54	0.613333	1.725	1.1358	2.8125	hypothetical protein
LOC_Os01g48180	3.26	8.57	1.725	2.62883	0.201284	DDT domain containing protein, putative, expressed
LOC_Os09g17580	2.33	14.7933	1.725	6.34907	0.116607	expressed protein
LOC_Os04g16834	15.178	46.6267	1.725	3.07199	0.036996	translation initiation factor IF-1, chloroplast, putative, expressed
LOC_Os05g22716	15.178	46.6267	1.725	3.07199	0.036996	translation initiation factor IF-1, chloroplast, putative, expressed
LOC_Os05g27440	0	0	1.72	#DIV/0!	#DIV/0!	retrotransposon, putative, centromere-specific, expressed
LOC_Os04g53970	0.062	0.0866667	1.72	1.39785	19.8462	expressed protein
LOC_Os07g48930	0	0	1.72	#DIV/0!	#DIV/0!	expressed protein
LOC_Os01g44160	0	0	1.715	#DIV/0!	#DIV/0!	expressed protein
LOC_Os08g30230	0	0	1.715	#DIV/0!	#DIV/0!	conserved hypothetical protein
LOC_Os12g33760	0	0	1.715	#DIV/0!	#DIV/0!	retrotransposon protein, putative, unclassified
LOC_Os03g36640	0	0.103333	1.715	#DIV/0!	16.5968	expressed protein
LOC_Os09g31260	1.742	4.51333	1.715	2.59089	0.379985	expressed protein
LOC_Os12g12360	3.622	7.37667	1.715	2.03663	0.23249	transposon protein, putative, Mutator sub-class, expressed
LOC_Os01g04020	29.924	59.4067	1.715	1.98525	0.0288688	AP2 domain containing protein, expressed
LOC_Os06g20550	0.16	0	1.71	0	#DIV/0!	expressed protein
LOC_Os07g07500	0	0	1.71	#DIV/0!	#DIV/0!	expressed protein
LOC_Os12g10530	0	0	1.71	#DIV/0!	#DIV/0!	expressed protein
LOC_Os01g68840	55.456	80.9533	1.71	1.45978	0.0211233	CRP6 - Cysteine-rich family protein precursor, expressed
LOC_Os02g54160	54.356	94.4867	1.705	1.73829	0.0180449	AP2 domain containing protein, expressed
LOC_Os06g45184	2.432	2.68667	1.7	1.10471	0.632754	retrotransposon protein, putative, Ty3-gypsy subclass, expressed
LOC_Os09g21010	0	0.143333	1.7	#DIV/0!	11.8605	expressed protein
LOC_Os03g25450	11.072	10.6	1.7	0.95737	0.160377	h/ACA ribonucleoprotein complex subunit 4, putative, expressed
LOC_Os02g19770	45.51	183.82	1.7	4.03911	0.00924818	eukaryotic translation initiation factor 1A, putative, expressed
LOC_Os04g16050	0	0	1.695	#DIV/0!	#DIV/0!	expressed protein
LOC_Os12g23140	0	0	1.695	#DIV/0!	#DIV/0!	retrotransposon protein, putative, Ty3-gypsy subclass, expressed
LOC_Os01g48780	0.022	0.0366667	1.695	1.66667	46.2273	expressed protein
LOC_Os03g56790	98.024	120.257	1.695	1.22681	0.0140949	actin-depolymerizing factor, putative, expressed
LOC_Os07g07040	271.11	467.403	1.695	1.72404	0.00362642	erythrocyte binding protein 3, putative, expressed
LOC_Os05g23760	0	0	1.69	#DIV/0!	#DIV/0!	latency associated nuclear antigen, putative, expressed
LOC_Os08g11550	0	0	1.69	#DIV/0!	#DIV/0!	expressed protein
LOC_Os12g17804	33.556	35.1433	1.69	1.0473	0.0480888	expressed protein
LOC_Os08g36188	0	0	1.685	#DIV/0!	#DIV/0!	transposon protein, putative, Mariner sub-class, expressed
LOC_Os09g29640	0	0	1.685	#DIV/0!	#DIV/0!	hypothetical protein
LOC_Os11g20740	0	0	1.685	#DIV/0!	#DIV/0!	expressed protein
LOC_Os11g40910	0	0	1.685	#DIV/0!	#DIV/0!	hypothetical protein
LOC_Os09g17240	0	0.0633333	1.685	#DIV/0!	26.6053	retrotransposon protein, putative, unclassified, expressed
LOC_Os01g74400	0	0.106667	1.685	#DIV/0!	15.7969	transposon protein, putative, unclassified, expressed
LOC_Os07g43990	10.334	21.47	1.685	2.07761	0.0784816	expressed protein
LOC_Os08g09340	59.796	59.96	1.685	1.00274	0.0281021	bromodomain containing protein, expressed
LOC_Os11g23080	94.638	70.5633	1.685	0.745613	0.0238793	retrotransposon protein, putative, unclassified, expressed
LOC_Os05g49800	18.186	40.9867	1.68	2.25375	0.0409889	ketol-acid reductoisomerase, chloroplast precursor, putative, expressed
LOC_Os01g62140	0.09	0.0966667	1.68	1.07407	17.3793	retrotransposon, putative, centromere-specific, expressed
LOC_Os01g61920	15.728	31.9167	1.675	2.02929	0.0524804	Core histone H2A/H2B/H3/H4 domain containing protein, putative, expressed
LOC_Os06g21140	0	0	1.675	#DIV/0!	#DIV/0!	glycine-rich cell wall structural protein precursor, putative, expressed
LOC_Os05g11100	0	0	1.67	#DIV/0!	#DIV/0!	expressed protein
LOC_Os12g10850	0	0.0366667	1.67	#DIV/0!	45.5455	hhH-GPD superfamily base excision DNA repair protein, putative, expressed
LOC_Os11g29960	0.23	0.993333	1.67	4.31884	1.68121	retrotransposon protein, putative, unclassified, expressed
LOC_Os04g58720	4.566	17.0967	1.67	3.74434	0.0976799	anthranilate phosphoribosyltransferase, putative, expressed
LOC_Os08g41710	7.46	17.2833	1.67	2.3168	0.0966249	FHA domain containing protein, putative, expressed
LOC_Os09g16770	0.102	0	1.665	0	#DIV/0!	retrotransposon protein, putative, unclassified, expressed
LOC_Os12g41020	0	1.41333	1.665	#DIV/0!	1.17807	retrotransposon protein, putative, unclassified
LOC_Os01g01060	32.598	42.49	1.665	1.30345	0.0391857	40S ribosomal protein S5, putative, expressed
LOC_Os04g52460	12.612	55.1567	1.665	4.37335	0.0301867	retrotransposon protein, putative, unclassified, expressed
LOC_Os06g23440	51.118	99.9467	1.665	1.95521	0.0166589	eukaryotic translation initiation factor 1A, putative, expressed
LOC_Os10g27174	83.842	166.38	1.665	1.98445	0.0100072	40S ribosomal protein S28, putative, expressed
LOC_Os10g30130	0	0.0333333	1.66	#DIV/0!	49.8	retrotransposon protein, putative, unclassified, expressed
LOC_Os10g32920	11.66	24.1233	1.66	2.0689	0.068813	ribosomal protein, putative, expressed
LOC_Os11g26640	0	0	1.66	#DIV/0!	#DIV/0!	hypothetical protein
LOC_Os02g49830	0.824	1.70333	1.66	2.06715	0.97456	pentatricopeptide, putative, expressed
LOC_Os03g30430	8.63	15.6133	1.655	1.80919	0.105999	nitrilase-associated protein, putative, expressed
LOC_Os06g09570	7.606	31.6733	1.655	4.16426	0.0522522	nucleolar GTP-binding protein 1, putative, expressed
LOC_Os10g12480	0.34	1.62667	1.655	4.78431	1.01742	transposon protein, putative, CACTA, En/Spm sub-class, expressed
LOC_Os12g13190	0	0	1.65	#DIV/0!	#DIV/0!	retrotransposon protein, putative, unclassified, expressed
LOC_Os09g17640	0	0.123333	1.65	#DIV/0!	13.3784	hypothetical protein
LOC_Os06g40800	0	0.13	1.645	#DIV/0!	12.6538	expressed protein
LOC_Os05g48960	9.314	23.3967	1.645	2.51199	0.0703092	splicing factor U2AF, putative, expressed
LOC_Os04g55300	0.176	0.416667	1.64	2.36742	3.936	hypothetical protein
LOC_Os11g15000	11.248	37.3133	1.64	3.31733	0.0439521	expressed protein
LOC_Os07g42300	10.372	18.74	1.64	1.80679	0.0875133	elongation factor protein, putative, expressed
LOC_Os09g11090	0	0	1.635	#DIV/0!	#DIV/0!	expressed protein
LOC_Os12g40619	0	0	1.635	#DIV/0!	#DIV/0!	expressed protein
LOC_Os05g43400	0	0.0266667	1.635	#DIV/0!	61.3125	expressed protein
LOC_Os02g02180	0	0.116667	1.635	#DIV/0!	14.0143	retrotransposon protein, putative, unclassified
LOC_Os11g11694	0.398	0.42	1.635	1.05528	3.89286	retrotransposon protein, putative, unclassified, expressed
LOC_Os05g08370	8.17	20.1733	1.635	2.4692	0.0810476	CESA1 - cellulose synthase, expressed
LOC_Os07g24000	11.138	95.1733	1.635	8.54492	0.0171792	AWPM-19-like membrane family protein, putative, expressed
LOC_Os12g29240	0	0	1.635	#DIV/0!	#DIV/0!	latency associated nuclear antigen, putative
LOC_Os06g08780	0	0	1.63	#DIV/0!	#DIV/0!	expressed protein
LOC_Os01g47230	0	0	1.63	#DIV/0!	#DIV/0!	retrotransposon protein, putative, unclassified
LOC_Os07g37500	0	0.336667	1.63	#DIV/0!	4.84158	expressed protein
LOC_Os04g22290	0.036	0.12	1.625	3.33333	13.5417	expressed protein
LOC_Os01g67134	9.118	19.0767	1.625	2.0922	0.0851826	ribosomal L18p/L5e family protein, putative, expressed
LOC_Os04g01830	0	0	1.62	#DIV/0!	#DIV/0!	latency associated nuclear antigen, putative
LOC_Os07g08250	0	0	1.62	#DIV/0!	#DIV/0!	expressed protein
LOC_Os11g24610	12.796	20.61	1.62	1.61066	0.0786026	60S ribosomal protein L38, putative, expressed
LOC_Os02g50210	14.532	45.88	1.62	3.15717	0.0353095	erwinia induced protein 2, putative, expressed
LOC_Os12g02240	11.62	146.057	1.62	12.5694	0.0110916	expressed protein
LOC_Os08g27870	3.594	9.82667	1.62	2.73419	0.164858	EARLY flowering protein, putative, expressed
LOC_Os02g10930	0	0	1.615	#DIV/0!	#DIV/0!	expressed protein
LOC_Os09g08310	0.042	0.0133333	1.615	0.31746	121.125	retrotransposon protein, putative, Ty1-copia subclass, expressed
LOC_Os09g03340	0	0.0866667	1.615	#DIV/0!	18.6346	retrotransposon protein, putative, Ty3-gypsy subclass
LOC_Os02g09569	0.082	0.333333	1.615	4.06504	4.845	retrotransposon protein, putative, Ty3-gypsy subclass
LOC_Os08g44950	0	1.01667	1.615	#DIV/0!	1.58852	zinc finger, C3HC4 type domain containing protein, expressed
LOC_Os09g02420	1.544	4.21667	1.615	2.731	0.383004	expressed protein
LOC_Os01g74590	75.548	104.79	1.615	1.38707	0.0154118	MYB family transcription factor, putative, expressed
LOC_Os11g38430	0	0	1.61	#DIV/0!	#DIV/0!	expressed protein
LOC_Os06g44280	0.074	0.123333	1.61	1.66667	13.0541	retrotransposon protein, putative, Ty3-gypsy subclass, expressed
LOC_Os11g22060	0.122	0.15	1.61	1.22951	10.7333	retrotransposon protein, putative, unclassified
LOC_Os12g11170	0.024	0.363333	1.61	15.1389	4.43119	retrotransposon protein, putative, Ty3-gypsy subclass, expressed
LOC_Os11g02850	0.05	0.386667	1.61	7.73333	4.16379	expressed protein
LOC_Os03g14250	9.26	26.2067	1.61	2.83009	0.0614347	plant protein of unknown function DUF869 domain containing protein, expressed
LOC_Os05g41930	11.504	38.3	1.61	3.32928	0.0420366	N-rich protein, putative, expressed
LOC_Os02g50110	0	0	1.605	#DIV/0!	#DIV/0!	expressed protein
LOC_Os03g23860	0	0.02	1.605	#DIV/0!	80.25	retrotransposon protein, putative, Ty3-gypsy subclass, expressed
LOC_Os05g24320	0	0.06	1.605	#DIV/0!	26.75	retrotransposon protein, putative, Ty3-gypsy subclass, expressed
LOC_Os12g08890	0	0.0766667	1.605	#DIV/0!	20.9348	transposon protein, putative, CACTA, En/Spm sub-class
LOC_Os12g34040	0.2	0.58	1.605	2.9	2.76724	retrotransposon protein, putative, unclassified, expressed
LOC_Os04g52361	7.072	12.9167	1.605	1.82645	0.124258	ribosomal protein S17, putative, expressed
LOC_Os10g26150	6.454	19.7367	1.605	3.05805	0.0813207	expressed protein
LOC_Os10g40260	5.208	21.33	1.605	4.09562	0.0752461	expressed protein
LOC_Os01g20750	0	0	1.6	#DIV/0!	#DIV/0!	expressed protein
LOC_Os06g32674	0	0.0233333	1.6	#DIV/0!	68.5714	hypothetical protein
LOC_Os11g35140	0	0.0466667	1.6	#DIV/0!	34.2857	transposon protein, putative, CACTA, En/Spm sub-class, expressed
LOC_Os06g29430	3.106	11.57	1.6	3.72505	0.138289	cytidine and deoxycytidylate deaminase zinc-binding region family protein, expressed
LOC_Os09g36090	4.74	13.4233	1.6	2.83193	0.119195	plus-3 domain containing protein, expressed
LOC_Os02g33710	9.18	32.0333	1.6	3.48947	0.049948	decarboxylase, putative, expressed
LOC_Os01g45000	0	0.433333	1.595	#DIV/0!	3.68077	expressed protein
LOC_Os11g02190	3.404	5.47333	1.595	1.60791	0.291413	expressed protein
LOC_Os05g32560	0	0.02	1.595	#DIV/0!	79.75	transposon protein, putative, unclassified, expressed
LOC_Os07g03230	6.536	18.2767	1.595	2.79631	0.0872697	eukaryotic translation initiation factor 3 subunit C, putative, expressed
LOC_Os02g46870	0.034	0.01	1.59	0.294118	159	transposon protein, putative, CACTA, En/Spm sub-class, expressed
LOC_Os11g10050	3.608	8.74333	1.59	2.42332	0.181853	G-protein alpha subunit, putative, expressed
LOC_Os01g67610	0	0	1.59	#DIV/0!	#DIV/0!	hypothetical protein
LOC_Os12g21930	0.124	0.346667	1.59	2.7957	4.58654	PPR repeat containing protein, expressed
LOC_Os05g43640	2.044	3.18	1.59	1.55577	0.5	retrotransposon, putative, centromere-specific, expressed
LOC_Os09g17370	0.148	0.206667	1.585	1.3964	7.66935	retrotransposon protein, putative, unclassified, expressed
LOC_Os07g23720	0.46	1.67333	1.585	3.63768	0.947211	B4-BTB4 - Bric-a-Brac, Tramtrack, Broad Complex BTB domain with B4 subfamily conserved sequence, expressed
LOC_Os11g30200	0.354	3.36333	1.585	9.50094	0.471259	expressed protein
LOC_Os05g37310	0	0	1.58	#DIV/0!	#DIV/0!	expressed protein
LOC_Os03g58840	15.648	30.6067	1.58	1.95595	0.0516227	vesicle-associated membrane protein, putative, expressed
LOC_Os02g27910	0	0	1.575	#DIV/0!	#DIV/0!	expressed protein
LOC_Os01g71490	0	0.28	1.575	#DIV/0!	5.625	expressed protein
LOC_Os04g28640	0	0	1.575	#DIV/0!	#DIV/0!	expressed protein
LOC_Os12g27030	0	0	1.575	#DIV/0!	#DIV/0!	expressed protein
LOC_Os04g12370	9.126	39.7967	1.575	4.3608	0.0395762	expressed protein
LOC_Os02g27250	0	0	1.57	#DIV/0!	#DIV/0!	expressed protein
LOC_Os12g10610	4.108	18.1333	1.57	4.41415	0.0865809	retrotransposon protein, putative, Ty3-gypsy subclass, expressed
LOC_Os02g05330	13.274	28.4867	1.57	2.14605	0.0551135	DEAD-box ATP-dependent RNA helicase, putative, expressed
LOC_Os01g38100	0.284	0.596667	1.57	2.10094	2.63128	expressed protein
LOC_Os08g35020	2.272	5.44	1.57	2.39437	0.288603	retrotransposon protein, putative, unclassified, expressed
LOC_Os03g39129	6.014	14.9967	1.57	2.49363	0.10469	frigida, putative, expressed
LOC_Os07g33490	0.1	0.0533333	1.565	0.533333	29.3437	transposon protein, putative, unclassified, expressed
LOC_Os01g58220	2.002	7.16	1.565	3.57642	0.218575	translation initiation factor SUI1, putative, expressed
LOC_Os03g25620	4.134	7.83667	1.565	1.89566	0.199702	LTV1, putative, expressed
LOC_Os01g08410	32.52	54.8167	1.565	1.68563	0.0285497	early fruit mRNA, putative, expressed
LOC_Os11g19320	0	0	1.56	#DIV/0!	#DIV/0!	expressed protein
LOC_Os04g17020	0	0.00333333	1.56	#DIV/0!	468	retrotransposon protein, putative, Ty1-copia subclass, expressed
LOC_Os04g35170	6.986	20.2467	1.56	2.89818	0.0770497	expressed protein
LOC_Os03g18220	5.948	31.9267	1.56	5.36763	0.048862	pyruvate decarboxylase isozyme 2, putative, expressed
LOC_Os05g06350	19.91	46.2467	1.56	2.32279	0.0337322	importin subunit alpha, putative, expressed
LOC_Os06g09160	0	0	1.555	#DIV/0!	#DIV/0!	expressed protein
LOC_Os08g16150	0	0	1.555	#DIV/0!	#DIV/0!	expressed protein
LOC_Os03g06210	0	0.173333	1.555	#DIV/0!	8.97115	expressed protein
LOC_Os08g15600	0.884	0.206667	1.555	0.233786	7.52419	stomatin-like protein 2, putative, expressed
LOC_Os10g24270	0.1	0.206667	1.555	2.06667	7.52419	retrotransposon protein, putative, unclassified, expressed
LOC_Os12g02680	0.396	0.463333	1.555	1.17003	3.35612	expressed protein
LOC_Os07g06680	18.262	60.5933	1.555	3.318	0.0256629	fasciclin domain containing protein, expressed
LOC_Os01g10560	0	0	1.55	#DIV/0!	#DIV/0!	transposon protein, putative, unclassified
LOC_Os10g14295	0.05	0.07	1.55	1.4	22.1429	transposon protein, putative, CACTA, En/Spm sub-class, expressed
LOC_Os10g20260	0.078	0.176667	1.55	2.26496	8.77358	CSLF7 - cellulose synthase-like family F; beta1,3;1,4 glucan synthase, expressed
LOC_Os09g25720	4.536	3.58333	1.55	0.789976	0.432558	glycine-rich cell wall structural protein 2 precursor, putative, expressed
LOC_Os04g40090	10.56	17.5033	1.55	1.65751	0.0885546	zinc finger, ZZ type family protein, expressed
LOC_Os01g17430	4.502	17.59	1.55	3.90715	0.0881182	coatomer subunit beta-1, putative, expressed
LOC_Os04g45940	16.346	20.63	1.55	1.26208	0.0751333	transcription factor like protein, putative, expressed
LOC_Os04g16798	0	0	1.545	#DIV/0!	#DIV/0!	chloroplast 30S ribosomal protein S7, putative, expressed
LOC_Os05g18880	0.008	0	1.545	0	#DIV/0!	transposon protein, putative, CACTA, En/Spm sub-class, expressed
LOC_Os07g11530	0	0	1.545	#DIV/0!	#DIV/0!	latency associated nuclear antigen, putative, expressed
LOC_Os01g67364	0.136	0.19	1.545	1.39706	8.13158	retrotransposon protein, putative, Ty3-gypsy subclass, expressed
LOC_Os10g28020	0.144	0.346667	1.545	2.40741	4.45673	OsPOP21 - Putative Prolyl Oligopeptidase homologue, expressed
LOC_Os08g20937	0.504	0.66	1.545	1.30952	2.34091	retrotransposon, putative, centromere-specific
LOC_Os03g50350	0.974	5.03333	1.545	5.16769	0.306954	coatomer alpha subunit, putative, expressed
LOC_Os05g18130	0	0	1.54	#DIV/0!	#DIV/0!	expressed protein
LOC_Os03g08670	0	0.166667	1.54	#DIV/0!	9.24	expressed protein
LOC_Os02g51190	0.052	0.21	1.54	4.03846	7.33333	retrotransposon protein, putative, unclassified, expressed
LOC_Os02g41630	33.476	114.777	1.54	3.42863	0.0134174	phenylalanine ammonia-lyase, putative, expressed
LOC_Os06g30880	0	0	1.535	#DIV/0!	#DIV/0!	expressed protein
LOC_Os09g19860	0	0.0833333	1.535	#DIV/0!	18.42	transposon protein, putative, unclassified, expressed
LOC_Os07g09760	1.024	0.123333	1.535	0.120443	12.4459	retrotransposon protein, putative, unclassified, expressed
LOC_Os03g17980	11.654	26.3	1.535	2.25674	0.058365	CAMK_KIN1/SNF1/Nim1_like_AMPKh.2 - CAMK includes calcium/calmodulin depedent protein kinases, expressed
LOC_Os02g28100	0	0	1.53	#DIV/0!	#DIV/0!	expressed protein
LOC_Os12g31080	0	0	1.53	#DIV/0!	#DIV/0!	transposon protein, putative, unclassified, expressed
LOC_Os06g01510	0	0.0666667	1.53	#DIV/0!	22.95	retrotransposon protein, putative, Ty3-gypsy subclass
LOC_Os08g10280	0	0.44	1.53	#DIV/0!	3.47727	expressed protein
LOC_Os01g15920	1.06	7.02333	1.53	6.62579	0.217845	expressed protein
LOC_Os05g48280	17.48	29.2867	1.53	1.67544	0.0522422	expressed protein
LOC_Os10g20030	0	0.0433333	1.53	#DIV/0!	35.3077	retrotransposon protein, putative, Ty3-gypsy subclass, expressed
LOC_Os01g21980	0	0	1.525	#DIV/0!	#DIV/0!	expressed protein
LOC_Os05g06210	0	0	1.525	#DIV/0!	#DIV/0!	transposon protein, putative, CACTA, En/Spm sub-class
LOC_Os04g30090	0	0.02	1.525	#DIV/0!	76.25	retrotransposon protein, putative, unclassified, expressed
LOC_Os08g11950	0	0.0433333	1.525	#DIV/0!	35.1923	retrotransposon protein, putative, Ty3-gypsy subclass, expressed
LOC_Os05g43210	0	0.14	1.525	#DIV/0!	10.8929	transposon protein, putative, unclassified, expressed
LOC_Os02g18920	0	0.156667	1.525	#DIV/0!	9.73404	expressed protein
LOC_Os06g04030	131.6	327.47	1.525	2.48837	0.00465692	histone H3, putative, expressed
LOC_Os06g33190	0	0	1.52	#DIV/0!	#DIV/0!	retrotransposon protein, putative, LINE subclass
LOC_Os10g23890	0.014	0	1.52	0	#DIV/0!	retrotransposon protein, putative, unclassified, expressed
LOC_Os10g31560	0	0.253333	1.52	#DIV/0!	6	glycine-rich cell wall structural protein 2 precursor, putative, expressed
LOC_Os06g35970	1.202	11.6933	1.52	9.72823	0.129989	meiosis 5, putative, expressed
LOC_Os05g28000	0.102	0	1.515	0	#DIV/0!	expressed protein
LOC_Os09g26040	0	0	1.515	#DIV/0!	#DIV/0!	expressed protein
LOC_Os09g14360	0.026	0.00333333	1.515	0.128205	454.5	retrotransposon protein, putative, Ty3-gypsy subclass, expressed
LOC_Os07g11400	0.01	0.0733333	1.515	7.33333	20.6591	retrotransposon protein, putative, unclassified, expressed
LOC_Os08g07820	0.136	0.636667	1.515	4.68137	2.37958	hypothetical protein
LOC_Os01g22010	51.032	79.87	1.515	1.5651	0.0189683	S-adenosylmethionine synthetase, putative, expressed
LOC_Os05g35690	370.824	269.437	1.515	0.726589	0.00562284	GASR6 - Gibberellin-regulated GASA/GAST/Snakin family protein precursor, expressed
LOC_Os06g32820	0	0.00666667	1.515	#DIV/0!	227.25	retrotransposon protein, putative, Ty3-gypsy subclass, expressed
LOC_Os04g02010	0	0	1.51	#DIV/0!	#DIV/0!	hypothetical protein
LOC_Os01g32430	0	0	1.51	#DIV/0!	#DIV/0!	expressed protein
LOC_Os12g21910	0	0.0166667	1.51	#DIV/0!	90.6	retrotransposon protein, putative, unclassified, expressed
LOC_Os06g09870	0.096	0.0533333	1.51	0.555556	28.3125	retrotransposon protein, putative, unclassified, expressed
LOC_Os06g22010	3.388	5.56333	1.51	1.64207	0.27142	ubiquinone oxidoreductase, putative, expressed
LOC_Os10g32850	5.86	12.8167	1.51	2.18714	0.117815	expressed protein
LOC_Os03g58050	13.182	25.7233	1.51	1.9514	0.0587016	ribosomal protein S13p/S18e, putative, expressed
LOC_Os01g67860	143.666	269.133	1.51	1.87333	0.0056106	fructose-bisphospate aldolase isozyme, putative, expressed
LOC_Os02g48510	0.054	0.05	1.505	0.925926	30.1	hypothetical protein
LOC_Os12g29160	0.006	0.01	1.505	1.66667	150.5	LTPL105 - Protease inhibitor/seed storage/LTP family protein precursor, putative, expressed
LOC_Os04g45030	0	0.0366667	1.505	#DIV/0!	41.0455	hypothetical protein
LOC_Os11g12550	0	0.183333	1.505	#DIV/0!	8.20909	retrotransposon protein, putative, unclassified
LOC_Os01g49090	0.118	0.37	1.505	3.13559	4.06757	retrotransposon protein, putative, unclassified, expressed
LOC_Os03g35950	1.204	2.74333	1.505	2.27852	0.548603	expressed protein
LOC_Os04g57770	5.542	8.32333	1.505	1.50186	0.180817	expressed protein
LOC_Os03g44620	17.288	80.8767	1.505	4.6782	0.0186086	chaperone protein dnaJ, putative, expressed
LOC_Os10g38680	0	0.02	1.5	#DIV/0!	75	expressed protein
LOC_Os01g57760	0	0.03	1.5	#DIV/0!	50	retrotransposon protein, putative, unclassified, expressed
LOC_Os08g40260	12.69	27.6433	1.5	2.17836	0.0542626	OsSPL15 - SBP-box gene family member, expressed
LOC_Os08g42350	2.446	37.0267	1.5	15.1376	0.0405113	nodulin MtN3 family protein, putative, expressed
LOC_Os02g54040	0	0	1.495	#DIV/0!	#DIV/0!	expressed protein
LOC_Os05g23000	0	0	1.495	#DIV/0!	#DIV/0!	expressed protein
LOC_Os08g31100	0	0	1.495	#DIV/0!	#DIV/0!	retrotransposon protein, putative, unclassified
LOC_Os11g20280	0	0	1.495	#DIV/0!	#DIV/0!	expressed protein
LOC_Os08g37160	0	0.133333	1.495	#DIV/0!	11.2125	expressed protein
LOC_Os05g19390	0.306	1.13667	1.495	3.7146	1.31525	PPR repeat containing protein, expressed
LOC_Os03g59760	3.002	16.1067	1.495	5.36531	0.0928187	RING finger protein 126, putative, expressed
LOC_Os04g14370	0	0.0133333	1.495	#DIV/0!	112.125	expressed protein
LOC_Os01g45920	0	0	1.49	#DIV/0!	#DIV/0!	expressed protein
LOC_Os11g33370	0	0	1.49	#DIV/0!	#DIV/0!	expressed protein
LOC_Os07g32370	0.434	0.683333	1.49	1.5745	2.18049	transposon protein, putative, unclassified, expressed
LOC_Os02g05570	0	0	1.485	#DIV/0!	#DIV/0!	transposon protein, putative, CACTA, En/Spm sub-class
LOC_Os03g37620	0	0	1.485	#DIV/0!	#DIV/0!	expressed protein
LOC_Os08g32460	0	0	1.485	#DIV/0!	#DIV/0!	expressed protein
LOC_Os04g19050	0	0.27	1.485	#DIV/0!	5.5	hypothetical protein
LOC_Os10g29660	2.752	3.89	1.485	1.41352	0.381748	TATA-binding protein, putative, expressed
LOC_Os04g56580	12.762	18.04	1.485	1.41357	0.0823171	inositol 1,3,4,5,6-pentakisphosphate 2-kinase, putative, expressed
LOC_Os08g05160	0	0.246667	1.48	#DIV/0!	6	expressed protein
LOC_Os04g45050	0	0.5	1.48	#DIV/0!	2.96	hypothetical protein
LOC_Os09g14614	0.406	1.35	1.48	3.32512	1.0963	serine/arginine repetitive matrix protein 1, putative, expressed
LOC_Os05g01230	128.02	115.407	1.48	0.901474	0.0128242	zinc finger, C3HC4 type domain containing protein, expressed
LOC_Os05g01860	0	0	1.475	#DIV/0!	#DIV/0!	expressed protein
LOC_Os09g09090	0.02	0.0333333	1.475	1.66667	44.25	retrotransposon protein, putative, Ty3-gypsy subclass
LOC_Os01g39440	0.246	0.0966667	1.475	0.392954	15.2586	transposon protein, putative, CACTA, En/Spm sub-class, expressed
LOC_Os01g55120	0	0	1.47	#DIV/0!	#DIV/0!	expressed protein
LOC_Os05g16700	0.046	0	1.47	0	#DIV/0!	retrotransposon protein, putative, Ty3-gypsy subclass
LOC_Os07g39770	0.114	0	1.47	0	#DIV/0!	expressed protein
LOC_Os08g27660	0	0	1.47	#DIV/0!	#DIV/0!	expressed protein
LOC_Os08g12150	0	0.78	1.47	#DIV/0!	1.88462	retrotransposon, putative, centromere-specific, expressed
LOC_Os02g24596	0	0.313333	1.465	#DIV/0!	4.67553	apocytochrome f precursor, putative, expressed
LOC_Os05g34340	0.034	0.406667	1.465	11.9608	3.60246	retrotransposon protein, putative, Ty3-gypsy subclass
LOC_Os02g29940	0	0	1.465	#DIV/0!	#DIV/0!	latency associated nuclear antigen, putative, expressed
LOC_Os01g09110	0	0.543333	1.465	#DIV/0!	2.69632	retrotransposon protein, putative, unclassified
LOC_Os05g18660	2.078	7.1	1.465	3.41675	0.206338	OsFBDUF24 - F-box and DUF domain containing protein, expressed
LOC_Os12g38110	4.872	12.64	1.465	2.59442	0.115902	importin subunit beta, putative, expressed
LOC_Os12g42884	4.584	15.15	1.465	3.30497	0.0966997	5-methyltetrahydropteroyltriglutamate--homocysteine methyltransferase, putative, expressed
LOC_Os01g71020	0	0	1.46	#DIV/0!	#DIV/0!	expressed protein
LOC_Os03g62560	0	0	1.46	#DIV/0!	#DIV/0!	expressed protein
LOC_Os10g33030	0	0	1.46	#DIV/0!	#DIV/0!	expressed protein
LOC_Os05g45360	0.074	0.126667	1.46	1.71171	11.5263	retrotransposon protein, putative, unclassified, expressed
LOC_Os06g36910	0.068	0.51	1.46	7.5	2.86275	pentatricopeptide, putative, expressed
LOC_Os12g21720	0.094	0.596667	1.46	6.34752	2.44693	retrotransposon protein, putative, unclassified, expressed
LOC_Os12g41715	0.97	2.94333	1.46	3.03436	0.496036	DEAD-box ATP-dependent RNA helicase, putative, expressed
LOC_Os03g55120	0.554	7.03333	1.46	12.6955	0.207583	plastocyanin-like domain containing protein, putative, expressed
LOC_Os01g32380	35.03	78.8267	1.46	2.25026	0.0185217	expressed protein
LOC_Os04g07150	0	0.0466667	1.455	#DIV/0!	31.1786	AGAP002737-PA, putative, expressed
LOC_Os03g56720	0	0.12	1.455	#DIV/0!	12.125	hypothetical protein
LOC_Os04g28670	0	0.123333	1.455	#DIV/0!	11.7973	expressed protein
LOC_Os09g01720	0.054	0.22	1.455	4.07407	6.61364	retrotransposon protein, putative, unclassified, expressed
LOC_Os11g10060	0.722	3.71667	1.455	5.14774	0.39148	transcriptional corepressor SEUSS, putative, expressed
LOC_Os05g04700	0.782	11.07	1.455	14.156	0.131436	OsRCI2-6 - Hydrophobic protein LTI6B, expressed
LOC_Os09g15770	3.718	13.0667	1.455	3.51443	0.111352	CPuORF13 - conserved peptide uORF-containing transcript, expressed
LOC_Os01g04730	18.8	44.82	1.455	2.38404	0.0324632	ribosomal protein L24, putative, expressed
LOC_Os03g48230	0.578	0.456667	1.45	0.790081	3.17518	expressed protein
LOC_Os01g32590	0	0	1.45	#DIV/0!	#DIV/0!	transposon protein, putative, CACTA, En/Spm sub-class, expressed
LOC_Os05g19360	0	0	1.45	#DIV/0!	#DIV/0!	expressed protein
LOC_Os10g38570	0	0.5	1.45	#DIV/0!	2.9	retrotransposon protein, putative, unclassified
LOC_Os05g17510	0.026	0	1.445	0	#DIV/0!	retrotransposon protein, putative, unclassified
LOC_Os05g37630	0	0	1.445	#DIV/0!	#DIV/0!	expressed protein
LOC_Os11g02980	0	0	1.445	#DIV/0!	#DIV/0!	expressed protein
LOC_Os11g23760	0.012	0.0266667	1.445	2.22222	54.1875	transposon protein, putative, CACTA, En/Spm sub-class, expressed
LOC_Os04g19030	0	0.27	1.445	#DIV/0!	5.35185	hypothetical protein
LOC_Os01g36200	0	0	1.44	#DIV/0!	#DIV/0!	expressed protein
LOC_Os12g16370	0	0	1.44	#DIV/0!	#DIV/0!	retrotransposon protein, putative, unclassified
LOC_Os04g51020	0.374	0.71	1.44	1.8984	2.02817	hypothetical protein
LOC_Os07g13790	0.314	1.42333	1.44	4.53291	1.01171	hypothetical protein
LOC_Os11g24570	1.16	2.64667	1.44	2.28161	0.544081	PPR repeat domain containing protein, putative, expressed
LOC_Os06g45470	2.554	4.89	1.44	1.91464	0.294479	expressed protein
LOC_Os04g50204	63.824	106.237	1.44	1.66453	0.0135546	protein transport protein-related, putative, expressed
LOC_Os12g32010	0	0	1.435	#DIV/0!	#DIV/0!	expressed protein
LOC_Os12g30370	0	0.09	1.435	#DIV/0!	15.9444	retrotransposon protein, putative, Ty3-gypsy subclass
LOC_Os10g21460	0.114	0.82	1.435	7.19298	1.75	expressed protein
LOC_Os10g34083	0.04	1.37667	1.435	34.4167	1.04237	expressed protein
LOC_Os10g21236	0.216	1.39333	1.435	6.45062	1.0299	chloroplast ATP synthase a chain precursor, putative, expressed
LOC_Os05g35170	3.618	11.82	1.435	3.267	0.121404	no apical meristem protein, putative, expressed
LOC_Os08g39500	5.878	19.2033	1.435	3.26698	0.0747266	60S ribosomal protein L31, putative, expressed
LOC_Os07g11650	13390.6	16617.8	1.435	1.241	8.63531e-05	LTPL164 - Protease inhibitor/seed storage/LTP family protein precursor, expressed
LOC_Os10g38170	0	0.25	1.435	#DIV/0!	5.74	expressed protein
LOC_Os11g45120	0.064	0.0933333	1.43	1.45833	15.3214	conserved hypothetical protein
LOC_Os10g10664	0.1	0.533333	1.43	5.33333	2.68125	hypothetical protein
LOC_Os04g46420	0	0	1.425	#DIV/0!	#DIV/0!	expressed protein
LOC_Os08g20260	0.046	0.0566667	1.425	1.23188	25.1471	retrotransposon protein, putative, Ty3-gypsy subclass
LOC_Os02g22800	0.06	0.0733333	1.425	1.22222	19.4318	expressed protein
LOC_Os12g23550	0	0.08	1.425	#DIV/0!	17.8125	expressed protein
LOC_Os07g48910	0	0.123333	1.425	#DIV/0!	11.5541	retrotransposon protein, putative, unclassified, expressed
LOC_Os08g23120	0.6	0.516667	1.425	0.861111	2.75806	RNA recognition motif containing protein, putative, expressed
LOC_Os07g42950	24.654	36.72	1.425	1.48941	0.0388072	40S ribosomal protein S6, putative, expressed
LOC_Os02g27430	0	0	1.425	#DIV/0!	#DIV/0!	GRF zinc finger family protein
LOC_Os09g19450	0	0.02	1.425	#DIV/0!	71.25	transposon protein, putative, CACTA, En/Spm sub-class, expressed
LOC_Os05g16210	0	0.07	1.425	#DIV/0!	20.3571	glycine-rich protein, putative, expressed
LOC_Os07g48070	0	0.136667	1.425	#DIV/0!	10.4268	conserved hypothetical protein
LOC_Os07g10230	0	0	1.42	#DIV/0!	#DIV/0!	glucosyltransferase, putative, expressed
LOC_Os11g27630	0.03	0.0333333	1.42	1.11111	42.6	expressed protein
LOC_Os02g39010	2.416	7.65	1.42	3.16639	0.185621	cyclin-dependent kinase G-1, putative, expressed
LOC_Os06g04780	4.262	21.84	1.42	5.12435	0.0650183	coiled-coil domain-containing protein 97, putative, expressed
LOC_Os11g36580	0	0.0833333	1.415	#DIV/0!	16.98	expressed protein
LOC_Os07g38950	1.724	4.71	1.415	2.73202	0.300425	expressed protein
LOC_Os01g51640	1.728	5.63333	1.415	3.26003	0.251183	expressed protein
LOC_Os07g14150	6.442	10.07	1.415	1.56318	0.140516	cytidine deaminase, putative, expressed
LOC_Os06g43840	5.918	15.6367	1.415	2.64222	0.0904924	protein kinase domain containing protein, expressed
LOC_Os04g38900	5.29	16.3533	1.415	3.09137	0.0865267	prohibitin, putative, expressed
LOC_Os07g10770	7.67	17.4733	1.415	2.27814	0.0809805	CESA8 - cellulose synthase, expressed
LOC_Os02g17870	22.71	44.42	1.415	1.95597	0.031855	microfibrillar-associated protein 1, putative, expressed
LOC_Os01g35530	0.03	0.253333	1.41	8.44444	5.56579	retrotransposon protein, putative, unclassified
LOC_Os07g41280	6.024	10.0867	1.41	1.67441	0.139788	6-phosphogluconolactonase, putative, expressed
LOC_Os02g28750	0	0	1.41	#DIV/0!	#DIV/0!	retrotransposon protein, putative, Ty3-gypsy subclass
LOC_Os02g29540	0	0	1.41	#DIV/0!	#DIV/0!	expressed protein
LOC_Os10g21479	0	0	1.41	#DIV/0!	#DIV/0!	expressed protein
LOC_Os07g17760	0.058	0.0466667	1.41	0.804598	30.2143	expressed protein
LOC_Os04g49394	0	2.12333	1.41	#DIV/0!	0.66405	ulp1 protease family, C-terminal catalytic domain containing protein, expressed
LOC_Os08g36450	1.186	2.59333	1.41	2.18662	0.543702	transcription regulator, putative, expressed
LOC_Os06g08530	3.646	15.59	1.41	4.27592	0.0904426	ubiquitin carboxyl-terminal hydrolase domain containing protein, expressed
LOC_Os03g40120	0	0	1.405	#DIV/0!	#DIV/0!	hypothetical protein
LOC_Os04g04574	0.008	0.08	1.405	10	17.5625	retrotransposon protein, putative, Ty3-gypsy subclass, expressed
LOC_Os02g18550	18.274	33.1033	1.405	1.8115	0.0424429	40S ribosomal protein S3a, putative, expressed
LOC_Os08g36350	0	0.246667	1.4	#DIV/0!	5.67568	hypothetical protein
LOC_Os06g38840	0.014	0	1.4	0	#DIV/0!	transposon protein, putative, CACTA, En/Spm sub-class, expressed
LOC_Os04g52670	4.558	14.44	1.4	3.16806	0.0969529	OsSAUR21 - Auxin-responsive SAUR gene family member, expressed
LOC_Os07g41820	24.482	55.89	1.4	2.2829	0.0250492	stress responsive A/B Barrel domain containing protein, expressed
LOC_Os07g11120	44.194	71.0633	1.4	1.60799	0.0197007	hydrolase, NUDIX family, domain containing protein, expressed
LOC_Os04g01460	0	0	1.395	#DIV/0!	#DIV/0!	expressed protein
LOC_Os08g05860	0	0	1.395	#DIV/0!	#DIV/0!	expressed protein
LOC_Os01g11330	0	0.0166667	1.395	#DIV/0!	83.7	retrotransposon protein, putative, unclassified, expressed
LOC_Os03g03060	0	0.0766667	1.395	#DIV/0!	18.1957	transposon protein, putative, unclassified, expressed
LOC_Os09g24414	0	0.203333	1.395	#DIV/0!	6.86066	chloroplast 50S ribosomal protein L22, putative, expressed
LOC_Os02g37254	13.676	53.5367	1.395	3.91464	0.0260569	expressed protein
LOC_Os06g46980	15.7	57.1467	1.395	3.63992	0.0244109	expressed protein
LOC_Os10g09260	1.01	0	1.39	0	#DIV/0!	retrotransposon, putative, centromere-specific, expressed
LOC_Os04g18280	0.004	0.13	1.39	32.5	10.6923	retrotransposon protein, putative, unclassified, expressed
LOC_Os03g53630	1.308	5.02	1.39	3.83792	0.276892	PHD finger family protein, putative, expressed
LOC_Os05g26110	5.92	10.5467	1.39	1.78153	0.131795	transposon protein, putative, Mutator sub-class, expressed
LOC_Os02g55430	6.398	13.56	1.39	2.11941	0.102507	alginate regulatory protein AlgP, putative, expressed
LOC_Os03g40010	13.78	26.9167	1.39	1.95331	0.0516409	DEK C terminal domain containing protein, expressed
LOC_Os12g02940	0	0	1.385	#DIV/0!	#DIV/0!	expressed protein
LOC_Os03g41640	0.092	0.05	1.385	0.543478	27.7	GRF zinc finger family protein, expressed
LOC_Os10g24340	0	0.0533333	1.385	#DIV/0!	25.9688	expressed protein
LOC_Os05g47660	0.038	0.0966667	1.385	2.54386	14.3276	lipid phosphatase protein, putative, expressed
LOC_Os10g11770	0	0.136667	1.385	#DIV/0!	10.1341	expressed protein
LOC_Os10g35510	0	0.18	1.385	#DIV/0!	7.69444	retrotransposon protein, putative, Ty3-gypsy subclass
LOC_Os11g15640	0.068	0.526667	1.385	7.7451	2.62975	expressed protein
LOC_Os09g32210	5.14	12.7267	1.385	2.47601	0.108827	pumilio-family RNA binding repeat containing protein, expressed
LOC_Os07g45090	6.71	15.54	1.385	2.31595	0.0891248	NADH-ubiquinone oxidoreductase 51 kDa subunit, mitochondrial precursor, putative, expressed
LOC_Os11g08650	0	0	1.38	#DIV/0!	#DIV/0!	transposon protein, putative, CACTA, En/Spm sub-class
LOC_Os11g34000	0	0	1.38	#DIV/0!	#DIV/0!	hypothetical protein
LOC_Os07g20240	0.04	0.0533333	1.38	1.33333	25.875	transposon protein, putative, unclassified, expressed
LOC_Os02g27890	0	0.09	1.38	#DIV/0!	15.3333	retrotransposon, putative, centromere-specific, expressed
LOC_Os11g05790	0	0.106667	1.38	#DIV/0!	12.9375	expressed protein
LOC_Os12g31310	0	0.543333	1.38	#DIV/0!	2.53988	retrotransposon, putative, centromere-specific
LOC_Os08g09240	7.834	15.8	1.38	2.01685	0.0873418	autophagy-related protein, putative, expressed
LOC_Os03g50490	7.322	31.5367	1.38	4.30711	0.0437586	glutamine synthetase, catalytic domain containing protein, expressed
LOC_Os09g28220	19.038	33.23	1.38	1.74546	0.0415287	NFKB, putative, expressed
LOC_Os02g39795	61.226	56.0967	1.38	0.916223	0.0246004	S-adenosyl-l-methionine decarboxylase leader peptide, putative, expressed
LOC_Os01g54000	0	0	1.375	#DIV/0!	#DIV/0!	expressed protein
LOC_Os08g14160	0	0	1.375	#DIV/0!	#DIV/0!	retrotransposon protein, putative, unclassified
LOC_Os10g22356	0	0	1.375	#DIV/0!	#DIV/0!	expressed protein
LOC_Os07g26860	0	0.0666667	1.375	#DIV/0!	20.625	expressed protein
LOC_Os12g43165	0.01	0.0733333	1.375	7.33333	18.75	retrotransposon protein, putative, Ty3-gypsy subclass, expressed
LOC_Os05g40560	0	0.176667	1.375	#DIV/0!	7.78302	retrotransposon protein, putative, unclassified, expressed
LOC_Os08g09610	0.322	2.44	1.375	7.57764	0.563525	expressed protein
LOC_Os01g73990	1.358	8.50333	1.375	6.26166	0.161701	cytochrome b5-like Heme/Steroid binding domain containing protein, expressed
LOC_Os09g17830	6.852	19.33	1.375	2.82107	0.071133	protein transport protein Sec61 subunit alpha, putative, expressed
LOC_Os04g13610	0	0	1.37	#DIV/0!	#DIV/0!	latency associated nuclear antigen, putative, expressed
LOC_Os09g19460	0	0	1.37	#DIV/0!	#DIV/0!	hypothetical protein
LOC_Os06g23130	0.018	0.0233333	1.37	1.2963	58.7143	retrotransposon protein, putative, unclassified, expressed
LOC_Os11g17760	0.036	0.216667	1.37	6.01852	6.32308	retrotransposon protein, putative, Ty1-copia subclass, expressed
LOC_Os02g03280	1.174	2.71	1.37	2.30835	0.505535	transmembrane BAX inhibitor motif-containing protein, putative, expressed
LOC_Os01g36950	1.572	19.4567	1.37	12.377	0.0704129	N-rich protein, putative, expressed
LOC_Os05g33570	18.872	54.0067	1.37	2.86174	0.0253672	pyruvate, phosphate dikinase, chloroplast precursor, putative, expressed
LOC_Os09g19954	36.366	74.1767	1.37	2.03973	0.0184694	ribosomal protein, putative, expressed
LOC_Os05g01370	0	0	1.365	#DIV/0!	#DIV/0!	polygalacturonase inhibitor precursor, putative, expressed
LOC_Os01g20810	0	0.17	1.365	#DIV/0!	8.02941	expressed protein
LOC_Os09g23580	0	0.293333	1.365	#DIV/0!	4.65341	retrotransposon protein, putative, unclassified, expressed
LOC_Os07g19400	0.514	2.28333	1.365	4.44228	0.59781	pentatricopeptide domain containing protein, putative, expressed
LOC_Os11g16924	0.628	7.29	1.365	11.6083	0.187243	expressed protein
LOC_Os11g26790	248.806	2650.69	1.365	10.6537	0.00051496	dehydrin, putative, expressed
LOC_Os09g07910	0	1.43333	1.365	#DIV/0!	0.952326	DNA-directed RNA polymerase subunit alpha, putative, expressed
LOC_Os01g74620	0	0	1.36	#DIV/0!	#DIV/0!	expressed protein
LOC_Os06g17990	0	0	1.36	#DIV/0!	#DIV/0!	expressed protein
LOC_Os10g22270	0	0	1.36	#DIV/0!	#DIV/0!	hypothetical protein
LOC_Os12g34480	0	0.35	1.36	#DIV/0!	3.88571	hypothetical protein
LOC_Os12g07010	13.646	37.65	1.36	2.75905	0.0361222	ribosomal protein L3, putative, expressed
LOC_Os07g32360	0.202	0	1.36	0	#DIV/0!	expressed protein
LOC_Os01g02190	0	0.09	1.36	#DIV/0!	15.1111	aquaporin protein, putative, expressed
LOC_Os03g24980	0.018	0.113333	1.36	6.2963	12	SWIM zinc finger family protein, putative
LOC_Os04g31300	0.08	0.126667	1.36	1.58333	10.7368	transposon protein, putative, unclassified, expressed
LOC_Os08g42610	0.348	1.28333	1.36	3.68774	1.05974	pentatricopeptide, putative, expressed
LOC_Os06g43950	0.42	2.25	1.36	5.35714	0.604444	expressed protein
LOC_Os02g25240	0	0	1.355	#DIV/0!	#DIV/0!	hypothetical protein
LOC_Os05g37000	0	0	1.355	#DIV/0!	#DIV/0!	expressed protein
LOC_Os10g12804	0.02	0.383333	1.355	19.1667	3.53478	retrotransposon protein, putative, unclassified, expressed
LOC_Os10g21272	0.378	1.19333	1.355	3.15697	1.13547	expressed protein
LOC_Os04g54920	1.854	1.25333	1.355	0.676016	1.08112	retrotransposon protein, putative, unclassified
LOC_Os11g34824	1.462	8.1	1.355	5.54036	0.167284	expressed protein
LOC_Os02g30730	5.792	15.2167	1.355	2.62719	0.0890471	SART-1 family protein, putative, expressed
LOC_Os01g21100	0	0	1.35	#DIV/0!	#DIV/0!	expressed protein
LOC_Os07g40600	0.198	0.0466667	1.35	0.23569	28.9286	retrotransposon protein, putative, Ty3-gypsy subclass
LOC_Os09g27450	0	0.143333	1.35	#DIV/0!	9.4186	homeobox associated leucine zipper, putative, expressed
LOC_Os08g12330	0.084	0.146667	1.35	1.74603	9.20455	retrotransposon protein, putative, unclassified
LOC_Os06g12340	0	0.173333	1.35	#DIV/0!	7.78846	expressed protein
LOC_Os02g21410	0.254	0.326667	1.35	1.28609	4.13265	hypothetical protein
LOC_Os05g24370	0.002	0.42	1.35	210	3.21429	retrotransposon protein, putative, unclassified, expressed
LOC_Os12g11150	0	1.36	1.35	#DIV/0!	0.992647	retrotransposon protein, putative, Ty3-gypsy subclass, expressed
LOC_Os02g48560	19.132	31.4867	1.35	1.64576	0.0428753	fatty acid desaturase, putative, expressed
LOC_Os05g42424	40.508	59.06	1.35	1.45798	0.0228581	ubiquitin family protein, putative, expressed
LOC_Os04g25330	0	0	1.35	#DIV/0!	#DIV/0!	transposon protein, putative, unclassified, expressed
LOC_Os01g67390	0.02	0.0766667	1.345	3.83333	17.5435	POEI32 - Pollen Ole e I allergen and extensin family protein precursor, expressed
LOC_Os07g10250	1.41	4.40667	1.345	3.1253	0.305219	DEAD-box ATP-dependent RNA helicase 52B, putative, expressed
LOC_Os07g49130	0	0	1.345	#DIV/0!	#DIV/0!	expressed protein
LOC_Os08g03280	0	0	1.345	#DIV/0!	#DIV/0!	expressed protein
LOC_Os03g23100	0	0.0333333	1.345	#DIV/0!	40.35	retrotransposon protein, putative, Ty3-gypsy subclass
LOC_Os07g25710	1.808	3.04333	1.345	1.68326	0.44195	myb-like DNA-binding domain containing protein, expressed
LOC_Os03g58470	20.194	47.3767	1.345	2.34608	0.0283895	retrotransposon protein, putative, Ty3-gypsy subclass, expressed
LOC_Os06g36790	0	0	1.34	#DIV/0!	#DIV/0!	hypothetical protein
LOC_Os08g17920	0	0	1.34	#DIV/0!	#DIV/0!	retrotransposon, putative, centromere-specific
LOC_Os03g56960	0.114	0.39	1.34	3.42105	3.4359	PPR repeat domain containing protein, putative, expressed
LOC_Os05g08450	0.426	2.11333	1.34	4.96088	0.634069	expressed protein
LOC_Os06g14910	0	0	1.34	#DIV/0!	#DIV/0!	retrotransposon protein, putative, unclassified, expressed
LOC_Os08g36800	0	0	1.34	#DIV/0!	#DIV/0!	expressed protein
LOC_Os08g29530	2.628	6.59	1.34	2.50761	0.203338	double-stranded RNA binding motif containing protein, expressed
LOC_Os01g56330	7.032	18.5167	1.34	2.6332	0.0723672	TKL_IRAK_CrRLK1L-1.5 - The CrRLK1L-1 subfamily has homology to the CrRLK1L homolog, expressed
LOC_Os07g46750	17.706	50.68	1.34	2.86231	0.0264404	elongation factor protein, putative, expressed
LOC_Os02g27700	0	0	1.335	#DIV/0!	#DIV/0!	retrotransposon protein, putative, unclassified, expressed
LOC_Os05g40640	0	0	1.335	#DIV/0!	#DIV/0!	transposon protein, putative, unclassified
LOC_Os02g27180	0.152	0.0866667	1.335	0.570175	15.4038	retrotransposon, putative, centromere-specific, expressed
LOC_Os01g59280	0.032	0.156667	1.335	4.89583	8.52128	retrotransposon protein, putative, unclassified
LOC_Os03g03654	20.218	20.5133	1.335	1.01461	0.0650796	expressed protein
LOC_Os07g20340	1.858	26.75	1.335	14.3972	0.0499065	heavy metal-associated domain containing protein, expressed
LOC_Os04g48450	0	0	1.33	#DIV/0!	#DIV/0!	expressed protein
LOC_Os04g57250	0	0	1.33	#DIV/0!	#DIV/0!	latency associated nuclear antigen, putative, expressed
LOC_Os05g38760	0	0	1.33	#DIV/0!	#DIV/0!	Core histone H2A/H2B/H3/H4 domain containing protein, putative, expressed
LOC_Os10g18750	0	0	1.33	#DIV/0!	#DIV/0!	expressed protein
LOC_Os05g15110	0.094	0.08	1.33	0.851064	16.625	expressed protein
LOC_Os02g29650	0.16	0.0866667	1.33	0.541667	15.3462	retrotransposon protein, putative, unclassified
LOC_Os04g44130	0	0.353333	1.33	#DIV/0!	3.76415	DEF12 - Defensin and Defensin-like DEFL family, expressed
LOC_Os05g18500	0.156	0.353333	1.33	2.26496	3.76415	retrotransposon protein, putative, Ty3-gypsy subclass, expressed
LOC_Os05g22830	2.458	4.08	1.33	1.65989	0.32598	DNA-directed RNA polymerase subunit beta, putative, expressed
LOC_Os08g06200	3.966	7.50333	1.33	1.89191	0.177255	stomatin-like protein 2, putative, expressed
LOC_Os08g01590	10.48	18.5367	1.33	1.76877	0.0717497	expressed protein
LOC_Os03g64360	40.268	62.2167	1.33	1.54506	0.0213769	OsFBX113 - F-box domain containing protein, expressed
LOC_Os04g46200	107.432	1368.15	1.33	12.735	0.000972118	oleosin, putative, expressed
LOC_Os10g29640	0	0	1.325	#DIV/0!	#DIV/0!	expressed protein
LOC_Os01g34240	0	0	1.325	#DIV/0!	#DIV/0!	retrotransposon protein, putative, Ty3-gypsy subclass
LOC_Os04g14820	0	0	1.325	#DIV/0!	#DIV/0!	expressed protein
LOC_Os05g03790	0	0	1.325	#DIV/0!	#DIV/0!	expressed protein
LOC_Os12g34490	0	0	1.325	#DIV/0!	#DIV/0!	expressed protein
LOC_Os12g37310	0.142	0.0333333	1.325	0.234742	39.75	retrotransposon protein, putative, Ty3-gypsy subclass, expressed
LOC_Os10g08950	0.088	0.0866667	1.325	0.984848	15.2885	expressed protein
LOC_Os10g31360	0	0.0933333	1.325	#DIV/0!	14.1964	GRF zinc finger family protein, expressed
LOC_Os04g45300	0	0	1.32	#DIV/0!	#DIV/0!	transposon protein, putative, unclassified, expressed
LOC_Os08g36640	0	0	1.32	#DIV/0!	#DIV/0!	expressed protein
LOC_Os10g04140	0	0.0533333	1.32	#DIV/0!	24.75	transposon protein, putative, CACTA, En/Spm sub-class, expressed
LOC_Os05g33554	36.588	87.4067	1.32	2.38894	0.0151018	methyl-binding domain protein MBD, putative, expressed
LOC_Os09g24500	0	0.0466667	1.32	#DIV/0!	28.2857	expressed protein
LOC_Os02g50840	7.484	17.2533	1.32	2.30536	0.076507	BAH domain containing protein, putative, expressed
LOC_Os01g18510	0.12	0.0233333	1.315	0.194444	56.3571	retrotransposon protein, putative, Ty3-gypsy subclass, expressed
LOC_Os04g05040	0	0	1.315	#DIV/0!	#DIV/0!	transposon protein, putative, unclassified, expressed
LOC_Os04g51870	0	0	1.315	#DIV/0!	#DIV/0!	retrotransposon protein, putative, unclassified, expressed
LOC_Os07g32740	0	0	1.315	#DIV/0!	#DIV/0!	transposon protein, putative, CACTA, En/Spm sub-class, expressed
LOC_Os08g15330	0	0	1.315	#DIV/0!	#DIV/0!	anthocyanidin 3-O-glucosyltransferase, putative, expressed
LOC_Os09g04480	0	0	1.315	#DIV/0!	#DIV/0!	hypothetical protein
LOC_Os08g24330	0	0.186667	1.315	#DIV/0!	7.04464	transposon protein, putative, CACTA, En/Spm sub-class, expressed
LOC_Os09g29270	4.79	8.49	1.315	1.77244	0.154888	expressed protein
LOC_Os05g33450	0	0	1.31	#DIV/0!	#DIV/0!	xanthine/uracil/vitamin C permease, putative
LOC_Os05g40040	0.308	0.856667	1.31	2.78139	1.52918	expressed protein
LOC_Os09g10320	0	1.24667	1.31	#DIV/0!	1.0508	transposon protein, putative, unclassified, expressed
LOC_Os05g11700	0.112	1.28	1.31	11.4286	1.02344	PPR repeat containing protein, expressed
LOC_Os05g46780	0.6	2.32667	1.31	3.87778	0.563037	transposon protein, putative, CACTA, En/Spm sub-class, expressed
LOC_Os03g57770	0.894	2.33333	1.31	2.60999	0.561429	expressed protein
LOC_Os01g10080	7.988	22.57	1.31	2.82549	0.0580416	expressed protein
LOC_Os08g42000	14.258	40.3667	1.31	2.83116	0.0324525	nuclear transport factor, putative, expressed
LOC_Os11g05510	0	0	1.305	#DIV/0!	#DIV/0!	carbonic anhydrase family protein, putative, expressed
LOC_Os03g56810	33.038	42.2333	1.305	1.27833	0.0308998	tubulin/FtsZ domain containing protein, putative, expressed
LOC_Os06g01040	0.042	0.18	1.305	4.28571	7.25	retrotransposon protein, putative, unclassified, expressed
LOC_Os04g13710	1.34	1.35333	1.305	1.00995	0.964286	retrotransposon protein, putative, unclassified
LOC_Os03g06470	0	0	1.3	#DIV/0!	#DIV/0!	expressed protein
LOC_Os09g13490	0	0	1.3	#DIV/0!	#DIV/0!	transposon protein, putative, CACTA, En/Spm sub-class
LOC_Os06g25590	0	0.0766667	1.3	#DIV/0!	16.9565	expressed protein
LOC_Os01g43580	26.398	37.3933	1.3	1.41652	0.0347656	kinesin motor domain containing protein, putative, expressed
LOC_Os07g26440	21.934	45.6333	1.3	2.08048	0.0284879	expressed protein
LOC_Os03g25770	0.572	1.14333	1.3	1.99883	1.13703	RNA recognition motif containing protein, putative, expressed
LOC_Os12g18650	0.858	2.57	1.3	2.99534	0.505837	Regulator of chromosome condensation domain containing protein, expressed
LOC_Os03g13170	37.562	58.1233	1.3	1.5474	0.0223662	ubiquitin fusion protein, putative, expressed
LOC_Os02g21830	0	0	1.295	#DIV/0!	#DIV/0!	expressed protein
LOC_Os06g34890	0	0	1.295	#DIV/0!	#DIV/0!	retrotransposon protein, putative, unclassified, expressed
LOC_Os06g37944	0	0	1.295	#DIV/0!	#DIV/0!	retrotransposon protein, putative, unclassified
LOC_Os10g23140	0	0	1.295	#DIV/0!	#DIV/0!	retrotransposon protein, putative, unclassified, expressed
LOC_Os03g41879	1.524	0.36	1.295	0.23622	3.59722	retrotransposon, putative, centromere-specific
LOC_Os07g34490	0.13	1.32667	1.295	10.2051	0.976131	retrotransposon protein, putative, unclassified, expressed
LOC_Os08g27070	1.13	3.35667	1.295	2.9705	0.385799	co-chaperone protein SBA1, putative, expressed
LOC_Os01g14620	0	0	1.29	#DIV/0!	#DIV/0!	expressed protein
LOC_Os05g37870	0	0.0333333	1.29	#DIV/0!	38.7	expressed protein
LOC_Os10g39690	0	0.123333	1.29	#DIV/0!	10.4595	expressed protein
LOC_Os02g03040	1.452	3.30667	1.29	2.27732	0.390121	RNA recognition motif containing protein, expressed
LOC_Os11g06760	1.456	4.18333	1.29	2.87317	0.308367	protein of unknown function domain containing protein, expressed
LOC_Os03g27260	5.618	16.3133	1.29	2.90376	0.0790764	40S ribosomal protein S6, putative, expressed
LOC_Os07g36940	14.782	35.78	1.29	2.42051	0.0360537	eukaryotic translation initiation factor 4G, putative, expressed
LOC_Os05g46480	33.432	279.3	1.29	8.35427	0.00461869	late embryogenesis abundant protein, group 3, putative, expressed
LOC_Os05g45230	0	0	1.285	#DIV/0!	#DIV/0!	WRKY58, expressed
LOC_Os12g15990	0.02	0	1.285	0	#DIV/0!	retrotransposon protein, putative, unclassified, expressed
LOC_Os05g13470	0.01	0.0633333	1.285	6.33333	20.2895	retrotransposon protein, putative, unclassified, expressed
LOC_Os02g43460	0.714	1.42667	1.285	1.99813	0.900701	required to maintain repression 1, putative, expressed
LOC_Os02g32120	5.162	11.66	1.285	2.25881	0.110206	cytochrome b-c1 complex subunit Rieske, mitochondrial precursor, putative, expressed
LOC_Os02g11740	5.372	13.6867	1.285	2.54778	0.093887	plastidic ATP/ADP-transporter, putative, expressed
LOC_Os03g16100	0	0	1.285	#DIV/0!	#DIV/0!	retrotransposon protein, putative, unclassified, expressed
LOC_Os04g20520	0	0	1.285	#DIV/0!	#DIV/0!	expressed protein
LOC_Os06g10540	0	0	1.285	#DIV/0!	#DIV/0!	expressed protein
LOC_Os10g28094	0	0.0233333	1.285	#DIV/0!	55.0714	retrotransposon protein, putative, unclassified, expressed
LOC_Os01g29030	0.058	6.71667	1.285	115.805	0.191315	retrotransposon protein, putative, unclassified, expressed
LOC_Os02g15140	3.6	6.85	1.285	1.90278	0.187591	retrotransposon protein, putative, unclassified, expressed
LOC_Os02g17560	0	0	1.28	#DIV/0!	#DIV/0!	hypothetical protein
LOC_Os03g39510	0	0	1.28	#DIV/0!	#DIV/0!	expressed protein
LOC_Os06g34410	0	0	1.28	#DIV/0!	#DIV/0!	expressed protein
LOC_Os07g01120	0	0	1.28	#DIV/0!	#DIV/0!	expressed protein
LOC_Os07g22690	0	0	1.28	#DIV/0!	#DIV/0!	expressed protein
LOC_Os03g44040	0	0.31	1.28	#DIV/0!	4.12903	expressed protein
LOC_Os10g24240	0	0.373333	1.28	#DIV/0!	3.42857	transposon protein, putative, unclassified
LOC_Os07g26410	1.604	1.64	1.28	1.02244	0.780488	retrotransposon protein, putative, Ty3-gypsy subclass, expressed
LOC_Os02g01070	3.476	6.13333	1.28	1.76448	0.208696	FG-GAP repeat-containing protein, putative, expressed
LOC_Os01g22990	5.502	12.6033	1.28	2.29068	0.10156	acidic leucine-rich nuclear phosphoprotein 32-related protein 1, putative, expressed
LOC_Os03g07530	3.992	12.6133	1.28	3.15965	0.10148	OsFBK12 - F-box domain and kelch repeat containing protein, expressed
LOC_Os05g51180	9.082	22.26	1.28	2.451	0.0575022	hyaluronan/mRNA binding family domain containing protein, expressed
LOC_Os06g33060	0	0	1.275	#DIV/0!	#DIV/0!	latency associated nuclear antigen, putative, expressed
LOC_Os01g59290	0	0	1.275	#DIV/0!	#DIV/0!	hypothetical protein
LOC_Os04g05870	0	0	1.275	#DIV/0!	#DIV/0!	expressed protein
LOC_Os05g30540	0	0.18	1.275	#DIV/0!	7.08333	retrotransposon protein, putative, unclassified
LOC_Os04g39150	0.58	1.5	1.275	2.58621	0.85	pathogenesis-related Bet v I family protein, putative, expressed
LOC_Os05g40220	1.194	2.75667	1.275	2.30877	0.462515	transposon protein, putative, unclassified, expressed
LOC_Os07g13890	1.334	3.49	1.275	2.61619	0.36533	OsFBX230 - F-box domain containing protein, expressed
LOC_Os03g16800	12.916	18.31	1.275	1.41762	0.0696341	clathrin assembly protein, putative, expressed
LOC_Os04g38250	0.04	0	1.27	0	#DIV/0!	expressed protein
LOC_Os05g34580	0	0	1.27	#DIV/0!	#DIV/0!	hypothetical protein
LOC_Os01g43660	0	0.0933333	1.27	#DIV/0!	13.6071	expressed protein
LOC_Os12g31540	0	0.12	1.27	#DIV/0!	10.5833	expressed protein
LOC_Os02g25020	0.088	0.553333	1.27	6.28788	2.29518	DNA binding protein, putative, expressed
LOC_Os01g22430	0.318	0.776667	1.27	2.44235	1.63519	OsFBDUF3 - F-box and DUF domain containing protein, expressed
LOC_Os02g01520	0.656	1.66	1.27	2.53049	0.76506	IQ calmodulin-binding motif family protein, putative, expressed
LOC_Os05g51850	4.696	16.2567	1.27	3.46181	0.0781218	AT hook-containing DNA-binding protein, putative, expressed
LOC_Os09g12660	10.598	21.3967	1.27	2.01893	0.059355	glucose-1-phosphate adenylyltransferase large subunit, chloroplast precursor, putative, expressed
LOC_Os01g05650	17.098	398.537	1.27	23.309	0.00318666	metallothionein, putative, expressed
LOC_Os02g24660	0	0	1.265	#DIV/0!	#DIV/0!	retrotransposon protein, putative, unclassified, expressed
LOC_Os01g37700	0	0.03	1.265	#DIV/0!	42.1667	expressed protein
LOC_Os06g01060	0.048	0.11	1.265	2.29167	11.5	retrotransposon protein, putative, Ty3-gypsy subclass, expressed
LOC_Os04g38930	0.122	0.233333	1.265	1.91257	5.42143	pentatricopeptide, putative, expressed
LOC_Os03g42670	0.058	0.266667	1.265	4.5977	4.74375	transposon protein, putative, unclassified, expressed
LOC_Os07g23270	0.74	2.15667	1.265	2.91441	0.586553	transposon protein, putative, CACTA, En/Spm sub-class, expressed
LOC_Os05g32500	0.752	3.49	1.265	4.64096	0.362464	expressed protein
LOC_Os03g03290	25.046	68.28	1.265	2.72618	0.0185267	receptor-like protein kinase At3g46290 precursor, putative, expressed
LOC_Os09g01310	0	0	1.265	#DIV/0!	#DIV/0!	expressed protein
LOC_Os12g04070	0	0	1.265	#DIV/0!	#DIV/0!	expressed protein
LOC_Os02g18515	0	0.163333	1.265	#DIV/0!	7.7449	retrotransposon protein, putative, unclassified, expressed
LOC_Os12g08080	0.028	0.246667	1.265	8.80952	5.12838	transposon protein, putative, unclassified, expressed
LOC_Os01g54300	0.066	0.293333	1.265	4.44444	4.3125	OsMan02 - Endo-Beta-Mannanase, expressed
LOC_Os02g41810	0	1.11	1.265	#DIV/0!	1.13964	expressed protein
LOC_Os06g11820	0.73	1.50333	1.265	2.05936	0.841463	expressed protein
LOC_Os05g51500	17.724	37.1367	1.265	2.09528	0.0340634	eukaryotic translation initiation factor 5B, putative, expressed
LOC_Os04g55330	0.562	0	1.26	0	#DIV/0!	retrotransposon protein, putative, unclassified
LOC_Os10g30120	0	0	1.26	#DIV/0!	#DIV/0!	laccase-9 precursor, putative
LOC_Os02g18910	0	0.04	1.26	#DIV/0!	31.5	hypothetical protein
LOC_Os05g04480	0	0.0433333	1.26	#DIV/0!	29.0769	transposon protein, putative, unclassified, expressed
LOC_Os01g44140	0.472	0.453333	1.26	0.960452	2.77941	expressed protein
LOC_Os05g50710	72.394	174.097	1.255	2.40485	0.00720864	late embryogenesis abundant protein, putative, expressed
LOC_Os01g71870	0	0	1.255	#DIV/0!	#DIV/0!	transposon protein, putative, unclassified, expressed
LOC_Os04g22940	0	0	1.255	#DIV/0!	#DIV/0!	expressed protein
LOC_Os06g32750	0	0	1.255	#DIV/0!	#DIV/0!	latency associated nuclear antigen, putative
LOC_Os11g36100	0	0.103333	1.255	#DIV/0!	12.1452	retrotransposon protein, putative, unclassified, expressed
LOC_Os04g41690	0.032	0.223333	1.255	6.97917	5.6194	transposon protein, putative, unclassified, expressed
LOC_Os10g39820	1.518	3.97	1.255	2.61528	0.316121	zinc knuckle domain containing protein, expressed
LOC_Os11g19130	7.298	16.7267	1.255	2.29195	0.0750299	expressed protein
LOC_Os04g53544	0	0	1.25	#DIV/0!	#DIV/0!	transposon protein, putative, unclassified, expressed
LOC_Os08g35270	0.022	0	1.25	0	#DIV/0!	retrotransposon protein, putative, Ty3-gypsy subclass
LOC_Os08g43420	0	0	1.25	#DIV/0!	#DIV/0!	expressed protein
LOC_Os11g27640	0	0	1.25	#DIV/0!	#DIV/0!	expressed protein
LOC_Os12g03490	0	0	1.25	#DIV/0!	#DIV/0!	expressed protein
LOC_Os05g13410	0	0.02	1.25	#DIV/0!	62.5	retrotransposon protein, putative, unclassified, expressed
LOC_Os03g35650	0.552	2.51333	1.25	4.55314	0.497347	retrotransposon protein, putative, unclassified, expressed
LOC_Os12g28015	26.294	100.577	1.25	3.82508	0.0124283	expressed protein
LOC_Os01g26100	0	0	1.245	#DIV/0!	#DIV/0!	expressed protein
LOC_Os02g53290	0	0	1.245	#DIV/0!	#DIV/0!	expressed protein
LOC_Os04g32640	0	0	1.245	#DIV/0!	#DIV/0!	hypothetical protein
LOC_Os09g25350	0	0	1.245	#DIV/0!	#DIV/0!	transposon protein, putative, CACTA, En/Spm sub-class
LOC_Os01g42310	0	0.0366667	1.245	#DIV/0!	33.9545	retrotransposon protein, putative, unclassified
LOC_Os07g23050	0.052	0.0666667	1.245	1.28205	18.675	retrotransposon protein, putative, unclassified, expressed
LOC_Os04g27930	0.062	0.106667	1.245	1.72043	11.6719	expressed protein
LOC_Os05g37840	0	0.146667	1.245	#DIV/0!	8.48864	expressed protein
LOC_Os02g56530	1.508	5.07667	1.245	3.36649	0.24524	ankyrin repeat domain containing protein, expressed
LOC_Os08g42740	4.464	9.56	1.245	2.14158	0.13023	IBR domain containing protein, putative, expressed
LOC_Os04g54300	64.692	25.0733	1.245	0.38758	0.0496543	wound induced protein, putative, expressed
LOC_Os01g71230	9.336	29.3967	1.245	3.14874	0.0423517	nascent polypeptide-associated complex subunit alpha-like protein 3, putative, expressed
LOC_Os09g08350	0	0	1.24	#DIV/0!	#DIV/0!	retrotransposon protein, putative, unclassified, expressed
LOC_Os11g25680	0	0	1.24	#DIV/0!	#DIV/0!	retrotransposon protein, putative, unclassified
LOC_Os02g25530	0.132	0.0233333	1.24	0.176768	53.1429	retrotransposon protein, putative, Ty3-gypsy subclass
LOC_Os04g19830	0.122	0.09	1.24	0.737705	13.7778	expressed protein
LOC_Os07g22260	0	0.433333	1.24	#DIV/0!	2.86154	retrotransposon, putative, centromere-specific
LOC_Os08g42189	0.586	0.966667	1.24	1.6496	1.28276	expressed protein
LOC_Os05g20304	2.446	1.07667	1.24	0.440174	1.1517	expressed protein
LOC_Os02g56334	1.36	2.04667	1.24	1.5049	0.605863	OsWAK18b - OsWAK short gene, expressed
LOC_Os02g46290	10.664	20.25	1.24	1.89891	0.0612346	invertase/pectin methylesterase inhibitor family protein, putative, expressed
LOC_Os12g41390	10.904	24.9333	1.24	2.28662	0.0497326	homocysteine S-methyltransferase protein, putative, expressed
LOC_Os07g19520	0	0	1.235	#DIV/0!	#DIV/0!	expressed protein
LOC_Os03g06640	0.028	0.26	1.235	9.28571	4.75	retrotransposon protein, putative, unclassified, expressed
LOC_Os08g40570	0.344	0.833333	1.235	2.42248	1.482	pyridoxamine 5'-phosphate oxidase family protein, putative, expressed
LOC_Os02g52960	2.158	6.22667	1.235	2.88539	0.19834	PHD-finger domain containing protein, putative, expressed
LOC_Os06g21220	0	0	1.235	#DIV/0!	#DIV/0!	glycine rich protein family protein, putative, expressed
LOC_Os08g22740	0.016	0.0166667	1.235	1.04167	74.1	retrotransposon protein, putative, unclassified
LOC_Os12g30230	0.098	0.0666667	1.235	0.680272	18.525	retrotransposon protein, putative, unclassified
LOC_Os02g23821	0.776	1.38333	1.235	1.78265	0.892771	retrotransposon protein, putative, unclassified, expressed
LOC_Os05g35760	0.788	4.36333	1.235	5.53723	0.28304	serine/threonine-protein kinase SAPK4, putative, expressed
LOC_Os07g41790	4.282	10.11	1.235	2.36105	0.122156	LSM domain containing protein, expressed
LOC_Os06g08740	10.38	12.7533	1.235	1.22864	0.0968374	expressed protein
LOC_Os01g36570	0	0	1.23	#DIV/0!	#DIV/0!	glycine-rich protein 2, putative
LOC_Os02g49430	0	0	1.23	#DIV/0!	#DIV/0!	hypothetical protein
LOC_Os04g18430	0	0	1.23	#DIV/0!	#DIV/0!	expressed protein
LOC_Os09g33980	1.604	5.69333	1.23	3.54946	0.216042	bromodomain protein 103, putative, expressed
LOC_Os01g46380	3.062	14.32	1.23	4.67668	0.0858939	ketol-acid reductoisomerase, chloroplast precursor, putative, expressed
LOC_Os02g50350	6.048	16.0333	1.23	2.65101	0.0767152	dihydroorotate dihydrogenase protein, putative, expressed
LOC_Os06g30970	44.568	34.1033	1.23	0.765198	0.0360669	ubiquitin-conjugating enzyme, putative, expressed
LOC_Os02g48660	62.19	117.603	1.23	1.89103	0.0104589	60S ribosomal protein L31, putative, expressed
LOC_Os06g19790	0	0	1.225	#DIV/0!	#DIV/0!	hypothetical protein
LOC_Os06g46050	0	0	1.225	#DIV/0!	#DIV/0!	expressed protein
LOC_Os08g08730	0	0	1.225	#DIV/0!	#DIV/0!	expressed protein
LOC_Os06g42100	0.14	0.04	1.225	0.285714	30.625	expressed protein
LOC_Os01g48520	0.026	0.0666667	1.225	2.5641	18.375	retrotransposon protein, putative, Ty3-gypsy subclass
LOC_Os10g03710	0.008	0.0666667	1.225	8.33333	18.375	expressed protein
LOC_Os12g27490	0.026	0.106667	1.225	4.10256	11.4844	retrotransposon protein, putative, Ty3-gypsy subclass, expressed
LOC_Os01g62710	0.026	0.24	1.225	9.23077	5.10417	transposon protein, putative, unclassified
LOC_Os04g52725	0.082	0.466667	1.225	5.69106	2.625	PPR repeat domain containing protein, putative, expressed
LOC_Os01g52090	0.126	0.646667	1.225	5.13228	1.89433	transcription factor like protein, putative, expressed
LOC_Os08g39900	0.726	0.84	1.225	1.15702	1.45833	hypothetical protein
LOC_Os01g29910	4	3.02333	1.225	0.755833	0.405182	retrotransposon protein, putative, unclassified, expressed
LOC_Os03g61210	11.842	18.59	1.225	1.56984	0.0658956	domain of unknown function domain containing protein, expressed
LOC_Os09g33810	4.872	18.9167	1.225	3.88273	0.0647577	ankyrin repeat domain containing protein, putative, expressed
LOC_Os09g06719	2.814	20.0067	1.225	7.10969	0.0612296	expressed protein
LOC_Os12g33950	0	0.206667	1.22	#DIV/0!	5.90323	MYB family transcription factor, putative, expressed
LOC_Os11g40590	17.978	30.6933	1.22	1.70727	0.039748	DUF1399 containing protein, putative, expressed
LOC_Os12g10350	0	0	1.22	#DIV/0!	#DIV/0!	expressed protein
LOC_Os07g15980	1.238	0.12	1.22	0.0969305	10.1667	expressed protein
LOC_Os12g29790	0	1.64667	1.22	#DIV/0!	0.740891	retrotransposon protein, putative, unclassified
LOC_Os07g35090	0	0	1.215	#DIV/0!	#DIV/0!	transposon protein, putative, unclassified
LOC_Os11g24360	0	0	1.215	#DIV/0!	#DIV/0!	expressed protein
LOC_Os03g59190	0.058	0.07	1.215	1.2069	17.3571	retrotransposon protein, putative, unclassified, expressed
LOC_Os06g48350	4.378	12.71	1.215	2.90315	0.095594	CPuORF14 - conserved peptide uORF-containing transcript, expressed
LOC_Os06g12580	5.278	26.9467	1.215	5.10547	0.0450891	pro-resilin precursor, putative, expressed
LOC_Os10g31540	0.124	0.07	1.215	0.564516	17.3571	glycine-rich cell wall structural protein 2 precursor, putative, expressed
LOC_Os10g10880	0	0.563333	1.215	#DIV/0!	2.1568	expressed protein
LOC_Os10g09200	1.088	2.28667	1.215	2.10172	0.531341	expressed protein
LOC_Os04g40910	16.11	19.9833	1.215	1.24043	0.0608007	OsFBX146 - F-box domain containing protein, expressed
LOC_Os11g41890	16.518	21.71	1.215	1.31432	0.055965	RNA recognition motif containing protein, putative, expressed
LOC_Os04g37690	23.3	72.6	1.215	3.11588	0.0167355	RNA recognition motif containing protein, putative, expressed
LOC_Os09g19520	0.342	0	1.21	0	#DIV/0!	retrotransposon, putative, centromere-specific
LOC_Os01g27030	0	0.03	1.21	#DIV/0!	40.3333	hypothetical protein
LOC_Os06g41740	0.114	0.0633333	1.21	0.555556	19.1053	transposon protein, putative, CACTA, En/Spm sub-class, expressed
LOC_Os09g34985	0.27	0.97	1.21	3.59259	1.24742	expressed protein
LOC_Os08g05890	0.376	1.66333	1.21	4.42376	0.727455	MSP domain containing protein, expressed
LOC_Os04g20774	3.622	5.36667	1.21	1.48169	0.225466	pumilio-family RNA binding repeat containing protein, expressed
LOC_Os02g33770	14.292	39.7767	1.21	2.78314	0.0304198	homeodomain, putative, expressed
LOC_Os02g58110	29.252	66.0867	1.21	2.25922	0.0183093	expressed protein
LOC_Os03g45210	248.42	303.013	1.21	1.21976	0.00399322	2-aminoethanethiol dioxygenase, putative, expressed
LOC_Os01g11704	0	0	1.205	#DIV/0!	#DIV/0!	hypothetical protein
LOC_Os01g49780	0	0	1.205	#DIV/0!	#DIV/0!	hypothetical protein
LOC_Os03g23800	0.006	0.116667	1.205	19.4444	10.3286	retrotransposon protein, putative, Ty3-gypsy subclass, expressed
LOC_Os05g20190	0	0.163333	1.205	#DIV/0!	7.37755	transposon protein, putative, unclassified
LOC_Os08g19300	0.258	0.71	1.205	2.75194	1.69718	retrotransposon protein, putative, unclassified, expressed
LOC_Os08g01090	6.04	10.22	1.205	1.69205	0.117906	B3 DNA binding domain containing protein, expressed
LOC_Os04g08610	0	0	1.2	#DIV/0!	#DIV/0!	retrotransposon protein, putative, unclassified, expressed
LOC_Os04g14270	0	0	1.2	#DIV/0!	#DIV/0!	latency associated nuclear antigen, putative, expressed
LOC_Os12g08110	0.016	0.0133333	1.2	0.833333	90	transposon protein, putative, CACTA, En/Spm sub-class, expressed
LOC_Os01g53440	0	0.23	1.2	#DIV/0!	5.21739	expressed protein
LOC_Os05g37670	0.32	1.01	1.2	3.15625	1.18812	retrotransposon protein, putative, unclassified, expressed
LOC_Os05g29735	0.574	3.13667	1.2	5.46458	0.382572	expressed protein
LOC_Os12g44330	1.802	4.67333	1.2	2.59341	0.256776	serine/threonine-protein kinase PRP4, putative, expressed
LOC_Os07g17720	0.042	0.213333	1.2	5.07937	5.625	retrotransposon protein, putative, Ty3-gypsy subclass
LOC_Os12g33859	0.696	0.793333	1.2	1.13985	1.51261	retrotransposon protein, putative, unclassified, expressed
LOC_Os02g48980	3.212	7.82667	1.2	2.4367	0.153322	GPI-anchored protein, putative, expressed
LOC_Os04g41100	5.328	8.31667	1.2	1.56094	0.144289	cyclin-dependent kinase G-2, putative, expressed
LOC_Os05g06440	17.826	22.38	1.2	1.25547	0.0536193	dnaJ homolog subfamily B member 11 precursor, putative, expressed
LOC_Os05g46560	15.672	40.65	1.2	2.5938	0.0295203	RAN GTPase-activating protein 1, putative, expressed
LOC_Os03g22120	89.232	117.677	1.2	1.31877	0.0101974	sucrose synthase, putative, expressed
LOC_Os01g14490	0	0.103333	1.195	#DIV/0!	11.5645	retrotransposon protein, putative, unclassified, expressed
LOC_Os06g50590	0.102	0.18	1.195	1.76471	6.63889	expressed protein
LOC_Os02g30590	0	0.28	1.195	#DIV/0!	4.26786	expressed protein
LOC_Os12g21690	0	0.356667	1.195	#DIV/0!	3.35047	expressed protein
LOC_Os02g48990	2.034	10.22	1.195	5.02458	0.116928	phosphatidylinositol transfer, putative, expressed
LOC_Os06g47340	12.23	24.5567	1.195	2.0079	0.048663	glycosyltransferase family 43 protein, putative, expressed
LOC_Os01g24460	28.9	38.2333	1.195	1.32295	0.0312554	histone-like transcription factor and archaeal histone, putative, expressed
LOC_Os12g40440	0.988	3.55333	1.195	3.59649	0.336304	expressed protein
LOC_Os06g32770	0	0.04	1.19	#DIV/0!	29.75	OsSCP36 - Putative Serine Carboxypeptidase homologue, expressed
LOC_Os05g22910	0	0.0966667	1.19	#DIV/0!	12.3103	expressed protein
LOC_Os02g20520	0	0.106667	1.19	#DIV/0!	11.1562	retrotransposon, putative, centromere-specific
LOC_Os01g31040	0	0.61	1.19	#DIV/0!	1.95082	retrotransposon protein, putative, unclassified, expressed
LOC_Os08g34300	1.402	3.20333	1.19	2.28483	0.371488	retrotransposon protein, putative, unclassified, expressed
LOC_Os09g20660	1.986	3.28	1.19	1.65156	0.362805	UPF0041 domain containing protein, putative, expressed
LOC_Os02g27380	7.618	5.72333	1.19	0.751291	0.207921	retrotransposon protein, putative, Ty3-gypsy subclass, expressed
LOC_Os10g19919	17.924	5.88	1.19	0.328052	0.202381	retrotransposon protein, putative, Ty3-gypsy subclass, expressed
LOC_Os07g39590	9.248	11.66	1.19	1.26081	0.102058	spotted leaf 11, putative, expressed
LOC_Os12g25210	5.2	12.6767	1.19	2.43782	0.0938733	signal peptidase complex subunit 1, putative, expressed
LOC_Os03g47320	0	0	1.185	#DIV/0!	#DIV/0!	transposon protein, putative, CACTA, En/Spm sub-class
LOC_Os06g10870	0	0	1.185	#DIV/0!	#DIV/0!	retrotransposon protein, putative, unclassified, expressed
LOC_Os02g21790	0	0.01	1.185	#DIV/0!	118.5	retrotransposon protein, putative, unclassified, expressed
LOC_Os12g33790	0.044	0.0366667	1.185	0.833333	32.3182	ligA, putative, expressed
LOC_Os04g14340	0.182	0.666667	1.185	3.663	1.7775	retrotransposon protein, putative, unclassified, expressed
LOC_Os02g45540	3.012	6.84667	1.185	2.27313	0.173077	synthase, putative, expressed
LOC_Os05g02530	4.354	16.6433	1.185	3.82254	0.0711997	glutathione S-transferase, N-terminal domain containing protein, expressed
LOC_Os10g34520	15.33	44.2433	1.185	2.88606	0.0267837	mitosis protein dim1, putative, expressed
LOC_Os05g34310	221.328	398.56	1.185	1.80077	0.0029732	no apical meristem protein, putative, expressed
LOC_Os03g03080	0	0	1.18	#DIV/0!	#DIV/0!	expressed protein
LOC_Os01g44940	0	0.0466667	1.18	#DIV/0!	25.2857	expressed protein
LOC_Os07g11670	0.064	0.123333	1.18	1.92708	9.56757	retrotransposon protein, putative, unclassified, expressed
LOC_Os01g38620	28.752	53.81	1.18	1.87152	0.021929	3-5 exonuclease/ nucleic acid binding protein, putative, expressed
LOC_Os04g19400	0.014	0	1.18	0	#DIV/0!	retrotransposon protein, putative, unclassified, expressed
LOC_Os06g40960	0.046	0.0666667	1.18	1.44928	17.7	ZOS6-05 - C2H2 zinc finger protein, expressed
LOC_Os01g24190	0	0.0766667	1.18	#DIV/0!	15.3913	retrotransposon protein, putative, unclassified
LOC_Os03g55450	0.916	2.92667	1.18	3.19505	0.403189	expressed protein
LOC_Os01g73310	2.592	9.73	1.18	3.75386	0.121274	actin, putative, expressed
LOC_Os01g41010	6.114	21.8467	1.18	3.57322	0.0540128	DUF581 domain containing protein, expressed
LOC_Os04g07350	0	0.0466667	1.175	#DIV/0!	25.1786	retrotransposon protein, putative, Ty3-gypsy subclass, expressed
LOC_Os11g01950	0	0.0533333	1.175	#DIV/0!	22.0312	expressed protein
LOC_Os02g04915	0.046	0.273333	1.175	5.94203	4.29878	expressed protein
LOC_Os01g47840	0.068	0.48	1.175	7.05882	2.44792	S-locus-like receptor protein kinase, putative, expressed
LOC_Os08g43310	0.906	2.63	1.175	2.90287	0.446768	PE-PGRS FAMILY PROTEIN, putative, expressed
LOC_Os04g32020	1.784	4.61667	1.175	2.58782	0.254513	2-oxoglutarate dehydrogenase E1 component, mitochondrial precursor, putative, expressed
LOC_Os03g02874	28.812	39.2933	1.175	1.36378	0.0299033	retrotransposon protein, putative, Ty3-gypsy subclass, expressed
LOC_Os02g47240	0	0	1.175	#DIV/0!	#DIV/0!	hypothetical protein
LOC_Os03g19740	0	0	1.175	#DIV/0!	#DIV/0!	expressed protein
LOC_Os03g32660	0	0	1.175	#DIV/0!	#DIV/0!	retrotransposon protein, putative, unclassified, expressed
LOC_Os11g24650	0	0	1.175	#DIV/0!	#DIV/0!	expressed protein
LOC_Os01g18640	4.866	13.8367	1.175	2.84354	0.0849193	aminotransferase, putative, expressed
LOC_Os03g40270	8.684	52.13	1.175	6.00299	0.0225398	alpha-1,4-glucan-protein synthase, putative, expressed
LOC_Os01g40210	0	0	1.17	#DIV/0!	#DIV/0!	hypothetical protein
LOC_Os03g02140	0	0	1.17	#DIV/0!	#DIV/0!	transposon protein, putative, unclassified, expressed
LOC_Os11g31760	0.024	0.0133333	1.17	0.555556	87.75	transposon protein, putative, unclassified, expressed
LOC_Os03g22130	0	0.0233333	1.17	#DIV/0!	50.1429	expressed protein
LOC_Os06g21270	0	0.03	1.17	#DIV/0!	39	glycine rich protein family protein, putative, expressed
LOC_Os01g37180	0	0.04	1.17	#DIV/0!	29.25	expressed protein
LOC_Os05g02160	0.77	0.266667	1.17	0.34632	4.3875	retrotransposon, putative, centromere-specific, expressed
LOC_Os02g54290	0	0.506667	1.17	#DIV/0!	2.30921	BRUSHY 1, putative, expressed
LOC_Os02g27769	0	0.58	1.17	#DIV/0!	2.01724	40S ribosomal protein S27, putative, expressed
LOC_Os03g09045	1.154	3.67667	1.17	3.18602	0.318223	retrotransposon protein, putative, unclassified, expressed
LOC_Os08g06420	7.764	16.59	1.17	2.13679	0.0705244	abhydrolase domain-containing protein FAM108C1, putative, expressed
LOC_Os01g70270	14.744	23.2533	1.17	1.57714	0.0503154	auxin response factor, putative, expressed
LOC_Os01g55470	0	0	1.165	#DIV/0!	#DIV/0!	transposon protein, putative, CACTA, En/Spm sub-class, expressed
LOC_Os12g35090	0	0	1.165	#DIV/0!	#DIV/0!	expressed protein
LOC_Os04g05780	0.046	0.0933333	1.165	2.02899	12.4821	expressed protein
LOC_Os01g54740	0.246	0.133333	1.165	0.542005	8.7375	transposon protein, putative, unclassified, expressed
LOC_Os08g11290	0.038	0.256667	1.165	6.75439	4.53896	retrotransposon protein, putative, unclassified, expressed
LOC_Os06g31700	0	0.306667	1.165	#DIV/0!	3.79891	transposon protein, putative, CACTA, En/Spm sub-class, expressed
LOC_Os04g47750	0.088	0.91	1.165	10.3409	1.28022	transposon protein, putative, Pong sub-class, expressed
LOC_Os03g26010	0.15	1.1	1.165	7.33333	1.05909	retrotransposon protein, putative, unclassified, expressed
LOC_Os07g26320	3.93	6.38667	1.165	1.62511	0.182411	retrotransposon protein, putative, Ty1-copia subclass
LOC_Os03g50870	16.59	23.5833	1.165	1.42154	0.0493993	expressed protein
LOC_Os03g21850	16.594	24.1967	1.165	1.45816	0.0481471	nucleotidyltransferase, putative, expressed
LOC_Os05g34070	97.148	151.02	1.165	1.55454	0.00771421	DIP1, putative, expressed
LOC_Os03g36810	0	0	1.16	#DIV/0!	#DIV/0!	expressed protein
LOC_Os12g10020	0	0	1.16	#DIV/0!	#DIV/0!	retrotransposon protein, putative, unclassified, expressed
LOC_Os11g03360	0.008	0.0833333	1.16	10.4167	13.92	RNA-directed DNA polymerase, putative, expressed
LOC_Os01g22309	0	0.0166667	1.16	#DIV/0!	69.6	hypothetical protein
LOC_Os08g24090	0	0.0166667	1.16	#DIV/0!	69.6	hypothetical protein
LOC_Os04g05890	0.072	0.22	1.16	3.05556	5.27273	retrotransposon protein, putative, unclassified, expressed
LOC_Os02g47030	0.696	1.40667	1.16	2.02107	0.824645	expressed protein
LOC_Os02g05840	0.694	2.45333	1.16	3.53506	0.472826	VIL2 protein, putative, expressed
LOC_Os05g01050	10.4	25.2033	1.16	2.4234	0.0460257	DNA-binding protein-related, putative, expressed
LOC_Os10g30270	0.106	0	1.155	0	#DIV/0!	retrotransposon, putative, centromere-specific, expressed
LOC_Os10g31490	0	0	1.155	#DIV/0!	#DIV/0!	retrotransposon protein, putative, unclassified, expressed
LOC_Os11g44770	0.016	0	1.155	0	#DIV/0!	retrotransposon protein, putative, unclassified, expressed
LOC_Os02g38795	0	0.02	1.155	#DIV/0!	57.75	expressed protein
LOC_Os03g47036	0	0.03	1.155	#DIV/0!	38.5	homeotic protein knotted-1, putative, expressed
LOC_Os10g31420	0	0.0333333	1.155	#DIV/0!	34.65	retrotransposon protein, putative, unclassified, expressed
LOC_Os08g26510	0	0.0366667	1.155	#DIV/0!	31.5	retrotransposon protein, putative, unclassified, expressed
LOC_Os04g20570	0.042	0.0866667	1.155	2.06349	13.3269	retrotransposon protein, putative, unclassified
LOC_Os07g11850	0.066	0.0933333	1.155	1.41414	12.375	transposon protein, putative, CACTA, En/Spm sub-class
LOC_Os09g30280	2.028	3.25667	1.155	1.60585	0.354657	glycosyl transferase 8 domain containing protein, putative, expressed
LOC_Os02g39640	0.188	3.39667	1.155	18.0674	0.340039	expressed protein
LOC_Os01g65310	2.692	7.67667	1.155	2.85166	0.150456	DUF803 domain containing, putative, expressed
LOC_Os09g19320	0.068	0	1.15	0	#DIV/0!	expressed protein
LOC_Os12g14920	0.108	0.453333	1.15	4.19753	2.53676	transposon protein, putative, unclassified, expressed
LOC_Os03g32370	0	0	1.15	#DIV/0!	#DIV/0!	retrotransposon protein, putative, unclassified, expressed
LOC_Os05g07440	0	0	1.15	#DIV/0!	#DIV/0!	expressed protein
LOC_Os07g19410	0	0	1.15	#DIV/0!	#DIV/0!	expressed protein
LOC_Os01g51650	0.014	0.02	1.15	1.42857	57.5	retrotransposon protein, putative, unclassified, expressed
LOC_Os05g42990	0.052	0.0833333	1.15	1.60256	13.8	retrotransposon protein, putative, Ty3-gypsy subclass, expressed
LOC_Os11g16550	0.134	0.793333	1.15	5.9204	1.44958	uncharacterized protein ycf53, putative, expressed
LOC_Os02g47770	0.264	1.68	1.15	6.36364	0.684524	ZF-HD protein dimerisation region containing protein, expressed
LOC_Os01g52150	0	0	1.145	#DIV/0!	#DIV/0!	hypothetical protein
LOC_Os02g29800	0	0	1.145	#DIV/0!	#DIV/0!	expressed protein
LOC_Os10g14880	0	0	1.145	#DIV/0!	#DIV/0!	retrotransposon protein, putative, Ty1-copia subclass, expressed
LOC_Os01g44430	0	0.0266667	1.145	#DIV/0!	42.9375	retrotransposon protein, putative, unclassified, expressed
LOC_Os06g11120	0	0.0333333	1.145	#DIV/0!	34.35	expressed protein
LOC_Os09g14320	0	0.0966667	1.145	#DIV/0!	11.8448	retrotransposon protein, putative, Ty3-gypsy subclass, expressed
LOC_Os02g56710	0	0.103333	1.145	#DIV/0!	11.0806	hypothetical protein
LOC_Os08g09410	0.016	0.143333	1.145	8.95833	7.98837	OsFBX265 - F-box domain containing protein, expressed
LOC_Os08g13850	0	0.166667	1.145	#DIV/0!	6.87	conserved hypothetical protein
LOC_Os05g28320	1.1	1.06333	1.145	0.966667	1.0768	myb-like DNA-binding domain containing protein, putative, expressed
LOC_Os12g16600	0.692	1.91667	1.145	2.76975	0.597391	expressed protein
LOC_Os10g04900	2.62	3.52667	1.145	1.34606	0.324669	OsFBX364 - F-box domain containing protein, expressed
LOC_Os01g12180	2.066	5.25	1.145	2.54114	0.218095	expressed protein
LOC_Os03g43750	4.554	6.71333	1.145	1.47416	0.170556	retrotransposon, putative, centromere-specific, expressed
LOC_Os07g43604	8.626	14.94	1.145	1.73197	0.0766399	expressed protein
LOC_Os06g18030	0	0	1.14	#DIV/0!	#DIV/0!	retrotransposon protein, putative, Ty3-gypsy subclass, expressed
LOC_Os09g01700	0	0.0366667	1.14	#DIV/0!	31.0909	expressed protein
LOC_Os12g12210	0	0.0733333	1.14	#DIV/0!	15.5455	transposon protein, putative, CACTA, En/Spm sub-class, expressed
LOC_Os01g28590	0	0.15	1.14	#DIV/0!	7.6	expressed protein
LOC_Os01g61970	12.07	73.2567	1.14	6.06932	0.0155617	Lung seven transmembrane receptor domain containing protein, putative, expressed
LOC_Os09g26420	134.33	200.647	1.14	1.49368	0.00568163	AP2 domain containing protein, expressed
LOC_Os10g29350	0	0	1.14	#DIV/0!	#DIV/0!	hypothetical protein
LOC_Os03g43890	0.152	0.553333	1.14	3.64035	2.06024	WD domain, G-beta repeat domain containing protein, expressed
LOC_Os03g25970	2.818	6.44	1.14	2.28531	0.177019	KH domain-containing protein, putative, expressed
LOC_Os06g29180	21.946	66.5833	1.14	3.03396	0.0171214	erythronate-4-phosphate dehydrogenase domain containing protein, expressed
LOC_Os09g29180	0.038	0.00666667	1.135	0.175439	170.25	hypothetical protein
LOC_Os07g04470	0	0.0466667	1.135	#DIV/0!	24.3214	GRF zinc finger family protein
LOC_Os01g65080	1.076	2.73333	1.135	2.54027	0.415244	ZOS1-18 - C2H2 zinc finger protein, expressed
LOC_Os02g46690	8.372	13.4167	1.135	1.60256	0.0845963	OsFBD8 - F-box and FBD domain containing protein, expressed
LOC_Os02g02020	2.376	4.99333	1.135	2.10157	0.227303	pentatricopeptide, putative, expressed
LOC_Os05g19710	0.066	0.103333	1.13	1.56566	10.9355	transposon protein, putative, CACTA, En/Spm sub-class
LOC_Os02g32630	0	0	1.13	#DIV/0!	#DIV/0!	expressed protein
LOC_Os06g33230	0	0	1.13	#DIV/0!	#DIV/0!	transposon protein, putative, Mariner sub-class, expressed
LOC_Os09g28090	0	0	1.13	#DIV/0!	#DIV/0!	retrotransposon protein, putative, Ty3-gypsy subclass
LOC_Os09g21280	0.184	0.64	1.13	3.47826	1.76562	expressed protein
LOC_Os08g38240	0.406	0.773333	1.13	1.90476	1.46121	transposon protein, putative, CACTA, En/Spm sub-class, expressed
LOC_Os12g03400	0.302	1.22333	1.13	4.05077	0.923706	expressed protein
LOC_Os03g43490	1.092	3.24	1.13	2.96703	0.348765	retrotransposon protein, putative, unclassified, expressed
LOC_Os05g48220	16.294	25.48	1.13	1.56377	0.0443485	60S ribosomal protein L35a-3, putative, expressed
LOC_Os05g19200	0	0	1.125	#DIV/0!	#DIV/0!	retrotransposon protein, putative, Ty3-gypsy subclass, expressed
LOC_Os07g34660	0	0	1.125	#DIV/0!	#DIV/0!	expressed protein
LOC_Os08g07470	0	0	1.125	#DIV/0!	#DIV/0!	hypothetical protein
LOC_Os09g37530	0	0	1.125	#DIV/0!	#DIV/0!	hypothetical protein
LOC_Os12g10010	0	0.0266667	1.125	#DIV/0!	42.1875	expressed protein
LOC_Os04g07570	0	0.0966667	1.125	#DIV/0!	11.6379	retrotransposon protein, putative, Ty3-gypsy subclass, expressed
LOC_Os02g15560	7.114	5.45667	1.125	0.767032	0.20617	transposon protein, putative, Mutator sub-class, expressed
LOC_Os11g26850	10.68	25.19	1.125	2.35861	0.0446606	erythronate-4-phosphate dehydrogenase, putative, expressed
LOC_Os01g71370	0	0	1.12	#DIV/0!	#DIV/0!	retrotransposon protein, putative, unclassified, expressed
LOC_Os04g10480	0	0	1.12	#DIV/0!	#DIV/0!	hypothetical protein
LOC_Os06g34970	0	0	1.12	#DIV/0!	#DIV/0!	expressed protein
LOC_Os11g05900	0	0	1.12	#DIV/0!	#DIV/0!	transposon protein, putative, CACTA, En/Spm sub-class, expressed
LOC_Os02g36170	0	0.05	1.12	#DIV/0!	22.4	retrotransposon protein, putative, Ty3-gypsy subclass
LOC_Os03g12080	0	0.243333	1.12	#DIV/0!	4.60274	retrotransposon protein, putative, Ty3-gypsy subclass, expressed
LOC_Os05g01040	1.01	1.68667	1.12	1.66997	0.664032	serine/threonine-protein kinase, putative, expressed
LOC_Os01g29804	0.034	7.63	1.12	224.412	0.146789	expressed protein
LOC_Os03g59250	5.76	10.23	1.12	1.77604	0.109482	expressed protein
LOC_Os09g02400	8.262	16.2667	1.12	1.96885	0.0688525	RNA-binding region RNP-1, putative, expressed
[truncated: 53,803 more rows]
