# Supplementary material for: Selective sets of mRNAs localize to extracellular paramural bodies in a rice glup6 mutant
Source: J Exp Bot. 2018 Aug 9;69(21):5045–58. doi: 10.1093/jxb/ery297 (PMC6189835; doi:10.1093/jxb/ery297)
Supplement: Supplementary Table S2 [file ery297_suppl_supplementary_table_s2.xlsx]

## Sheet: 2A-glup6>WT, ratio>2
Supplementary Table S2A. Up regulated transcripts in glup6 (glup6/WT, ratio ≥2) Note #DIV/O! denotes that RPKM for WT = 0
MSU ID	glup6_tot_s4	glup6_tot_s5	glup6_tot_s6	WT_lanl_s1	WT_lanl_s2	WT_lanl_s3	glup6_avg	WT_avg	glup6/WT	P Value	Annotation
LOC_Os01g64120	10.32	9.76	10.55	0	0	0	10.21	0	#DIV/0!	0.000263755	2Fe-2S iron-sulfur cluster binding domain containing protein, expressed
LOC_Os02g33820	0.64	1.55	2.32	0	0	0	1.50333	0	#DIV/0!	0.0451956	abscisic stress-ripening, putative, expressed
LOC_Os09g28400	13.78	13.03	15.41	0	0	0	14.0733	0	#DIV/0!	0.00124132	alpha-amylase precursor, putative, expressed
LOC_Os08g36910	2.91	2.46	2.3	0	0	0	2.55667	0	#DIV/0!	0.00253126	alpha-amylase precursor, putative, expressed
LOC_Os04g56150	1.14	1.16	0.69	0	0	0	0.996667	0	#DIV/0!	0.0114457	AP2 domain containing protein, expressed
LOC_Os07g40830	1.73	0.29	1.31	0	0	0	1.11	0	#DIV/0!	0.0609183	app1, putative, expressed
LOC_Os11g01010	1.45	1.71	1.05	0	0	0	1.40333	0	#DIV/0!	0.0090999	autophagy-related protein 8D, putative, expressed
LOC_Os06g49880	1.61	1.48	0.78	0	0	0	1.29	0	#DIV/0!	0.0188398	B-box zinc finger family protein, putative, expressed
LOC_Os01g04050	3.53	3.15	1.6	0	0	0	2.76	0	#DIV/0!	0.0214119	BBTI12 - Bowman-Birk type bran trypsin inhibitor precursor, expressed
LOC_Os06g36670	1.73	3.53	1.74	0	0	0	2.33333	0	#DIV/0!	0.0299544	bet v I allergen family protein, putative, expressed
LOC_Os01g61210	1.32	1.01	1.49	0	0	0	1.27333	0	#DIV/0!	0.00597978	bet v I allergen family protein, putative, expressed
LOC_Os10g26940	1.95	2.04	3.44	0	0	0	2.47667	0	#DIV/0!	0.0179514	BURP domain containing protein, expressed
LOC_Os11g44630	2.35	2.33	2.55	0	0	0	2.41	0	#DIV/0!	0.000424154	calmodulin binding protein, putative, expressed
LOC_Os01g04280	1.83	2.14	1.55	0	0	0	1.84	0	#DIV/0!	0.00423339	calmodulin binding protein, putative, expressed
LOC_Os10g39680	1.64	0.17	1.19	0	0	0	1	0	#DIV/0!	0.0740939	CHIT14 - Chitinase family protein precursor, expressed
LOC_Os06g51060	23.35	16.74	21.41	0	0	0	20.5	0	#DIV/0!	0.00451633	CHIT8 - Chitinase family protein precursor, expressed
LOC_Os08g15308	2.2	0.93	0.47	0	0	0	1.2	0	#DIV/0!	0.073088	chloroplast 30S ribosomal protein S18, putative, expressed
LOC_Os01g57956	1.7	2.79	3.69	0	0	0	2.72667	0	#DIV/0!	0.0208769	chloroplast 50S ribosomal protein L14, putative, expressed
LOC_Os08g15258	0	1.67	5.22	0	0	0	2.29667	0	#DIV/0!	0.137091	chloroplast 50S ribosomal protein L23, putative, expressed
LOC_Os02g24598	0.57	1.6	2.07	0	0	0	1.41333	0	#DIV/0!	0.042889	chloroplast envelope membrane protein, putative, expressed
LOC_Os05g38870	2.51	0	1.16	0	0	0	1.22333	0	#DIV/0!	0.116852	conserved hypothetical protein
LOC_Os04g55000	0.96	0.98	1.16	0	0	0	1.03333	0	#DIV/0!	0.00188317	cullin, putative, expressed
LOC_Os02g32980	1.06	1.39	1.1	0	0	0	1.18333	0	#DIV/0!	0.00381621	Cupin domain containing protein, expressed
LOC_Os01g67980	2.72	1.14	0.7	0	0	0	1.52	0	#DIV/0!	0.0657261	cysteine proteinase EP-B 1 precursor, putative, expressed
LOC_Os01g57945	3.73	1.09	0	0	0	0	1.60667	0	#DIV/0!	0.141942	cytochrome b6-f complex subunit 4, putative, expressed
LOC_Os01g41810	7.45	5.67	7.25	0	0	0	6.79	0	#DIV/0!	0.00340211	cytochrome P450 72A1, putative, expressed
LOC_Os01g43750	2.26	3.16	1.85	0	0	0	2.42333	0	#DIV/0!	0.0122765	cytochrome P450 72A1, putative, expressed
LOC_Os07g04410	0	2.26	1.61	0	0	0	1.29	0	#DIV/0!	0.097391	cytochrome P450 90C1, putative, expressed
LOC_Os04g25440	6.23	5.04	4.51	0	0	0	5.26	0	#DIV/0!	0.00460941	cytokinin-O-glucosyltransferase 2, putative, expressed
LOC_Os11g11960	1.43	1.6	2.02	0	0	0	1.68333	0	#DIV/0!	0.00533823	disease resistance protein RPM1, putative, expressed
LOC_Os09g07910	1.3	1.48	1.52	0	0	0	1.43333	0	#DIV/0!	0.00111041	DNA-directed RNA polymerase subunit alpha, putative, expressed
LOC_Os01g65480	2.35	1.67	1.66	0	0	0	1.89333	0	#DIV/0!	0.00711823	dnaJ domain containing protein, expressed
LOC_Os09g29550	0	3.86	0	0	0	0	1.28667	0	#DIV/0!	0.211325	dof zinc finger protein 2, putative
LOC_Os12g01550	1.98	0	1.81	0	0	0	1.26333	0	#DIV/0!	0.0921618	DUF260 domain containing protein, putative, expressed
LOC_Os09g39960	1.5	1.29	1.76	0	0	0	1.51667	0	#DIV/0!	0.00396867	dynamin family protein, putative, expressed
LOC_Os07g12240	18.5	13.96	16.09	0	0	0	16.1833	0	#DIV/0!	0.00325134	EF hand family protein, putative, expressed
LOC_Os07g43800	3.03	2.22	0.69	0	0	0	1.98	0	#DIV/0!	0.05101	EF hand family protein, putative, expressed
LOC_Os02g03020	1.29	1.53	1.17	0	0	0	1.33	0	#DIV/0!	0.00313606	EF hand family protein, putative, expressed
LOC_Os01g55330	2.86	1.46	1.3	0	0	0	1.87333	0	#DIV/0!	0.0316901	embryonic protein DC-8, putative, expressed
LOC_Os02g43790	1.78	0.78	1.16	0	0	0	1.24	0	#DIV/0!	0.0255226	ethylene-responsive transcription factor, putative, expressed
LOC_Os09g15044	77.42	93.36	106.47	0	0	0	92.4167	0	#DIV/0!	0.00407954	expressed protein
LOC_Os11g37490	19.86	26.85	24.54	0	0	0	23.75	0	#DIV/0!	0.00370593	expressed protein
LOC_Os11g10470	17.28	21.31	16.43	0	0	0	18.34	0	#DIV/0!	0.00333397	expressed protein
LOC_Os06g09990	14.36	11.71	16.5	0	0	0	14.19	0	#DIV/0!	0.0046987	expressed protein
LOC_Os06g44980	5.37	2.74	24.35	0	0	0	10.82	0	#DIV/0!	0.126457	expressed protein
LOC_Os11g43070	10.15	5.18	15.79	0	0	0	10.3733	0	#DIV/0!	0.0386539	expressed protein
LOC_Os09g32169	6.85	12	10.57	0	0	0	9.80667	0	#DIV/0!	0.011816	expressed protein
LOC_Os01g35910	16.24	0	11.79	0	0	0	9.34333	0	#DIV/0!	0.0968013	expressed protein
LOC_Os12g38720	6.09	10.43	8.88	0	0	0	8.46667	0	#DIV/0!	0.0108804	expressed protein
LOC_Os06g50670	10.35	8.18	4.29	0	0	0	7.60667	0	#DIV/0!	0.0251259	expressed protein
LOC_Os11g37480	8.46	10.78	0	0	0	0	6.41333	0	#DIV/0!	0.0946877	expressed protein
LOC_Os12g14540	6.27	6.4	5.96	0	0	0	6.21	0	#DIV/0!	0.000220698	expressed protein
LOC_Os03g46424	2.57	5.25	9.34	0	0	0	5.72	0	#DIV/0!	0.0504149	expressed protein
LOC_Os01g55220	14.24	2.42	0	0	0	0	5.55333	0	#DIV/0!	0.16704	expressed protein
LOC_Os10g29159	5.63	2.87	7.66	0	0	0	5.38667	0	#DIV/0!	0.0302232	expressed protein
LOC_Os10g37350	3.96	6.28	5.13	0	0	0	5.12333	0	#DIV/0!	0.00833123	expressed protein
LOC_Os01g51670	5.64	4.88	4.81	0	0	0	5.11	0	#DIV/0!	0.00134704	expressed protein
LOC_Os12g11830	6.19	5.1	3.67	0	0	0	4.98667	0	#DIV/0!	0.0103733	expressed protein
LOC_Os07g10030	5.28	4.62	4.83	0	0	0	4.91	0	#DIV/0!	0.000784194	expressed protein
LOC_Os01g33764	6.72	3.91	3.97	0	0	0	4.86667	0	#DIV/0!	0.017204	expressed protein
LOC_Os04g08590	7.72	1.31	4.67	0	0	0	4.56667	0	#DIV/0!	0.0662212	expressed protein
LOC_Os03g49740	5.28	4.75	3.39	0	0	0	4.47333	0	#DIV/0!	0.00773287	expressed protein
LOC_Os06g23540	4.86	3.19	4.57	0	0	0	4.20667	0	#DIV/0!	0.00733456	expressed protein
LOC_Os08g39610	6.46	2.38	3.26	0	0	0	4.03333	0	#DIV/0!	0.041444	expressed protein
LOC_Os02g26790	4.34	3.5	3.94	0	0	0	3.92667	0	#DIV/0!	0.00189736	expressed protein
LOC_Os04g30310	5.14	3.6	2.92	0	0	0	3.88667	0	#DIV/0!	0.0136903	expressed protein
LOC_Os08g31730	4.44	2.45	4.03	0	0	0	3.64	0	#DIV/0!	0.0133353	expressed protein
LOC_Os02g24210	2.4	3.67	4.36	0	0	0	3.47667	0	#DIV/0!	0.0130961	expressed protein
LOC_Os12g18810	3.17	4.61	2.05	0	0	0	3.27667	0	#DIV/0!	0.0237584	expressed protein
LOC_Os07g35620	2.12	3.71	3.3	0	0	0	3.04333	0	#DIV/0!	0.0118289	expressed protein
LOC_Os05g12481	4.08	2.94	1.96	0	0	0	2.99333	0	#DIV/0!	0.01971	expressed protein
LOC_Os06g38210	3.07	2.8	2.83	0	0	0	2.9	0	#DIV/0!	0.000433443	expressed protein
LOC_Os09g12680	3.09	0	5.61	0	0	0	2.9	0	#DIV/0!	0.10787	expressed protein
LOC_Os01g14380	0	0	8.62	0	0	0	2.87333	0	#DIV/0!	0.211325	expressed protein
LOC_Os08g24182	1.39	3.55	3.25	0	0	0	2.73	0	#DIV/0!	0.0280657	expressed protein
LOC_Os07g25520	5.41	2.76	0	0	0	0	2.72333	0	#DIV/0!	0.111669	expressed protein
LOC_Os11g07820	0.71	4.74	2.59	0	0	0	2.68	0	#DIV/0!	0.0739751	expressed protein
LOC_Os08g41980	8	0	0	0	0	0	2.66667	0	#DIV/0!	0.211325	expressed protein
LOC_Os06g15430	2.61	1.33	4.04	0	0	0	2.66	0	#DIV/0!	0.0383744	expressed protein
LOC_Os03g41130	1.11	4.15	2.69	0	0	0	2.65	0	#DIV/0!	0.0472186	expressed protein
LOC_Os03g31544	4.5	2.3	1.02	0	0	0	2.60667	0	#DIV/0!	0.0621399	expressed protein
LOC_Os07g07760	5.16	1.5	0.67	0	0	0	2.44333	0	#DIV/0!	0.109251	expressed protein
LOC_Os04g42560	1.48	3.02	2.69	0	0	0	2.39667	0	#DIV/0!	0.0180493	expressed protein
LOC_Os05g38940	5.63	1.44	0	0	0	0	2.35667	0	#DIV/0!	0.148796	expressed protein
LOC_Os03g36534	2.65	1.93	2.4	0	0	0	2.32667	0	#DIV/0!	0.0040642	expressed protein
LOC_Os06g20470	1.12	2.3	3.45	0	0	0	2.29	0	#DIV/0!	0.0382526	expressed protein
LOC_Os01g57530	4.48	2.28	0	0	0	0	2.25333	0	#DIV/0!	0.111793	expressed protein
LOC_Os09g25880	2.26	2.3	2.12	0	0	0	2.22667	0	#DIV/0!	0.000300027	expressed protein
LOC_Os02g36250	2.87	3.66	0	0	0	0	2.17667	0	#DIV/0!	0.0947069	expressed protein
LOC_Os03g61160	2.62	1.14	2.73	0	0	0	2.16333	0	#DIV/0!	0.0259145	expressed protein
LOC_Os07g33640	2.51	1.4	2.48	0	0	0	2.13	0	#DIV/0!	0.0140734	expressed protein
LOC_Os09g34170	3.75	1.27	1.13	0	0	0	2.05	0	#DIV/0!	0.0688085	expressed protein
LOC_Os04g02610	6.11	0	0	0	0	0	2.03667	0	#DIV/0!	0.211325	expressed protein
LOC_Os04g58340	0	1.32	4.69	0	0	0	2.00333	0	#DIV/0!	0.143912	expressed protein
LOC_Os02g28334	1.92	2.2	1.74	0	0	0	1.95333	0	#DIV/0!	0.00233075	expressed protein
LOC_Os05g27800	3.06	1.56	1.11	0	0	0	1.91	0	#DIV/0!	0.041749	expressed protein
LOC_Os09g21660	1.71	2.13	1.8	0	0	0	1.88	0	#DIV/0!	0.00229008	expressed protein
LOC_Os01g11170	2.06	1.89	1.68	0	0	0	1.87667	0	#DIV/0!	0.00170591	expressed protein
LOC_Os10g20235	2.35	1.49	1.6	0	0	0	1.81333	0	#DIV/0!	0.0107455	expressed protein
LOC_Os04g08330	0	3.17	2.26	0	0	0	1.81	0	#DIV/0!	0.0973666	expressed protein
LOC_Os11g01230	4.58	0.78	0	0	0	0	1.78667	0	#DIV/0!	0.166957	expressed protein
LOC_Os05g06000	0.66	1.69	3.01	0	0	0	1.78667	0	#DIV/0!	0.0597402	expressed protein
LOC_Os07g17184	2.35	0.82	2.13	0	0	0	1.76667	0	#DIV/0!	0.0329655	expressed protein
LOC_Os06g42840	0	3.9	1.39	0	0	0	1.76333	0	#DIV/0!	0.131164	expressed protein
LOC_Os01g32460	1.47	1.5	2.23	0	0	0	1.73333	0	#DIV/0!	0.00996923	expressed protein
LOC_Os07g01670	0	0	5.19	0	0	0	1.73	0	#DIV/0!	0.211325	expressed protein
LOC_Os01g58600	5.04	0	0	0	0	0	1.68	0	#DIV/0!	0.211325	expressed protein
LOC_Os02g26794	2.22	1.89	0.9	0	0	0	1.67	0	#DIV/0!	0.0260194	expressed protein
LOC_Os07g04050	2.53	0.8	1.59	0	0	0	1.64	0	#DIV/0!	0.0408642	expressed protein
LOC_Os11g32400	2.56	0	2.32	0	0	0	1.62667	0	#DIV/0!	0.0922445	expressed protein
LOC_Os03g24530	2.25	0.57	2.04	0	0	0	1.62	0	#DIV/0!	0.0459887	expressed protein
LOC_Os08g30510	1.79	1.1	1.95	0	0	0	1.61333	0	#DIV/0!	0.012574	expressed protein
LOC_Os11g13400	0	1.74	3.1	0	0	0	1.61333	0	#DIV/0!	0.106973	expressed protein
LOC_Os06g32590	1.29	1.09	2.34	0	0	0	1.57333	0	#DIV/0!	0.0278432	expressed protein
LOC_Os02g08220	1.87	0.95	1.83	0	0	0	1.55	0	#DIV/0!	0.0177646	expressed protein
LOC_Os03g32330	1.92	1.27	1.32	0	0	0	1.50333	0	#DIV/0!	0.00937784	expressed protein
LOC_Os06g09980	1.74	1.7	1.05	0	0	0	1.49667	0	#DIV/0!	0.0108027	expressed protein
LOC_Os01g38130	1.64	1.26	1.49	0	0	0	1.46333	0	#DIV/0!	0.00282711	expressed protein
LOC_Os01g34790	0.82	1.82	1.74	0	0	0	1.46	0	#DIV/0!	0.0225255	expressed protein
LOC_Os02g22440	0	1.57	2.8	0	0	0	1.45667	0	#DIV/0!	0.107021	expressed protein
LOC_Os01g33710	1.39	1.26	1.68	0	0	0	1.44333	0	#DIV/0!	0.00365834	expressed protein
LOC_Os12g06500	2.87	0.98	0.43	0	0	0	1.42667	0	#DIV/0!	0.0966326	expressed protein
LOC_Os01g59770	1.25	1.9	1.13	0	0	0	1.42667	0	#DIV/0!	0.0134881	expressed protein
LOC_Os04g39770	1.72	1.76	0.78	0	0	0	1.42	0	#DIV/0!	0.0236365	expressed protein
LOC_Os02g17480	1.23	2.13	0.89	0	0	0	1.41667	0	#DIV/0!	0.0309599	expressed protein
LOC_Os04g44140	2.16	1.1	0.98	0	0	0	1.41333	0	#DIV/0!	0.0318617	expressed protein
LOC_Os02g28760	4.19	0	0	0	0	0	1.39667	0	#DIV/0!	0.211325	expressed protein
LOC_Os02g43380	0	0.51	3.65	0	0	0	1.38667	0	#DIV/0!	0.174155	expressed protein
LOC_Os07g23390	1.76	1.26	1.12	0	0	0	1.38	0	#DIV/0!	0.00962184	expressed protein
LOC_Os01g37370	0.81	1.66	1.48	0	0	0	1.31667	0	#DIV/0!	0.0182397	expressed protein
LOC_Os02g36350	1.41	0.64	1.89	0	0	0	1.31333	0	#DIV/0!	0.0344935	expressed protein
LOC_Os09g39280	1.97	0.78	1.19	0	0	0	1.31333	0	#DIV/0!	0.0319622	expressed protein
LOC_Os05g32640	1.12	2.29	0.51	0	0	0	1.30667	0	#DIV/0!	0.0647216	expressed protein
LOC_Os05g19010	1.91	0.78	1.21	0	0	0	1.3	0	#DIV/0!	0.0292903	expressed protein
LOC_Os09g24190	1.58	0.8	1.43	0	0	0	1.27	0	#DIV/0!	0.0168133	expressed protein
LOC_Os07g37045	2.36	0.67	0.71	0	0	0	1.24667	0	#DIV/0!	0.0772627	expressed protein
LOC_Os07g10180	1.42	0.36	1.94	0	0	0	1.24	0	#DIV/0!	0.0582533	expressed protein
LOC_Os01g33762	1.08	1.62	0.98	0	0	0	1.22667	0	#DIV/0!	0.0126337	expressed protein
LOC_Os07g10510	0	0	3.63	0	0	0	1.21	0	#DIV/0!	0.211325	expressed protein
LOC_Os02g10250	3.61	0	0	0	0	0	1.20333	0	#DIV/0!	0.211325	expressed protein
LOC_Os03g16600	2.87	0.73	0	0	0	0	1.2	0	#DIV/0!	0.149073	expressed protein
LOC_Os11g44380	1.32	1.24	1	0	0	0	1.18667	0	#DIV/0!	0.00325044	expressed protein
LOC_Os05g37490	1.21	1.24	1.1	0	0	0	1.18333	0	#DIV/0!	0.000645445	expressed protein
LOC_Os05g46500	0	1.18	2.35	0	0	0	1.17667	0	#DIV/0!	0.112483	expressed protein
LOC_Os12g33165	0.31	2.06	1.13	0	0	0	1.16667	0	#DIV/0!	0.0736751	expressed protein
LOC_Os07g08934	1.07	2.4	0	0	0	0	1.15667	0	#DIV/0!	0.118794	expressed protein
LOC_Os01g25080	1.13	2.3	0	0	0	0	1.14333	0	#DIV/0!	0.113612	expressed protein
LOC_Os10g22910	3.41	0	0	0	0	0	1.13667	0	#DIV/0!	0.211325	expressed protein
LOC_Os06g09940	0	1.21	2.15	0	0	0	1.12	0	#DIV/0!	0.106847	expressed protein
LOC_Os10g22362	0.69	1.41	1.25	0	0	0	1.11667	0	#DIV/0!	0.0180749	expressed protein
LOC_Os02g41810	0	3.33	0	0	0	0	1.11	0	#DIV/0!	0.211325	expressed protein
LOC_Os10g19912	0.46	1.63	1.24	0	0	0	1.11	0	#DIV/0!	0.0420412	expressed protein
LOC_Os06g11060	0.9	0.76	1.63	0	0	0	1.09667	0	#DIV/0!	0.027749	expressed protein
LOC_Os07g12720	0.46	1.16	1.66	0	0	0	1.09333	0	#DIV/0!	0.0440643	expressed protein
LOC_Os03g61900	0	0	3.26	0	0	0	1.08667	0	#DIV/0!	0.211325	expressed protein
LOC_Os03g06820	3.25	0	0	0	0	0	1.08333	0	#DIV/0!	0.211325	expressed protein
LOC_Os08g27160	1.42	0.54	1.29	0	0	0	1.08333	0	#DIV/0!	0.0292583	expressed protein
LOC_Os01g65050	0.77	1.3	1.16	0	0	0	1.07667	0	#DIV/0!	0.0105049	expressed protein
LOC_Os05g33670	1.58	1.61	0	0	0	0	1.06333	0	#DIV/0!	0.0917698	expressed protein
LOC_Os02g35730	0.55	1.4	1.24	0	0	0	1.06333	0	#DIV/0!	0.027608	expressed protein
LOC_Os03g23000	0	3.15	0	0	0	0	1.05	0	#DIV/0!	0.211325	expressed protein
LOC_Os07g07210	0.35	0.54	2.22	0	0	0	1.03667	0	#DIV/0!	0.111584	expressed protein
LOC_Os12g16870	1.06	1.08	0.96	0	0	0	1.03333	0	#DIV/0!	0.000643915	expressed protein
LOC_Os03g05700	1.05	1.42	0.63	0	0	0	1.03333	0	#DIV/0!	0.0227357	expressed protein
LOC_Os02g21770	1.35	0.92	0.82	0	0	0	1.03	0	#DIV/0!	0.0120109	expressed protein
LOC_Os02g36530	2.02	1.03	0	0	0	0	1.01667	0	#DIV/0!	0.111695	expressed protein
LOC_Os05g23410	0.89	0.78	1.38	0	0	0	1.01667	0	#DIV/0!	0.0156826	expressed protein
LOC_Os07g04460	0	3.01	0	0	0	0	1.00333	0	#DIV/0!	0.211325	expressed protein
LOC_Os01g18230	1.88	0.84	2.77	0	0	0	1.83	0	#DIV/0!	0.0408306	FAD-linked oxidoreductase protein, putative, expressed
LOC_Os05g08540	1.46	1.41	1.18	0	0	0	1.35	0	#DIV/0!	0.00202693	gibberellin 3-beta-dioxygenase 2-2, putative, expressed
LOC_Os10g38740	0.88	1.34	2.65	0	0	0	1.62333	0	#DIV/0!	0.0460872	glutathione S-transferase, putative, expressed
LOC_Os04g56030	1.45	0.95	1.5	0	0	0	1.3	0	#DIV/0!	0.00888	glycine-rich cell wall structural protein precursor, putative, expressed
LOC_Os11g47560	1.73	0.48	1	0	0	0	1.07	0	#DIV/0!	0.0490915	glycosyl hydrolase, putative, expressed
LOC_Os02g08330	4.19	3.8	4.83	0	0	0	4.27333	0	#DIV/0!	0.00245005	gp176, putative, expressed
LOC_Os01g64470	2.6	0.97	2.51	0	0	0	2.02667	0	#DIV/0!	0.0309346	harpin-induced protein 1 domain containing protein, expressed
LOC_Os02g37320	5.92	8.38	4.77	0	0	0	6.35667	0	#DIV/0!	0.0134641	heavy metal associated domain containing protein, expressed
LOC_Os12g22650	1.89	0.97	1.15	0	0	0	1.33667	0	#DIV/0!	0.0208023	histone H3, putative, expressed
LOC_Os04g36750	54.85	48.22	44.79	0	0	0	49.2867	0	#DIV/0!	0.00178485	hsp20/alpha crystallin family protein, putative, expressed
LOC_Os01g04360	1.43	2.07	2.39	0	0	0	1.96333	0	#DIV/0!	0.0100213	hsp20/alpha crystallin family protein, putative, expressed
LOC_Os02g13690	3.21	2.02	1.57	0	0	0	2.26667	0	#DIV/0!	0.0217818	hypothetical protein
LOC_Os03g19210	0	0	6.52	0	0	0	2.17333	0	#DIV/0!	0.211325	hypothetical protein
LOC_Os02g42030	6.39	0	0	0	0	0	2.13	0	#DIV/0!	0.211325	hypothetical protein
LOC_Os08g15730	5.04	0	0	0	0	0	1.68	0	#DIV/0!	0.211325	hypothetical protein
LOC_Os04g08260	2.57	0	2.34	0	0	0	1.63667	0	#DIV/0!	0.0921989	hypothetical protein
LOC_Os11g37250	1.58	1.48	1.51	0	0	0	1.52333	0	#DIV/0!	0.000189025	hypothetical protein
LOC_Os01g21390	1.25	0	2.13	0	0	0	1.12667	0	#DIV/0!	0.104922	hypothetical protein
LOC_Os10g41810	3.25	0	0	0	0	0	1.08333	0	#DIV/0!	0.211325	hypothetical protein
LOC_Os07g40890	1.69	2.44	2.04	0	0	0	2.05667	0	#DIV/0!	0.00545845	igA FC receptor precursor, putative, expressed
LOC_Os03g52720	1.82	2.5	2.03	0	0	0	2.11667	0	#DIV/0!	0.00444977	magnesium-dependent phosphatase 1, putative, expressed
LOC_Os11g13410	1.14	1.05	0.93	0	0	0	1.04	0	#DIV/0!	0.0017017	mla1, putative, expressed
LOC_Os05g51160	1.48	2.32	1.86	0	0	0	1.88667	0	#DIV/0!	0.00808416	Myb transcription factor, putative, expressed
LOC_Os07g25004	1.74	3.97	0.76	0	0	0	2.15667	0	#DIV/0!	0.0755832	NADPH-dependent oxidoreductase, putative, expressed
LOC_Os11g45090	1.45	1.49	1.25	0	0	0	1.39667	0	#DIV/0!	0.00140666	NB-ARC domain containing protein, expressed
LOC_Os11g12300	9.76	15.79	14.12	0	0	0	13.2233	0	#DIV/0!	0.00899077	NBS-LRR disease resistance protein, putative, expressed
LOC_Os11g11810	2	1.6	2.07	0	0	0	1.89	0	#DIV/0!	0.00297337	NBS-LRR disease resistance protein, putative, expressed
LOC_Os11g03370	1.41	0.96	1.64	0	0	0	1.33667	0	#DIV/0!	0.0107995	no apical meristem protein, putative, expressed
LOC_Os05g35140	1.42	1.21	1.72	0	0	0	1.45	0	#DIV/0!	0.0051281	nodulin MtN3 family protein, putative, expressed
LOC_Os03g24560	5.73	1.68	2.6	0	0	0	3.33667	0	#DIV/0!	0.0563074	ompA/MotB, putative, expressed
LOC_Os04g41540	1.84	1.01	1.15	0	0	0	1.33333	0	#DIV/0!	0.0175411	OsCML22 - Calmodulin-related calcium sensor protein, expressed
LOC_Os01g72530	5.98	5.11	5.43	0	0	0	5.50667	0	#DIV/0!	0.00106088	OsCML31 - Calmodulin-related calcium sensor protein, expressed
LOC_Os11g38200	1.04	1.3	1.11	0	0	0	1.15	0	#DIV/0!	0.00226554	OsFBDUF60 - F-box and DUF domain containing protein, expressed
LOC_Os11g38500	3.36	2.1	1.86	0	0	0	2.44	0	#DIV/0!	0.0172395	OsFBDUF62 - F-box and DUF domain containing protein, expressed
LOC_Os07g09950	1.06	1.55	1.2	0	0	0	1.27	0	#DIV/0!	0.00645515	OsFBX222 - F-box domain containing protein, expressed
LOC_Os02g56810	1.09	1.39	1.27	0	0	0	1.25	0	#DIV/0!	0.0024144	OsFBX68 - F-box domain containing protein, expressed
LOC_Os04g45370	1.06	1.84	1.35	0	0	0	1.41667	0	#DIV/0!	0.0124287	OsSAUR19 - Auxin-responsive SAUR gene family member, expressed
LOC_Os02g05050	3.43	3.5	3.11	0	0	0	3.34667	0	#DIV/0!	0.000642104	OsSAUR4 - Auxin-responsive SAUR gene family member, expressed
LOC_Os02g39930	0	1.88	2.01	0	0	0	1.29667	0	#DIV/0!	0.0919795	OsTIL-1 Temperature-induced lipocalin-1, expressed
LOC_Os01g73220	4.45	2.96	2.19	0	0	0	3.2	0	#DIV/0!	0.0201933	peroxidase precursor, putative, expressed
LOC_Os01g57966	0.69	2.78	0	0	0	0	1.15667	0	#DIV/0!	0.150286	photosystem I assembly protein ycf3, putative, expressed
LOC_Os06g42680	2.56	2.77	2.9	0	0	0	2.74333	0	#DIV/0!	0.000650553	phytosulfokines 1 precursor, putative, expressed
LOC_Os03g52380	10.3	7.29	4.41	0	0	0	7.33333	0	#DIV/0!	0.024893	PIII5 - Proteinase inhibitor II family protein precursor, expressed
LOC_Os02g15500	1.53	1.2	0.85	0	0	0	1.19333	0	#DIV/0!	0.0130076	plant protein of unknown function domain containing protein, expressed
LOC_Os08g37660	8.32	11.99	12.11	0	0	0	10.8067	0	#DIV/0!	0.00649489	plastocyanin-like domain containing protein, putative, expressed
LOC_Os09g39940	2.22	3.59	3.53	0	0	0	3.11333	0	#DIV/0!	0.009999	plastocyanin-like domain containing protein, putative, expressed
LOC_Os04g25190	0.84	1.58	1.53	0	0	0	1.31667	0	#DIV/0!	0.0156738	pollen allergen, putative, expressed
LOC_Os01g53180	4.21	3.01	1.53	0	0	0	2.91667	0	#DIV/0!	0.0319592	retrotransposon protein, putative, Ty1-copia subclass, expressed
LOC_Os12g26010	2.79	1.58	2.52	0	0	0	2.29667	0	#DIV/0!	0.0122798	retrotransposon protein, putative, Ty1-copia subclass, expressed
LOC_Os11g27860	5.84	0	0	0	0	0	1.94667	0	#DIV/0!	0.211325	retrotransposon protein, putative, Ty3-gypsy subclass
LOC_Os09g11650	2.1	1.07	5.7	0	0	0	2.95667	0	#DIV/0!	0.0848694	retrotransposon protein, putative, Ty3-gypsy subclass, expressed
LOC_Os12g11150	1.49	1.16	1.43	0	0	0	1.36	0	#DIV/0!	0.00276134	retrotransposon protein, putative, Ty3-gypsy subclass, expressed
LOC_Os10g15030	1.27	0.57	3.17	0	0	0	1.67	0	#DIV/0!	0.0822684	retrotransposon protein, putative, unclassified
LOC_Os12g29790	1.44	2.2	1.3	0	0	0	1.64667	0	#DIV/0!	0.013821	retrotransposon protein, putative, unclassified
LOC_Os01g01210	1.22	1.81	1.74	0	0	0	1.59	0	#DIV/0!	0.00671206	retrotransposon protein, putative, unclassified
LOC_Os12g41020	1.21	1.17	1.86	0	0	0	1.41333	0	#DIV/0!	0.012067	retrotransposon protein, putative, unclassified
LOC_Os10g31320	32.53	23.75	32.31	0	0	0	29.53	0	#DIV/0!	0.00472346	retrotransposon protein, putative, unclassified, expressed
LOC_Os10g31330	23.85	16.93	22.24	0	0	0	21.0067	0	#DIV/0!	0.00488004	retrotransposon protein, putative, unclassified, expressed
LOC_Os11g45420	4.59	4.92	5.26	0	0	0	4.92333	0	#DIV/0!	0.000769924	retrotransposon protein, putative, unclassified, expressed
LOC_Os01g34020	0	4.08	3.63	0	0	0	2.57	0	#DIV/0!	0.0924453	retrotransposon protein, putative, unclassified, expressed
LOC_Os11g40310	0	1.66	2.96	0	0	0	1.54	0	#DIV/0!	0.107013	retrotransposon protein, putative, unclassified, expressed
LOC_Os12g11130	1.25	1.26	1.14	0	0	0	1.21667	0	#DIV/0!	0.000498409	retrotransposon protein, putative, unclassified, expressed
LOC_Os02g32240	0	0	3.58	0	0	0	1.19333	0	#DIV/0!	0.211325	retrotransposon protein, putative, unclassified, expressed
LOC_Os03g33430	1.13	0.96	1.02	0	0	0	1.03667	0	#DIV/0!	0.00114883	retrotransposon protein, putative, unclassified, expressed
LOC_Os01g44010	1.7	0.22	1.16	0	0	0	1.02667	0	#DIV/0!	0.0704286	retrotransposon protein, putative, unclassified, expressed
LOC_Os04g04540	0.83	1.03	1.29	0	0	0	1.05	0	#DIV/0!	0.00785335	retrotransposon, putative, centromere-specific, expressed
LOC_Os10g02750	3.68	2.83	2.65	0	0	0	3.05333	0	#DIV/0!	0.00532399	Ser/Thr protein phosphatase family protein, putative, expressed
LOC_Os12g42910	1.14	1.2	1.11	0	0	0	1.15	0	#DIV/0!	0.00026444	sodium/calcium exchanger protein, putative, expressed
LOC_Os12g43450	3.71	3.39	6.21	0	0	0	4.43667	0	#DIV/0!	0.019041	thaumatin family domain containing protein, expressed
LOC_Os06g31800	2.07	1.6	1.48	0	0	0	1.71667	0	#DIV/0!	0.00541002	THION2 - Plant thionin family protein precursor, expressed
LOC_Os06g31890	3.29	2.37	2.22	0	0	0	2.62667	0	#DIV/0!	0.00791579	THION3 - Plant thionin family protein precursor, expressed
LOC_Os06g31960	12.19	8.5	9.03	0	0	0	9.90667	0	#DIV/0!	0.00662559	THION5 - Plant thionin family protein precursor, expressed
LOC_Os06g32240	2.94	1.19	1.76	0	0	0	1.96333	0	#DIV/0!	0.03125	THION9 - Plant thionin family protein precursor, expressed
LOC_Os05g41370	1.52	1.71	2.03	0	0	0	1.75333	0	#DIV/0!	0.00356323	TKL_IRAK_DUF26-la.1 - DUF26 kinases have homology to DUF26 containing loci, expressed
LOC_Os02g33470	2.52	1.85	1.93	0	0	0	2.1	0	#DIV/0!	0.00498492	transposon protein, putative, Pong sub-class, expressed
LOC_Os06g21516	2.52	1.85	1.93	0	0	0	2.1	0	#DIV/0!	0.00498492	transposon protein, putative, Pong sub-class, expressed
LOC_Os06g36870	2.52	1.85	1.93	0	0	0	2.1	0	#DIV/0!	0.00498492	transposon protein, putative, Pong sub-class, expressed
LOC_Os09g18440	2.52	1.85	1.93	0	0	0	2.1	0	#DIV/0!	0.00498492	transposon protein, putative, Pong sub-class, expressed
LOC_Os07g47680	0	2.98	2.11	0	0	0	1.69667	0	#DIV/0!	0.0975876	transposon protein, putative, Pong sub-class, expressed
LOC_Os04g14390	1.97	2.12	1.79	0	0	0	1.96	0	#DIV/0!	0.00118021	transposon protein, putative, unclassified
LOC_Os05g17440	3.79	0	0	0	0	0	1.26333	0	#DIV/0!	0.211325	transposon protein, putative, unclassified
LOC_Os06g03350	0.41	0.21	3.01	0	0	0	1.21	0	#DIV/0!	0.15587	transposon protein, putative, unclassified
LOC_Os07g24270	0	0	3.44	0	0	0	1.14667	0	#DIV/0!	0.211325	transposon protein, putative, unclassified
LOC_Os09g22550	0	0	3.44	0	0	0	1.14667	0	#DIV/0!	0.211325	transposon protein, putative, unclassified
LOC_Os02g30530	3.46	3.74	3.38	0	0	0	3.52667	0	#DIV/0!	0.000478157	transposon protein, putative, unclassified, expressed
LOC_Os06g33040	2.23	3.46	3.78	0	0	0	3.15667	0	#DIV/0!	0.0108374	transposon protein, putative, unclassified, expressed
LOC_Os05g24790	1.64	2.02	2.37	0	0	0	2.01	0	#DIV/0!	0.00540995	transposon protein, putative, unclassified, expressed
LOC_Os11g12150	3.88	0	1.76	0	0	0	1.88	0	#DIV/0!	0.117857	transposon protein, putative, unclassified, expressed
LOC_Os10g37110	1.72	1.07	0.95	0	0	0	1.24667	0	#DIV/0!	0.0174479	transposon protein, putative, unclassified, expressed
LOC_Os09g10320	1.13	0.57	2.04	0	0	0	1.24667	0	#DIV/0!	0.0502806	transposon protein, putative, unclassified, expressed
LOC_Os01g67810	0.8	0.97	1.65	0	0	0	1.14	0	#DIV/0!	0.0240847	transposon protein, putative, unclassified, expressed
LOC_Os04g10820	0	1.77	1.3	0	0	0	1.02333	0	#DIV/0!	0.0964535	transposon protein, putative, unclassified, expressed
LOC_Os08g08700	2.23	1.49	1.25	0	0	0	1.65667	0	#DIV/0!	0.01513	ubiquitin family protein, putative, expressed
LOC_Os04g12960	1.09	0.88	1.45	0	0	0	1.14	0	#DIV/0!	0.0103281	UDP-glucoronosyl/UDP-glucosyl transferase, putative, expressed
LOC_Os04g49394	1.21	1.86	3.3	0	0	0	2.12333	0	#DIV/0!	0.0375848	ulp1 protease family, C-terminal catalytic domain containing protein, expressed
LOC_Os06g38450	1.59	0.57	1.28	0	0	0	1.14667	0	#DIV/0!	0.0314273	vignain precursor, putative, expressed
LOC_Os02g07690	1.49	2.2	2.56	0	0	0	2.08333	0	#DIV/0!	0.0110085	VQ domain containing protein, putative, expressed
LOC_Os11g37950	5.92	5	4.66	0	0	0	5.19333	0	#DIV/0!	0.00260539	WIP3 - Wound-induced protein precursor, expressed
LOC_Os11g37960	4.24	2.63	4.47	0	0	0	3.78	0	#DIV/0!	0.0113271	WIP4 - Wound-induced protein precursor, expressed
LOC_Os11g37970	3.62	0.41	1.64	0	0	0	1.89	0	#DIV/0!	0.0903175	WIP5 - Wound-induced protein precursor, expressed
LOC_Os08g44950	0.53	0.82	1.7	0	0	0	1.01667	0	#DIV/0!	0.0508855	zinc finger, C3HC4 type domain containing protein, expressed
LOC_Os11g38330	1.06	1.38	1.25	0	0	0	1.23	0	#DIV/0!	0.00282905	ZOS11-06 - C2H2 zinc finger protein, expressed
LOC_Os03g20780	9.67	6.52	14.37	0	0	0.01	10.1867	0.00333333	3056	0.0232812	ethylene-insensitive 3, putative, expressed
LOC_Os07g11360	3127.94	2837.19	2807.73	1.5	2.96	0.38	2924.29	1.61333	1812.57	0.000610003	RAL3 - Seed allergenic protein RA5/RA14/RA17 precursor, expressed
LOC_Os12g02080	27.15	22.53	25.74	0	0	0.09	25.14	0.03	838	0.00146189	peroxidase precursor, putative, expressed
LOC_Os04g02530	10.04	8.43	9.54	0.05	0	0	9.33667	0.0166667	560.2	0.00123244	expressed protein
LOC_Os08g02904	2.16	2.08	2.15	0	0.02	0	2.13	0.00666667	319.5	0.000112095	expressed protein
LOC_Os05g51590	20.54	23.84	24.71	0	0.22	0	23.03	0.0733333	314.045	0.00147265	N-rich protein, putative, expressed
LOC_Os11g04560	16.32	14.89	15.59	0	0.15	0	15.6	0.05	312	0.000430443	calmodulin-like protein 1, putative, expressed
LOC_Os11g09979	1.75	1.57	2.26	0.02	0	0	1.86	0.00666667	279	0.00621124	expressed protein
LOC_Os06g31060	68.27	61.3	71.4	0.14	0.33	0.26	66.99	0.243333	275.301	0.0010179	PROLM23 - Prolamin precursor, expressed
LOC_Os11g01020	3.63	3.49	3.13	0	0.04	0	3.41667	0.0133333	256.25	0.000920287	RNA recognition motif containing protein, putative, expressed
LOC_Os11g01170	8.55	7.68	7.41	0	0	0.11	7.88	0.0366667	214.909	0.0011088	tonneau 1b, putative, expressed
LOC_Os08g01490	8.89	7.38	11.64	0.16	0	0	9.30333	0.0533333	174.437	0.00898434	cytochrome P450, putative, expressed
LOC_Os04g52504	74.36	72.54	64.41	0.6	0.56	0.22	70.4367	0.46	153.123	0.000879427	adhesive/proline-rich protein, putative, expressed
LOC_Os02g37480	58.73	56.96	54.33	1.19	0	0	56.6733	0.396667	142.874	0.000153922	glycine-rich cell wall structural protein precursor, putative, expressed
LOC_Os09g09690	20.22	19.12	18.66	0.08	0.09	0.25	19.3333	0.14	138.095	0.000347207	retrotransposon protein, putative, Ty3-gypsy subclass, expressed
LOC_Os11g44430	15.53	17.44	19.26	0.24	0.14	0	17.41	0.126667	137.447	0.00218416	protein kinase, putative, expressed
LOC_Os11g12320	5.04	6.03	4	0	0.11	0	5.02333	0.0366667	137	0.00607853	disease resistance protein RPM1, putative, expressed
LOC_Os01g29804	7.11	7.93	7.85	0.04	0.06	0.07	7.63	0.0566667	134.647	0.000557089	expressed protein
LOC_Os01g54430	12.54	7.96	14.43	0.26	0	0	11.6433	0.0866667	134.346	0.0130224	plastocyanin-like domain containing protein, putative, expressed
LOC_Os02g45040	2.96	3.7	3.81	0.08	0	0	3.49	0.0266667	130.875	0.00355	retrotransposon protein, putative, unclassified, expressed
LOC_Os01g06220	11.34	10.77	8.77	0	0.24	0	10.2933	0.08	128.667	0.00273582	gibberellin receptor GID1L2, putative, expressed
LOC_Os10g14170	26.11	27.42	28.96	0.3	0.37	0	27.4967	0.223333	123.119	0.000563248	expressed protein
LOC_Os07g11490	4.76	3.89	4.68	0.06	0.06	0	4.44333	0.04	111.083	0.00210662	expressed protein
LOC_Os07g34520	12.79	12.55	15.48	0.15	0.23	0	13.6067	0.126667	107.421	0.00275222	isocitrate lyase, putative, expressed
LOC_Os01g04380	29.26	39.28	32.03	0	0.27	0.67	33.5233	0.313333	106.989	0.00393238	hsp20/alpha crystallin family protein, putative, expressed
LOC_Os06g38294	2.61	2.57	2.3	0.01	0.06	0	2.49333	0.0233333	106.857	0.000646191	peptide transporter PTR2, putative, expressed
LOC_Os12g29410	10.16	10.36	10.34	0	0.3	0	10.2867	0.1	102.867	3.23339e-05	expressed protein
LOC_Os01g72910	71.76	58.76	72.11	0.2	1.85	0	67.5433	0.683333	98.8439	0.00274836	abscisic stress-ripening, putative, expressed
LOC_Os01g39330	2.39	2.69	3.91	0	0.1	0	2.99667	0.0333333	89.9	0.0124646	helix-loop-helix DNA-binding domain containing protein, expressed
LOC_Os05g08900	3.16	3.06	2.49	0	0.1	0	2.90333	0.0333333	87.1	0.00237665	expressed protein
LOC_Os04g47330	6.71	5.66	4.87	0.21	0	0	5.74667	0.07	82.0952	0.00340145	rho-GTPase-activating protein-related, putative, expressed
LOC_Os09g32310	1.53	1.21	1.25	0	0.05	0	1.33	0.0166667	79.8	0.00355938	expressed protein
LOC_Os11g02130	5.89	7.56	5.11	0.26	0	0	6.18667	0.0866667	71.3846	0.00730044	peroxidase precursor, putative, expressed
LOC_Os06g38480	2.77	2.21	2.07	0	0	0.1	2.35	0.0333333	70.5	0.00515292	retrotransposon protein, putative, unclassified, expressed
LOC_Os10g03855	151.08	120.53	131.76	1.6	2.69	1.48	134.457	1.92333	69.9081	0.00239355	expressed protein
LOC_Os10g42900	1.94	2.56	1.76	0	0.09	0	2.08667	0.03	69.5556	0.00528297	peptide transporter PTR2, putative, expressed
LOC_Os05g28830	1.44	1.03	1.7	0.06	0	0	1.39	0.02	69.5	0.00968337	PMR5, putative, expressed
LOC_Os01g29030	5.45	5.9	8.8	0	0.29	0	6.71667	0.0966667	69.4828	0.0130503	retrotransposon protein, putative, unclassified, expressed
LOC_Os01g63980	3.51	2.27	2.45	0.12	0	0	2.74333	0.04	68.5833	0.00805098	ZOS1-17 - C2H2 zinc finger protein, expressed
LOC_Os05g03740	4.86	6.98	5.22	0	0.25	0	5.68667	0.0833333	68.24	0.00514515	transcription factor TF2, putative, expressed
LOC_Os12g25090	26.97	29.58	27.24	0.22	1.01	0	27.93	0.41	68.122	0.000195062	expressed protein
LOC_Os04g55520	3.4	2.16	2.47	0.12	0	0	2.67667	0.04	66.9167	0.00782983	AP2 domain containing protein, expressed
LOC_Os04g45130	11.39	10.78	13.14	0.28	0	0.25	11.77	0.176667	66.6226	0.00158983	heavy-metal-associated domain-containing protein, putative, expressed
LOC_Os12g02320	577.46	575.22	571.15	7.08	12.47	6.73	574.61	8.76	65.5947	8.37403e-06	LTPL12 - Protease inhibitor/seed storage/LTP family protein precursor, expressed
LOC_Os12g04360	15.84	15.43	15.11	0	0	0.72	15.46	0.24	64.4167	0.00040149	calmodulin-like protein 1, putative, expressed
LOC_Os02g36940	2.61	1.59	2.71	0.11	0	0	2.30333	0.0366667	62.8182	0.0111156	uncharacterized Cys-rich domain containing protein, putative, expressed
LOC_Os10g39710	2.25	1.93	2.1	0.1	0	0	2.09333	0.0333333	62.8	0.000521538	strictosidine synthase, putative, expressed
LOC_Os05g04470	1.95	1.88	2.33	0	0.1	0	2.05333	0.0333333	61.6	0.00320792	peroxidase precursor, putative, expressed
LOC_Os01g67820	1.43	1.5	1.37	0.07	0	0	1.43333	0.0233333	61.4286	0.000510593	exo70 exocyst complex subunit domain containing protein, expressed
LOC_Os12g02330	23.25	21.98	27.21	0.77	0.44	0	24.1467	0.403333	59.8678	0.00270786	LTPL13 - Protease inhibitor/seed storage/LTP family protein precursor, expressed
LOC_Os01g72900	53.43	48.22	54.32	0.96	1.66	0	51.99	0.873333	59.5305	0.00104459	abscisic stress-ripening, putative, expressed
LOC_Os11g24070	71.61	65.42	72.6	1.17	0.3	2.1	69.8767	1.19	58.7199	0.000336738	LTPL10 - Protease inhibitor/seed storage/LTP family protein precursor, expressed
LOC_Os12g43910	13.38	16.15	15.97	0	0.81	0	15.1667	0.27	56.1728	0.00136464	retrotransposon protein, putative, LINE subclass, expressed
LOC_Os12g05450	2.16	2.17	2.97	0.02	0.11	0	2.43333	0.0433333	56.1538	0.00724757	retrotransposon protein, putative, unclassified, expressed
LOC_Os11g11770	3.63	5.16	4.01	0	0	0.23	4.26667	0.0766667	55.6522	0.00661885	disease resistance protein RPM1, putative, expressed
LOC_Os08g10670	1.23	1.39	2.06	0.04	0.05	0	1.56	0.03	52	0.0147232	expressed protein
LOC_Os06g33200	7.26	11.1	9.88	0	0.55	0	9.41333	0.183333	51.3455	0.00581094	expressed protein
LOC_Os05g30760	1.01	1.07	0.94	0.02	0	0.04	1.00667	0.02	50.3333	0.00123378	esterase, putative, expressed
LOC_Os02g20330	3	2.2	2.19	0.1	0.05	0	2.46333	0.05	49.2667	0.0050181	expressed protein
LOC_Os03g09020	1.82	1.53	1.53	0	0	0.1	1.62667	0.0333333	48.8	0.00267227	dehydrogenase, putative, expressed
LOC_Os03g52390	29.39	26.27	31.06	1.78	0	0	28.9067	0.593333	48.7191	0.00126487	PIII1 - Proteinase inhibitor II family protein precursor, expressed
LOC_Os03g46884	1.44	1.38	2.46	0	0.11	0	1.76	0.0366667	48	0.0217414	transposon protein, putative, CACTA, En/Spm sub-class, expressed
LOC_Os07g48450	0.55	0.88	1.88	0	0.07	0	1.10333	0.0233333	47.2857	0.0587485	no apical meristem protein, putative, expressed
LOC_Os05g47670	1.1	1.54	1.6	0.04	0.05	0	1.41333	0.03	47.1111	0.00694504	zinc finger, C3HC4 type domain containing protein, expressed
LOC_Os01g53350	1.9	1.43	2.77	0	0	0.13	2.03333	0.0433333	46.9231	0.0149611	anthocyanidin 5,3-O-glucosyltransferase, putative, expressed
LOC_Os04g05830	9.63	10.63	6.47	0.57	0	0	8.91	0.19	46.8947	0.00940102	retrotransposon, putative, centromere-specific
LOC_Os08g02990	5.45	5.32	4.98	0.09	0.17	0.08	5.25	0.113333	46.3235	0.000334656	retrotransposon protein, putative, unclassified, expressed
LOC_Os04g44240	6.84	7.28	6.82	0.29	0.17	0	6.98	0.153333	45.5217	0.000280264	cytokinin-O-glucosyltransferase 3, putative, expressed
LOC_Os03g41390	2.23	2.48	1.64	0	0.14	0	2.11667	0.0466667	45.3571	0.00542211	ZOS3-15 - C2H2 zinc finger protein, expressed
LOC_Os12g12690	6	4.37	5.08	0.35	0	0	5.15	0.116667	44.1429	0.0026836	transposon protein, putative, Pong sub-class, expressed
LOC_Os08g16860	1.14	0.99	0.95	0	0.07	0	1.02667	0.0233333	44	0.00233996	OsFBX282 - F-box domain containing protein, expressed
LOC_Os06g02040	130.12	134.8	152.25	4.04	5.24	0.45	139.057	3.24333	42.8746	0.0017501	late embryogenesis abundant group 1, putative, expressed
LOC_Os06g13190	18.13	16.9	18.39	0.41	0.47	0.37	17.8067	0.416667	42.736	0.000392874	expressed protein
LOC_Os12g31290	6.7	7.67	7.42	0.39	0.12	0	7.26333	0.17	42.7255	0.00153134	expressed protein
LOC_Os03g36080	4.27	3.52	2.83	0	0	0.25	3.54	0.0833333	42.48	0.00971125	expressed protein
LOC_Os09g30240	7.19	6.87	8.36	0.43	0.1	0	7.47333	0.176667	42.3019	0.00263373	phosphofructokinase, putative, expressed
LOC_Os11g07960	1.76	0.51	1.11	0	0.08	0	1.12667	0.0266667	42.25	0.0516536	transferase family protein, putative, expressed
LOC_Os11g40140	2.77	2.85	3.19	0.12	0.1	0	2.93667	0.0733333	40.0455	0.00166938	peptidase, T1 family, putative, expressed
LOC_Os01g06240	1.41	1.16	2.22	0	0.12	0	1.59667	0.04	39.9167	0.0233135	protein kinase, putative, expressed
LOC_Os08g32160	1.8	1.75	2.41	0.15	0	0	1.98667	0.05	39.7333	0.00740986	oxidoreductase, 2OG-FeII oxygenase domain containing protein, putative, expressed
LOC_Os05g47870	1.26	1.17	1.47	0.07	0.03	0	1.3	0.0333333	39	0.00325397	expressed protein
LOC_Os01g72009	7.89	8.42	6.82	0.32	0	0.28	7.71	0.2	38.55	0.00259868	expressed protein
LOC_Os03g52370	38.42	29.56	38.16	1.17	0.9	0.7	35.38	0.923333	38.3177	0.0035021	PIII4 - Proteinase inhibitor II family protein precursor, expressed
LOC_Os04g36670	2.81	2.13	3.79	0.07	0.16	0	2.91	0.0766667	37.9565	0.0164763	expressed protein
LOC_Os10g28240	1.77	1.15	1.25	0.04	0	0.07	1.39	0.0366667	37.9091	0.00942994	calcium-transporting ATPase, plasma membrane-type, putative, expressed
LOC_Os09g29200	14.14	10.63	8.89	0.16	0.45	0.28	11.22	0.296667	37.8202	0.0103202	glutathione S-transferase, putative, expressed
LOC_Os06g28520	2.44	1.96	1.98	0	0.17	0	2.12667	0.0566667	37.5294	0.00428889	expressed protein
LOC_Os01g04370	1205.55	1023.03	1110.52	28.54	30.66	30.96	1113.03	30.0533	37.0353	0.00120801	hsp20/alpha crystallin family protein, putative, expressed
LOC_Os01g03130	5.21	6.57	4.03	0.13	0.3	0	5.27	0.143333	36.7674	0.00777949	expressed protein
LOC_Os07g06500	4.41	5.06	3.61	0.3	0	0.06	4.36	0.12	36.3333	0.00531609	OsFBL34 - F-box domain and LRR containing protein, expressed
LOC_Os11g02389	254.16	224.31	204.56	6.43	7.01	5.47	227.677	6.30333	36.12	0.00204128	protease inhibitor/seed storage/LTP family, putative, expressed
LOC_Os11g37200	2.24	1.8	2	0	0	0.17	2.01333	0.0566667	35.5294	0.00261024	transmembrane BAX inhibitor motif-containing protein, putative, expressed
LOC_Os11g37900	2.6	1.89	1.81	0	0.18	0	2.1	0.06	35	0.00925606	3-ketoacyl-CoA synthase, putative, expressed
LOC_Os02g51930	1.8	1.71	1.04	0	0	0.13	1.51667	0.0433333	35	0.0174695	cytokinin-O-glucosyltransferase 2, putative, expressed
LOC_Os05g46020	1.37	0.93	0.83	0	0.09	0	1.04333	0.03	34.7778	0.0148052	WRKY7, expressed
LOC_Os03g38800	1.89	1.4	2.21	0	0.16	0	1.83333	0.0533333	34.375	0.0123757	AAA family ATPase, putative, expressed
LOC_Os06g32020	3.03	3.01	2.18	0	0	0.24	2.74	0.08	34.25	0.00891629	THION6 - Plant thionin family protein precursor, expressed
LOC_Os06g41930	1.61	1.36	2.16	0.12	0	0.04	1.71	0.0533333	32.0625	0.00974176	zinc-binding protein, putative, expressed
LOC_Os09g01580	8.37	12.85	7.62	0.9	0	0	9.61333	0.3	32.0444	0.0171156	expressed protein
LOC_Os02g15930	65.11	58.77	58.3	2.28	2.24	1.17	60.7267	1.89667	32.0176	0.000581192	expressed protein
LOC_Os01g67030	2.13	1.56	1.43	0.16	0	0	1.70667	0.0533333	32	0.00477393	auxin-responsive protein, putative, expressed
LOC_Os05g08910	4.25	4.48	6.05	0	0	0.47	4.92667	0.156667	31.4468	0.00366076	expressed protein
LOC_Os09g26960	1.29	0.83	1.01	0.1	0	0	1.04333	0.0333333	31.3	0.00521099	cytochrome P450, putative, expressed
LOC_Os06g39270	2.28	1.68	1.58	0	0.18	0	1.84667	0.06	30.7778	0.0093451	UDP-glucoronosyl and UDP-glucosyl transferase domain containing protein, expressed
LOC_Os10g41800	0.59	1.2	1.28	0.1	0	0	1.02333	0.0333333	30.7	0.0293534	expressed protein
LOC_Os01g19290	2.81	1.93	2.32	0.15	0.08	0	2.35333	0.0766667	30.6957	0.00523611	integral membrane protein DUF6 containing protein, expressed
LOC_Os02g32440	1	1.96	1.29	0	0.14	0	1.41667	0.0466667	30.3571	0.0146805	expressed protein
LOC_Os03g12220	2.1	1.19	1.11	0.15	0	0	1.46667	0.05	29.3333	0.0169469	retrotransposon protein, putative, Ty3-gypsy subclass, expressed
LOC_Os03g02050	1274.71	1120.03	1203.94	39.68	37.05	46.09	1199.56	40.94	29.3004	0.000716109	LTPL151 - Protease inhibitor/seed storage/LTP family protein precursor, expressed
LOC_Os06g13830	2.54	2.63	2.34	0.11	0.08	0.07	2.50333	0.0866667	28.8846	0.00056219	endoglucanase, putative, expressed
LOC_Os03g62010	4.62	5.58	6.83	0.59	0	0	5.67667	0.196667	28.8644	0.0105743	harpin-induced protein 1 domain containing protein, expressed
LOC_Os11g02730	2.94	1.29	1.78	0.21	0	0	2.00333	0.07	28.619	0.0223138	harpin-induced protein 1 domain containing protein, expressed
LOC_Os04g38390	7.3	7.52	6.76	0	0.77	0	7.19333	0.256667	28.026	0.000342675	wound/stress protein, putative, expressed
LOC_Os01g02120	13.59	12.6	11.94	0.59	0.48	0.3	12.71	0.456667	27.8321	0.00052725	osMFT2 MFT-Like2 homologous to Mother of FT and TFL1 gene; contains Pfam profile PF01161: Phosphatidylethanolamine-binding protein, expressed
LOC_Os06g02460	4.13	5.71	5.46	0.2	0.35	0	5.1	0.183333	27.8182	0.00497591	expressed protein
LOC_Os01g37360	5.2	5.78	7.32	0.04	0.19	0.43	6.1	0.22	27.7273	0.00386559	retrotransposon protein, putative, Ty3-gypsy subclass, expressed
LOC_Os11g47550	4.17	2.71	3.26	0.37	0	0	3.38	0.123333	27.4054	0.00460338	glycosyl hydrolase, putative, expressed
LOC_Os05g38720	1.59	1.28	1.24	0	0.15	0	1.37	0.05	27.4	0.00542947	Lung seven transmembrane receptor domain containing protein, putative, expressed
LOC_Os03g14180	91.84	90.78	84.28	3.84	4.81	1.22	88.9667	3.29	27.0415	0.000139928	hsp20/alpha crystallin family protein, putative, expressed
LOC_Os03g38720	1.48	1.06	1.19	0.14	0	0	1.24333	0.0466667	26.6429	0.00226951	proteasome maturation factor UMP1 family protein, expressed
LOC_Os04g43440	5.14	5.63	6.24	0.18	0.14	0.32	5.67	0.213333	26.5781	0.00128932	NB-ARC/LRR disease resistance protein, putative, expressed
LOC_Os11g43990	1.1	1.74	1.89	0.05	0	0.13	1.57667	0.06	26.2778	0.0114368	expressed protein
LOC_Os07g09010	1.07	1.6	2.22	0	0	0.19	1.63	0.0633333	25.7368	0.0149987	nodulin, putative, expressed
LOC_Os03g18560	1.39	0.63	1.26	0.13	0	0	1.09333	0.0433333	25.2308	0.0188748	DUF538 domain containing protein, putative, expressed
LOC_Os11g41600	2.85	2.86	2.36	0	0.32	0	2.69	0.106667	25.2187	0.00152721	expressed protein
LOC_Os05g47730	10	3.97	4.37	0	0.73	0	6.11333	0.243333	25.1233	0.0534445	LTPL153 - Protease inhibitor/seed storage/LTP family protein precursor, expressed
LOC_Os05g09020	3	3.58	2.93	0.2	0	0.18	3.17	0.126667	25.0263	0.00385329	WRKY67, expressed
LOC_Os09g26370	19.29	22.72	21.17	1.41	1.18	0	21.06	0.863333	24.3938	0.00165044	DUF581 domain containing protein, expressed
LOC_Os12g43510	3.41	3.07	3.1	0	0.4	0	3.19333	0.133333	23.95	0.00244012	expressed protein
LOC_Os03g05390	8.48	8.16	9.45	0.41	0.39	0.29	8.69667	0.363333	23.9358	0.00127915	Citrate transporter protein, putative, expressed
LOC_Os02g40800	1.5	1.68	2.99	0.26	0	0	2.05667	0.0866667	23.7308	0.0321901	expressed protein
LOC_Os04g01740	6.27	4.32	5.25	0.18	0.16	0.33	5.28	0.223333	23.6418	0.00604952	heat shock protein, putative, expressed
LOC_Os05g48040	2.48	2.14	2.21	0.13	0.04	0.12	2.27667	0.0966667	23.5517	0.000759286	MATE efflux family protein, putative, expressed
LOC_Os03g46060	49.8	37.5	47.69	2	0.84	2.94	44.9967	1.92667	23.3547	0.00295131	thaumatin family domain containing protein, expressed
LOC_Os09g10010	2.15	0.73	1.3	0	0.18	0	1.39333	0.06	23.2222	0.0510433	expressed protein
LOC_Os01g53500	1.42	0.91	4.85	0.31	0	0	2.39333	0.103333	23.1613	0.107904	RING-H2 finger protein ATL2M, putative, expressed
LOC_Os02g09250	11.46	9.19	10.88	0.65	0.37	0.35	10.51	0.456667	23.0146	0.00190267	cytochrome P450 71D10, putative, expressed
LOC_Os04g45510	1.01	1.87	1.49	0	0	0.19	1.45667	0.0633333	23	0.0156662	expressed protein
LOC_Os04g20164	3.12	2.83	3.01	0.23	0.13	0.03	2.98667	0.13	22.9744	0.000416798	amine oxidase precursor, putative, expressed
LOC_Os03g33920	3.87	1.87	4.35	0	0.44	0	3.36333	0.146667	22.9318	0.0353546	conserved hypothetical protein
LOC_Os02g31926	1.25	1.23	0.73	0.14	0	0	1.07	0.0466667	22.9286	0.0105031	expressed protein
LOC_Os10g35070	1.44	1.07	1.13	0	0.04	0.12	1.21333	0.0533333	22.75	0.0071395	alpha-galactosidase precursor, putative, expressed
LOC_Os02g50710	6.27	8.99	9.96	0.34	0.77	0	8.40667	0.37	22.7207	0.0102202	expressed protein
LOC_Os04g44610	1.29	0.81	1.06	0.11	0.03	0	1.05333	0.0466667	22.5714	0.00678871	white-brown complex homolog protein 11, putative, expressed
LOC_Os04g06850	1.18	1.2	1.68	0.05	0.13	0	1.35333	0.06	22.5556	0.0108957	expressed protein
LOC_Os09g30400	2.39	2	2.76	0.18	0.14	0	2.38333	0.106667	22.3438	0.00649001	WRKY90, expressed
LOC_Os01g06640	2.57	3.51	3.92	0.08	0.09	0.28	3.33333	0.15	22.2222	0.00601824	basic helix-loop-helix, putative, expressed
LOC_Os11g43010	1.68	2.02	2.48	0.13	0.15	0	2.06	0.0933333	22.0714	0.00935038	retrotransposon, putative, centromere-specific
LOC_Os01g29469	1.34	1.13	1.66	0.1	0.06	0.03	1.37667	0.0633333	21.7368	0.00777987	dual specificity protein phosphatase, putative, expressed
LOC_Os01g62830	3.01	4.33	1.74	0	0	0.42	3.02667	0.14	21.619	0.0401267	expressed protein
LOC_Os01g39399	10.62	9.39	12.04	0.85	0.66	0	10.6833	0.503333	21.2252	0.00454506	expressed protein
LOC_Os01g03390	32.66	28.36	33	1.52	1.05	1.91	31.34	1.49333	20.9866	0.000900589	BBTI7 - Bowman-Birk type bran trypsin inhibitor precursor, expressed
LOC_Os03g60570	15.72	11.62	16.05	0.67	0.19	1.21	14.4633	0.69	20.9614	0.00358893	ZOS3-22 - C2H2 zinc finger protein, expressed
LOC_Os06g05440	7.92	9.22	5.9	0.7	0.4	0	7.68	0.366667	20.9455	0.00653245	expressed protein
LOC_Os01g07530	3.76	3.13	2.49	0.13	0.08	0.24	3.12667	0.15	20.8444	0.00879375	uncharacterized glycosyltransferase, putative, expressed
LOC_Os04g37700	1.36	0.93	0.82	0	0.15	0	1.03667	0.05	20.7333	0.0170511	expressed protein
LOC_Os10g34083	1.9	1.58	0.65	0.2	0	0	1.37667	0.0666667	20.65	0.0292883	expressed protein
LOC_Os02g01150	2.14	1.97	2.06	0.08	0.07	0.15	2.05667	0.1	20.5667	0.000349346	erythronate-4-phosphate dehydrogenase domain containing protein, expressed
LOC_Os11g40530	181.53	166.27	171.26	11.68	5.04	8.52	173.02	8.41333	20.565	0.000130288	LTPL162 - Protease inhibitor/seed storage/LTP family protein precursor, expressed
LOC_Os01g06340	2.13	1.74	0.39	0	0.21	0	1.42	0.07	20.2857	0.0590495	expressed protein
LOC_Os07g44410	7.79	7.01	7.45	0.6	0.28	0.22	7.41667	0.366667	20.2273	0.000258673	WD40-like Beta Propeller Repeat family protein, expressed
LOC_Os02g26720	14.06	12.91	10.49	1.07	0.31	0.48	12.4867	0.62	20.1398	0.00307637	Inositol 1, 3, 4-trisphosphate 5/6-kinase, putative, expressed
LOC_Os04g16838	14.18	17.5	16.84	1.03	0.79	0.61	16.1733	0.81	19.9671	0.0026144	chloroplast 30S ribosomal protein S11, putative, expressed
LOC_Os10g21332	14.18	17.5	16.84	1.03	0.79	0.61	16.1733	0.81	19.9671	0.0026144	chloroplast 30S ribosomal protein S11, putative, expressed
LOC_Os01g50440	2.55	1.73	1.87	0	0.12	0.19	2.05	0.103333	19.8387	0.0116415	AWPM-19-like membrane family protein, putative, expressed
LOC_Os04g42590	42.06	39.15	32.57	1.93	2.63	1.2	37.9267	1.92	19.7535	0.00247315	expressed protein
LOC_Os01g41950	3.46	4.16	3.93	0.08	0.09	0.42	3.85	0.196667	19.5763	0.00167031	expressed protein
LOC_Os07g08890	2.03	2.22	2.59	0.24	0.11	0	2.28	0.116667	19.5429	0.00567584	disease resistance protein RPM1, putative, expressed
LOC_Os05g10940	1.3	1.19	0.81	0.08	0.09	0	1.1	0.0566667	19.4118	0.0066674	metal cation transporter, putative, expressed
LOC_Os03g04660	7.63	6.75	7.85	0.56	0.14	0.45	7.41	0.383333	19.3304	0.000530585	cytochrome P450 86A1, putative, expressed
LOC_Os01g70525	2.91	1.58	1.49	0.31	0	0	1.99333	0.103333	19.2903	0.0168436	tropinone reductase, putative, expressed
LOC_Os01g53650	10.78	9.44	8.48	0.31	0.36	0.83	9.56667	0.5	19.1333	0.00398297	zinc finger CCCH type family protein, putative, expressed
LOC_Os01g06280	1.09	0.93	1.03	0.16	0	0	1.01667	0.0533333	19.0625	0.000597579	TKL_IRAK_CrRLK1L-1.4 - The CrRLK1L-1 subfamily has homology to the CrRLK1L homolog, expressed
LOC_Os05g50940	6.52	5.04	7.04	0.45	0	0.54	6.2	0.33	18.7879	0.00270069	expressed protein
LOC_Os03g57880	2.2	2.57	2.91	0.16	0.06	0.19	2.56	0.136667	18.7317	0.00340557	glucan endo-1,3-beta-glucosidase precursor, putative, expressed
LOC_Os02g48060	1.01	1.24	0.92	0.17	0	0	1.05667	0.0566667	18.6471	0.00730347	helix-loop-helix DNA-binding domain containing protein, expressed
LOC_Os06g11812	293.31	172.84	163.1	5.78	8.11	20.3	209.75	11.3967	18.4045	0.0239392	wound/stress protein, putative, expressed
LOC_Os02g09260	6.42	5	5.28	0.23	0.47	0.21	5.56667	0.303333	18.3516	0.00425824	cytochrome P450 71A1, putative, expressed
LOC_Os12g02970	1.45	1.65	1.82	0.1	0	0.17	1.64	0.09	18.2222	0.00206826	RNA binding protein, putative, expressed
LOC_Os08g34460	0.98	2.33	2.52	0	0.32	0	1.94333	0.106667	18.2188	0.0278871	tetraspanin family protein, putative, expressed
LOC_Os03g16040	90.15	92.63	94.47	4.73	7.42	3.09	92.4167	5.08	18.1923	0.00026794	hsp20/alpha crystallin family protein, putative, expressed
LOC_Os06g38594	2.19	1.4	0.75	0.24	0	0	1.44667	0.08	18.0833	0.029388	expressed protein
LOC_Os04g32404	2.41	1.85	2.36	0.14	0.19	0.04	2.20667	0.123333	17.8919	0.00510599	expressed protein
LOC_Os03g15960	490.65	442.9	461.23	26.45	23.63	28.03	464.927	26.0367	17.8566	0.000457049	hsp20/alpha crystallin family protein, putative, expressed
LOC_Os09g31031	4.26	4.25	6.29	0.38	0.25	0.2	4.93333	0.276667	17.8313	0.0114638	ubiquitin family protein, putative, expressed
LOC_Os02g30610	6.32	4.51	4.3	0.24	0.18	0.43	5.04333	0.283333	17.8	0.00971135	expressed protein
LOC_Os09g30438	45.55	39.14	45.75	2.63	3.07	1.73	43.48	2.47667	17.5559	0.00182937	expressed protein
LOC_Os06g22100	2.02	1.8	0.92	0.06	0.21	0	1.58	0.09	17.5556	0.0196413	DNA binding protein, putative, expressed
LOC_Os03g53200	5.34	4	5.13	0.41	0.24	0.18	4.82333	0.276667	17.4337	0.00370131	OsCML4 - Calmodulin-related calcium sensor protein, expressed
LOC_Os10g14180	4.03	3.58	3.67	0.28	0.24	0.13	3.76	0.216667	17.3538	0.000557048	expressed protein
LOC_Os08g01370	1176.35	1063.36	1085.35	74.77	58.89	58.9	1108.35	64.1867	17.2677	0.000395909	expressed protein
LOC_Os05g14440	1.61	2.08	2.52	0.12	0.11	0.13	2.07	0.12	17.25	0.00865866	transposon protein, putative, Ac/Ds sub-class, expressed
LOC_Os07g44060	1.36	0.96	0.94	0	0.19	0	1.08667	0.0633333	17.1579	0.0140629	haloacid dehalogenase-like hydrolase family protein, putative, expressed
LOC_Os04g32080	28.24	26.13	25.94	1.5	2	1.19	26.77	1.56333	17.1237	0.000487039	11-beta-hydroxysteroid dehydrogenase, putative, expressed
LOC_Os03g62590	18.86	17.59	19.22	0.64	0.98	1.66	18.5567	1.09333	16.9726	0.000357595	oxidoreductase, short chain dehydrogenase/reductase family domain containing protein, expressed
LOC_Os03g42235	6.76	5.45	6.61	0.63	0.48	0	6.27333	0.37	16.955	0.00336574	expressed protein
LOC_Os07g09970	2.42	2.68	2.66	0.14	0.27	0.05	2.58667	0.153333	16.8696	0.000776009	LTPL84 - Protease inhibitor/seed storage/LTP family protein precursor, expressed
LOC_Os05g03620	1.22	1.81	2.02	0.19	0.11	0	1.68333	0.1	16.8333	0.0161508	TKL_IRAK_CR4L.4 - The CR4L subfamily has homology with Crinkly4, expressed
LOC_Os03g18850	13.91	12.24	12.17	0.28	0.98	1.02	12.7733	0.76	16.807	0.00225191	pathogenesis-related Bet v I family protein, putative, expressed
LOC_Os01g11620	8.45	8.35	7.9	0.81	0.26	0.4	8.23333	0.49	16.8027	0.000263952	GDSL-like lipase/acylhydrolase, putative, expressed
LOC_Os11g37090	1.69	1.1	1.39	0.03	0.12	0.1	1.39333	0.0833333	16.72	0.0108898	pumilio-family RNA binding repeat domain containing protein, expressed
LOC_Os05g45440	0.85	1.87	1.28	0.24	0	0	1.33333	0.08	16.6667	0.037487	expressed protein
LOC_Os08g43120	3.68	3.08	3.97	0.18	0.21	0.26	3.57667	0.216667	16.5077	0.00279753	Plant PDR ABC transporter associated domain containing protein, expressed
LOC_Os02g52450	8.24	6.91	5.07	0.37	0.64	0.22	6.74	0.41	16.439	0.00923311	regulator of ribonuclease, putative, expressed
LOC_Os07g12670	1.61	1.6	1.39	0.28	0	0	1.53333	0.0933333	16.4286	0.00160776	expressed protein
LOC_Os11g12420	0.89	1.81	1.24	0	0.24	0	1.31333	0.08	16.4167	0.0122077	serpin domain containing protein, putative, expressed
LOC_Os07g09420	2.31	1.81	1.61	0	0.35	0	1.91	0.116667	16.3714	0.0103373	ATPase, putative, expressed
LOC_Os02g37300	4.48	7.31	5.69	0.38	0	0.69	5.82667	0.356667	16.3364	0.0146061	heavy metal associated domain containing protein, expressed
LOC_Os07g29760	59.24	46.72	53.5	2.85	3.83	3.13	53.1533	3.27	16.2548	0.00303575	cysteine proteinase A494 precursor, putative, expressed
LOC_Os11g24510	9.45	7.91	8.44	0.65	0.55	0.39	8.6	0.53	16.2264	0.00132219	OsSCP56 - Putative Serine Carboxypeptidase homologue, expressed
LOC_Os04g56110	2.53	2.24	1.38	0.1	0.11	0.17	2.05	0.126667	16.1842	0.0172702	protein kinase, putative, expressed
LOC_Os07g14600	1.8	1.42	1.74	0.25	0.06	0	1.65333	0.103333	16	0.00248568	hydrolase, putative, expressed
LOC_Os06g46740	5.99	4.72	2.72	0.45	0.39	0	4.47667	0.28	15.9881	0.0179276	early nodulin 20 precursor, putative, expressed
LOC_Os09g33680	12.37	12.37	12.55	0.76	0.84	0.74	12.43	0.78	15.9359	2.55404e-05	Os9bglu31 - beta-glucosidase, dhurrinase, similar to G. max hydroxyisourate hydrolase, expressed
LOC_Os09g25070	1.79	1.48	1.35	0.06	0	0.23	1.54	0.0966667	15.931	0.00735747	WRKY62, expressed
LOC_Os11g37270	16227.3	14476.4	15753.7	1027.99	1048.29	843.72	15485.8	973.333	15.9101	0.000712923	AMBP1 - Antimicrobial peptide MBP-1 family protein precursor, expressed
LOC_Os05g50180	3.8	1.21	0.86	0	0	0.37	1.95667	0.123333	15.8649	0.104848	OsCML14 - Calmodulin-related calcium sensor protein, expressed
LOC_Os03g58110	2.77	4.88	3.65	0	0.44	0.28	3.76667	0.24	15.6944	0.00932246	uncharacterized protein At4g06744 precursor, putative, expressed
LOC_Os02g28680	1.6	1.03	1.45	0	0	0.26	1.36	0.0866667	15.6923	0.00865475	expressed protein
LOC_Os03g04110	1.43	1.08	2.17	0.14	0.16	0	1.56	0.1	15.6	0.0294206	lysM domain-containing GPI-anchored protein precursor, putative, expressed
LOC_Os04g52540	4.03	2.94	4.51	0.15	0.27	0.32	3.82667	0.246667	15.5135	0.0081836	retrotransposon protein, putative, unclassified, expressed
LOC_Os06g15370	3.56	4.23	4.45	0.3	0.19	0.3	4.08	0.263333	15.4937	0.00267212	peptide transporter PTR2, putative, expressed
LOC_Os03g08834	3.74	5.13	4.14	0.2	0.46	0.18	4.33667	0.28	15.4881	0.0032716	expressed protein
LOC_Os10g39610	2451.84	1830.57	2157.64	144.01	137.57	134.88	2146.68	138.82	15.4638	0.0038684	expressed protein
LOC_Os01g67520	1.34	1.07	1.27	0.05	0.11	0.08	1.22667	0.08	15.3333	0.00359045	VTC2, putative, expressed
LOC_Os02g30100	6.65	6.93	8.18	0.22	0.51	0.69	7.25333	0.473333	15.3239	0.00136526	cytochrome P450, putative, expressed
LOC_Os01g08440	2.96	0.53	0.79	0.15	0	0.13	1.42667	0.0933333	15.2857	0.106539	UDP-glucoronosyl and UDP-glucosyl transferase domain containing protein, expressed
LOC_Os03g13579	0.26	1.93	1.78	0	0.26	0	1.32333	0.0866667	15.2692	0.0636767	expressed protein
LOC_Os07g06070	5.1	4.55	3.09	0	0.84	0	4.24667	0.28	15.1667	0.0108578	expressed protein
LOC_Os03g46100	3259.36	2864.07	3089.85	221.42	204.5	184.09	3071.09	203.337	15.1035	0.000745614	cupin domain containing protein, expressed
LOC_Os10g01110	1.01	1.01	1.44	0.08	0	0.15	1.15333	0.0766667	15.0435	0.00505974	OsSCP44 - Putative Serine Carboxypeptidase homologue, expressed
LOC_Os01g41120	7.92	4.79	7.12	0.76	0.22	0.34	6.61	0.44	15.0227	0.00834994	retrotransposon protein, putative, Ty3-gypsy subclass, expressed
LOC_Os03g14570	7.48	7.22	7.5	0.56	0.52	0.4	7.4	0.493333	15	0.000140163	expressed protein
LOC_Os05g02760	10.09	8.85	10.9	0.63	0.06	1.3	9.94667	0.663333	14.995	0.000362089	expressed protein
LOC_Os09g30490	5.62	3.65	7.65	0.88	0.25	0	5.64	0.376667	14.9735	0.0261913	EF hand family protein, expressed
LOC_Os06g39912	7.14	8.46	7.53	0.57	0.98	0	7.71	0.516667	14.9226	0.000937988	expressed protein
LOC_Os11g47500	4.13	3.61	4.64	0.34	0.19	0.3	4.12667	0.276667	14.9157	0.00239234	glycosyl hydrolase, putative, expressed
LOC_Os09g20440	9.44	7.27	9.43	0.49	0.5	0.78	8.71333	0.59	14.7684	0.00348933	succinate dehydrogenase and fumarate reductase iron-sulfur protein, expressed
LOC_Os09g26620	4.31	3.52	3.2	0.13	0.62	0	3.67667	0.25	14.7067	0.00624195	auxin-repressed protein, putative, expressed
LOC_Os03g12030	2.76	1.66	1.25	0.25	0.14	0	1.89	0.13	14.5385	0.0221201	3-ketoacyl-CoA synthase, putative, expressed
LOC_Os01g16460	1.88	1.54	1.81	0.36	0	0	1.74333	0.12	14.5278	0.00165094	expressed protein
LOC_Os01g69960	2.63	1.51	1.79	0.19	0.22	0	1.97667	0.136667	14.4634	0.0156061	expressed protein
LOC_Os05g35780	8.73	9.4	11.45	0.83	0.48	0.75	9.86	0.686667	14.3592	0.00393045	expressed protein
LOC_Os05g48650	18.85	11.94	10.26	1.36	0.59	0.92	13.6833	0.956667	14.3031	0.0175776	transcription factor HBP-1b, putative, expressed
LOC_Os01g71950	1.08	0.68	1.47	0	0.09	0.14	1.07667	0.0766667	14.0435	0.0220651	expressed protein
LOC_Os12g01490	1.89	1.37	0.67	0.16	0.12	0	1.31	0.0933333	14.0357	0.0289895	MYB family transcription factor, putative, expressed
LOC_Os01g05650	408.74	384.84	402.03	29.43	31.18	24.88	398.537	28.4967	13.9854	0.000246167	metallothionein, putative, expressed
LOC_Os02g12480	5.2	4.66	5.91	0.4	0.32	0.41	5.25667	0.376667	13.9558	0.00237094	expressed protein
LOC_Os01g13800	1.7	1.12	0.91	0	0.15	0.12	1.24333	0.09	13.8148	0.0267816	receptor-like protein kinase 5 precursor, putative, expressed
LOC_Os10g14230	16.79	14.73	15.82	1.49	0.95	0.99	15.78	1.14333	13.8017	0.000470501	transposon protein, putative, unclassified, expressed
LOC_Os03g38740	1.08	0.99	1.23	0.05	0.1	0.09	1.1	0.08	13.75	0.00249624	Dicer, putative, expressed
LOC_Os05g25000	4.57	5.19	7.94	0	1.29	0	5.9	0.43	13.7209	0.0242303	expressed protein
LOC_Os12g38340	2.23	2.44	2.03	0	0	0.49	2.23333	0.163333	13.6735	0.00840645	RALFL42 - Rapid ALkalinization Factor RALF family protein precursor, expressed
LOC_Os02g56120	3.66	2.27	3.09	0	0.26	0.4	3.00667	0.22	13.6667	0.0141354	OsIAA9 - Auxin-responsive Aux/IAA gene family member, expressed
LOC_Os08g41430	2.87	4.17	3.87	0.48	0.18	0.14	3.63667	0.266667	13.6375	0.0104797	LRR receptor kinase, putative, expressed
LOC_Os05g34270	1.74	2.2	1.51	0.2	0.08	0.12	1.81667	0.133333	13.625	0.00851948	inactive receptor kinase At1g27190 precursor, putative, expressed
LOC_Os08g23170	138.7	112.69	126.37	5.44	11.38	11.09	125.92	9.30333	13.5349	0.00311466	expressed protein
LOC_Os12g37650	39.99	41.79	54.97	4.81	1.35	3.97	45.5833	3.37667	13.4995	0.00596439	DUF538 domain containing protein, putative, expressed
LOC_Os07g26660	4.66	3.9	3.15	0.1	0.59	0.18	3.90333	0.29	13.4598	0.00871563	aquaporin protein, putative, expressed
LOC_Os10g24004	21.7	17.49	21.39	2.2	1.61	0.72	20.1933	1.51	13.3731	0.00295124	expressed protein
LOC_Os03g08920	1.33	1.17	1.34	0	0.29	0	1.28	0.0966667	13.2414	0.00801948	Zinc finger, C3HC4 type domain containing protein, expressed
LOC_Os08g42040	8.44	6.77	8.22	0.44	0.46	0.87	7.81	0.59	13.2373	0.00230736	LTPL80 - Protease inhibitor/seed storage/LTP family protein precursor, expressed
LOC_Os01g28790	10.93	6.94	8	0.99	0.38	0.59	8.62333	0.653333	13.199	0.0079188	PRAS-rich protein, putative, expressed
LOC_Os03g60580	16.5	17.85	21.08	2.02	1.66	0.52	18.4767	1.4	13.1976	0.00552591	actin-depolymerizing factor, putative, expressed
LOC_Os02g28660	6.79	5.66	4.7	0.56	0.51	0.23	5.71667	0.433333	13.1923	0.00463806	expressed protein
LOC_Os02g02400	2.01	2.24	2.46	0.23	0.11	0.17	2.23667	0.17	13.1569	0.00263383	catalase isozyme A, putative, expressed
LOC_Os08g31940	4.49	3.96	3.85	0.32	0.28	0.34	4.1	0.313333	13.0851	0.00135941	expressed protein
LOC_Os05g26610	2.03	2.6	2.15	0	0	0.52	2.26	0.173333	13.0385	0.00885507	expressed protein
LOC_Os01g63010	10.75	11.08	13.45	1.21	0.81	0.69	11.76	0.903333	13.0185	0.0039822	universal stress protein domain containing protein, putative, expressed
LOC_Os03g57545	9.8	9.99	8.15	0.93	0.81	0.42	9.31333	0.72	12.9352	0.00131072	expressed protein
LOC_Os03g09880	1.88	3.74	2.01	0.59	0	0	2.54333	0.196667	12.9322	0.0420276	AIR12, putative, expressed
LOC_Os02g44720	4.1	2.2	2.35	0	0	0.67	2.88333	0.223333	12.9104	0.0343346	expressed protein
LOC_Os09g37200	2.97	2.47	3.39	0	0.17	0.52	2.94333	0.23	12.7971	0.00293133	transferase family protein, putative, expressed
LOC_Os05g39600	1.42	1.44	1.49	0.2	0	0.14	1.45	0.113333	12.7941	0.00113727	ATCHX15, putative, expressed
LOC_Os12g08550	16.3	14.5	16	1.22	1.12	1.32	15.6	1.22	12.7869	0.00063552	expressed protein
LOC_Os01g62980	1.02	0.98	1.57	0.23	0.05	0	1.19	0.0933333	12.75	0.0223691	LTPL101 - Protease inhibitor/seed storage/LTP family protein precursor, expressed
LOC_Os02g45250	1.27	1.19	1.21	0.02	0.24	0.03	1.22333	0.0966667	12.6552	0.00320326	homeobox and START domains containing protein, putative, expressed
LOC_Os04g53720	1.04	1.59	1.65	0.04	0.17	0.13	1.42667	0.113333	12.5882	0.00719807	SNF2 family N-terminal domain containing protein, expressed
LOC_Os01g55530	1.68	1.94	2.17	0.23	0.13	0.1	1.93	0.153333	12.587	0.00504085	AP003256-AK101847 - NBS/LRR genes that are S-rich,divergent TIR, divergent NBS, expressed
LOC_Os04g34120	4.38	1.28	1.13	0.54	0	0	2.26333	0.18	12.5741	0.0706782	expressed protein
LOC_Os11g30760	2.42	2.47	2.51	0.59	0	0	2.46667	0.196667	12.5424	0.00464382	expressed protein
LOC_Os01g42000	1.56	1.07	2.26	0	0.15	0.24	1.63	0.13	12.5385	0.0211812	skin secretory protein xP2 precursor, putative, expressed
LOC_Os01g15270	311.83	208.28	213.16	14	20.1	24.53	244.423	19.5433	12.5067	0.0126569	expressed protein
LOC_Os09g23300	10.46	8.81	6.91	0.23	0.79	1.09	8.72667	0.703333	12.4076	0.0121317	integral membrane protein, putative, expressed
LOC_Os12g41790	1.35	0.95	0.92	0	0	0.26	1.07333	0.0866667	12.3846	0.019364	DEFL3 - Defensin and Defensin-like DEFL family, expressed
LOC_Os01g64000	10.91	8.98	10.4	1	1.23	0.24	10.0967	0.823333	12.2632	0.00336902	bZIP transcription factor, putative, expressed
LOC_Os07g17300	2.49	2.35	1.53	0.21	0.31	0	2.12333	0.173333	12.25	0.00630855	expressed protein
LOC_Os07g12680	1.46	2.23	3.22	0.36	0.21	0	2.30333	0.19	12.1228	0.0374918	LZ-NBS-LRR class RGA, putative, expressed
LOC_Os03g57960	1954.11	1721.4	1886.03	166.68	154.46	138.54	1853.85	153.227	12.0987	0.000793465	cupin domain containing protein, expressed
LOC_Os04g43680	1.51	0.73	1.75	0	0.33	0	1.33	0.11	12.0909	0.0495916	MYB family transcription factor, putative, expressed
LOC_Os08g37470	5.4	4.62	3.61	0.52	0.3	0.31	4.54333	0.376667	12.0619	0.00604907	2-aminoethanethiol dioxygenase, putative, expressed
LOC_Os08g25690	4.12	2.24	1.81	0.68	0	0	2.72333	0.226667	12.0147	0.0180539	expressed protein
LOC_Os02g13420	1.42	1.25	1.16	0.08	0.24	0	1.27667	0.106667	11.9687	0.00329106	leucine-rich repeat receptor protein kinase EXS precursor, putative, expressed
LOC_Os10g35460	8.14	6.8	6.95	0.67	0.86	0.3	7.29667	0.61	11.9617	0.00217102	COBRA, putative, expressed
LOC_Os03g53180	2.16	2.21	1.96	0	0.53	0	2.11	0.176667	11.9434	0.00257217	expressed protein
LOC_Os05g01100	2.09	1.42	1.74	0	0.17	0.27	1.75	0.146667	11.9318	0.011865	expressed protein
LOC_Os12g02210	2.9	1.48	1.58	0.5	0	0	1.98667	0.166667	11.92	0.0123476	RING finger protein, putative, expressed
LOC_Os09g32100	1.3	1.49	0.99	0	0.32	0	1.26	0.106667	11.8125	0.00300897	expressed protein
LOC_Os05g25920	18.8	15.98	20.93	1.71	1.69	1.32	18.57	1.57333	11.803	0.00403647	expressed protein
LOC_Os01g63160	2.41	0.72	1	0	0.2	0.15	1.37667	0.116667	11.8	0.0815777	MYB family transcription factor, putative, expressed
LOC_Os08g33940	2.55	2.06	3.51	0.38	0.17	0.14	2.70667	0.23	11.7681	0.0159941	MYB family transcription factor, putative, expressed
LOC_Os05g15770	2.02	2.06	2.86	0.22	0.37	0	2.31333	0.196667	11.7627	0.0148407	glycosyl hydrolase, putative, expressed
LOC_Os02g34190	2	1.56	2.05	0.06	0.14	0.28	1.87	0.16	11.6875	0.0039594	expressed protein
LOC_Os03g31750	2.51	1.9	2.47	0.12	0.18	0.29	2.29333	0.196667	11.661	0.00439367	pyruvate, phosphate dikinase, chloroplast precursor, putative, expressed
LOC_Os03g42520	48.55	41.77	44.11	4.18	3.85	3.5	44.81	3.84333	11.6592	0.0010391	expressed protein
LOC_Os12g43870	8.79	14.57	6.98	0.94	0	1.7	10.1133	0.88	11.4924	0.0397013	expressed protein
LOC_Os08g01220	17.69	13.69	22.12	1.41	1.53	1.74	17.8333	1.56	11.4316	0.0103037	harpin-induced protein 1 domain containing protein, expressed
LOC_Os03g10140	1.57	1.37	1.51	0.12	0.27	0	1.48333	0.13	11.4103	0.00440316	ZOS3-04 - C2H2 zinc finger protein, expressed
LOC_Os04g35940	0.48	0.8	1.8	0.06	0	0.21	1.02667	0.09	11.4074	0.0564423	OsFBX135 - F-box domain containing protein, expressed
LOC_Os06g37010	3.71	3.72	4.25	0.45	0.58	0	3.89333	0.343333	11.3398	0.00483666	metal cation transporter, putative, expressed
LOC_Os08g37770	10.9	13.34	13.84	0	0	3.36	12.6933	1.12	11.3333	0.00294146	expressed protein
LOC_Os01g52230	4.98	3.74	2.13	0.12	0.41	0.43	3.61667	0.32	11.3021	0.034392	phosphoethanolamine/phosphocholine phosphatase, putative, expressed
LOC_Os03g58300	0.84	1.12	1.43	0.04	0.26	0	1.13	0.1	11.3	0.0179753	indole-3-glycerol phosphate lyase, chloroplast precursor, putative, expressed
LOC_Os01g71790	2.43	1.24	0.51	0	0.37	0	1.39333	0.123333	11.2973	0.0819563	NAM, putative, expressed
LOC_Os08g32610	1.17	1.06	0.82	0	0.27	0	1.01667	0.09	11.2963	0.00844403	armadillo/beta-catenin repeat family protein, putative, expressed
LOC_Os07g42160	4.67	4.43	5.58	0.29	0.42	0.59	4.89333	0.433333	11.2923	0.00203941	HD domain containing protein, putative, expressed
LOC_Os01g52120	2.63	1.2	1.67	0.23	0.26	0	1.83333	0.163333	11.2245	0.0290946	expressed protein
LOC_Os09g13570	3.01	3.6	5.28	0.47	0.27	0.32	3.96333	0.353333	11.217	0.0184075	CPuORF2 - conserved peptide uORF-containing transcript, expressed
LOC_Os11g39640	0.93	1.15	1.06	0.13	0.15	0	1.04667	0.0933333	11.2143	0.00336443	zinc finger, C3HC4 type domain containing protein, expressed
LOC_Os03g58790	12.29	8.84	9.03	0.63	1.16	0.9	10.0533	0.896667	11.2119	0.00918396	ATPase, putative, expressed
LOC_Os01g62370	1.43	1.3	1.3	0	0.24	0.12	1.34333	0.12	11.1944	0.00392177	ENTH domain containing protein, expressed
LOC_Os03g02530	1.5	1.66	0.98	0.1	0.18	0.09	1.38	0.123333	11.1892	0.0104722	OsRhmbd7 - Putative Rhomboid homologue, expressed
LOC_Os12g02310	48.58	46.55	54.6	6.36	3.27	3.77	49.91	4.46667	11.1739	0.00176958	LTPL11 - Protease inhibitor/seed storage/LTP family protein precursor, expressed
LOC_Os08g39550	1.05	1.8	1.91	0	0.28	0.15	1.58667	0.143333	11.0698	0.0101196	polygalacturonase inhibitor 2 precursor, putative, expressed
LOC_Os04g17100	55.87	56.56	48.45	4.36	4.89	5.29	53.6267	4.84667	11.0646	0.00165143	heavy metal-associated domain containing protein, expressed
LOC_Os06g16410	2.29	2.42	2.69	0.2	0.23	0.24	2.46667	0.223333	11.0448	0.00113976	armadillo/beta-catenin repeat family protein, putative, expressed
LOC_Os10g38820	5.15	5.19	6.51	0.36	0.89	0.28	5.61667	0.51	11.0131	0.00631067	bZIP family transcription factor, putative, expressed
LOC_Os11g05494	6.95	7.72	8.54	2.11	0	0	7.73667	0.703333	11	0.0122567	expressed protein
LOC_Os02g30790	1.26	1.39	1.07	0	0.21	0.13	1.24	0.113333	10.9412	0.00360203	SAR DNA-binding protein-like, putative, expressed
LOC_Os08g31340	1.45	1.42	1.38	0.18	0.1	0.11	1.41667	0.13	10.8974	8.38738e-05	heavy metal-associated domain containing protein, expressed
LOC_Os10g28360	1.55	1.69	1.77	0.2	0	0.26	1.67	0.153333	10.8913	0.00208327	1,2-dihydroxy-3-keto-5-methylthiopentene dioxygenase protein, putative, expressed
LOC_Os02g58230	1.22	1.24	1.23	0.27	0.03	0.04	1.23	0.113333	10.8529	0.00277468	C2 domain containing protein, putative, expressed
LOC_Os02g39640	3.32	3.29	3.58	0.31	0.35	0.28	3.39667	0.313333	10.8404	0.000637493	expressed protein
LOC_Os11g11950	0.51	1.23	1.38	0.29	0	0	1.04	0.0966667	10.7586	0.0611659	disease resistance protein RPM1, putative, expressed
LOC_Os02g30910	3.44	2.38	2.67	0.19	0	0.6	2.83	0.263333	10.7468	0.00920716	nodulin MtN3 family protein, putative, expressed
LOC_Os07g18960	1.35	0.52	1.24	0.29	0	0	1.03667	0.0966667	10.7241	0.0245486	GCRP14 - Glycine and cysteine rich family protein precursor, putative, expressed
LOC_Os11g30360	3.1	5.34	2.81	0.67	0.38	0	3.75	0.35	10.7143	0.0248516	expressed protein
LOC_Os03g11780	3.78	4.33	5.14	0.27	0	0.97	4.41667	0.413333	10.6855	0.00195327	expressed protein
LOC_Os09g26380	2.17	1.88	1.59	0.33	0.05	0.15	1.88	0.176667	10.6415	0.0029625	aminotransferase, classes I and II, domain containing protein, expressed
LOC_Os07g35710	1.2	0.71	1.27	0	0.3	0	1.06	0.1	10.6	0.0367595	transposon protein, putative, unclassified, expressed
LOC_Os04g54830	1.38	1	1.22	0.07	0.08	0.19	1.2	0.113333	10.5882	0.00561096	expressed protein
LOC_Os01g70190	18.57	17.78	19.71	1.83	1.69	1.78	18.6867	1.76667	10.5774	0.000506124	exostosin family domain containing protein, expressed
LOC_Os12g29400	6.65	6.14	6.3	0.59	0.77	0.45	6.36333	0.603333	10.547	0.000627254	GRAM domain containing protein, expressed
LOC_Os02g20230	1.06	0	3.32	0	0.42	0	1.46	0.14	10.4286	0.174346	retrotransposon protein, putative, unclassified, expressed
LOC_Os02g33070	16.41	14.92	15.04	1.89	1	1.56	15.4567	1.48333	10.4202	0.000232469	expressed protein
LOC_Os07g41170	0.77	1.25	2.23	0.26	0.15	0	1.41667	0.136667	10.3659	0.0632866	expressed protein
LOC_Os02g56510	1.3	1.27	1.47	0.03	0.2	0.16	1.34667	0.13	10.359	0.00185118	phosphate transporter 1, putative, expressed
LOC_Os07g42910	1.04	1.14	1.31	0	0.26	0.08	1.16333	0.113333	10.2647	0.00457734	cytochrome c oxidase subunit, putative, expressed
LOC_Os05g25770	2.85	2.55	2.9	0.36	0.34	0.11	2.76667	0.27	10.2469	0.00223448	WRKY45, expressed
LOC_Os09g14610	2.17	2.4	1.98	0.25	0.11	0.28	2.18333	0.213333	10.2344	0.00377466	DCL2, putative, expressed
LOC_Os08g03690	1.99	1.55	0.85	0.2	0.23	0	1.46333	0.143333	10.2093	0.0198783	LTPL24 - Protease inhibitor/seed storage/LTP family protein precursor, expressed
LOC_Os12g02700	4.82	4.31	4.65	0.26	0.61	0.48	4.59333	0.45	10.2074	0.0017906	harpin-induced protein 1 domain containing protein, expressed
LOC_Os01g48360	3.88	5.56	5.93	1.04	0.48	0	5.12333	0.506667	10.1118	0.0188079	expressed protein
LOC_Os04g45140	2.16	2.23	3.18	0.14	0.53	0.08	2.52333	0.25	10.0933	0.0165003	DTA2, putative, expressed
LOC_Os01g71270	0.72	1.29	1.42	0.1	0.24	0	1.14333	0.113333	10.0882	0.0234273	eukaryotic peptide chain release factor subunit 1-1, putative, expressed
LOC_Os08g37060	6.72	4.84	6.49	0.92	0.21	0.66	6.01667	0.596667	10.0838	0.0026359	gibberellin receptor GID1L2, putative, expressed
LOC_Os07g26750	1.58	0.2	2.15	0	0.39	0	1.31	0.13	10.0769	0.117961	expressed protein
LOC_Os03g11010	0.93	1.04	1.04	0.12	0.18	0	1.00333	0.1	10.0333	0.00296226	natural resistance-associated macrophage protein, putative, expressed
LOC_Os05g11910	5.83	5.74	6.97	0.6	0.49	0.76	6.18	0.616667	10.0216	0.00168091	GDSL-like lipase/acylhydrolase, putative, expressed
LOC_Os02g51620	1.71	1.6	1.38	0.44	0.03	0	1.56333	0.156667	9.97872	0.00192888	glycosyl hydrolase family 3 protein, putative, expressed
LOC_Os07g04180	5.1	4.27	4.87	0.29	0.62	0.52	4.74667	0.476667	9.95804	0.00309002	amino acid transporter, putative, expressed
LOC_Os01g59100	12.04	9.34	9.64	1.41	1	0.72	10.34	1.04333	9.91054	0.00271115	cytokinin-N-glucosyltransferase 1, putative, expressed
LOC_Os04g44910	1.59	1.13	1.03	0.2	0	0.18	1.25	0.126667	9.86842	0.00936318	receptor like protein kinase, putative, expressed
LOC_Os02g56500	2.76	1.73	2.31	0.32	0.37	0	2.26667	0.23	9.85507	0.0134086	expressed protein
LOC_Os11g42550	2.11	1.89	1.28	0	0	0.54	1.76	0.18	9.77778	0.0326398	dirigent, putative, expressed
LOC_Os04g02280	1.74	2.18	1.74	0.17	0.25	0.16	1.88667	0.193333	9.75862	0.00242543	OsFBX114 - F-box domain containing protein, expressed
LOC_Os01g01450	1.83	1.64	2.06	0.22	0.25	0.1	1.84333	0.19	9.70175	0.00496339	stress responsive protein, putative, expressed
LOC_Os10g40730	49.69	46.26	47.57	5.02	4.83	4.97	47.84	4.94	9.68421	0.000243599	expansin precursor, putative, expressed
LOC_Os10g35490	1.84	0.6	1.33	0.32	0.07	0	1.25667	0.13	9.66667	0.0327246	hydrolase, alpha/beta fold family domain containing protein, expressed
LOC_Os04g33370	1.26	1.05	1.36	0.14	0	0.24	1.22333	0.126667	9.65789	0.000226193	cytochrome P450, putative, expressed
LOC_Os05g30400	1.96	2.08	1.85	0.19	0.3	0.12	1.96333	0.203333	9.65574	3.76593e-05	expressed protein
LOC_Os10g01134	6.33	5.89	5.99	0.45	0.73	0.71	6.07	0.63	9.63492	0.000835918	OsSCP46 - Putative Serine Carboxypeptidase homologue, expressed
LOC_Os02g43010	14.97	13.37	15.25	1.6	1.66	1.27	14.53	1.51	9.62252	0.00135137	vacuolar-processing enzyme precursor, putative, expressed
LOC_Os02g48910	0.47	1.59	1.98	0.27	0.15	0	1.34667	0.14	9.61905	0.0745826	ubiquitin-conjugating enzyme, putative, expressed
LOC_Os03g11220	35.34	27.27	28.16	2.97	4.04	2.43	30.2567	3.14667	9.61547	0.00498447	keratin, type I cytoskeletal 9, putative, expressed
LOC_Os11g07440	1.19	0.89	1.08	0.1	0	0.23	1.05333	0.11	9.57576	0.00306808	plant neutral invertase domain containing protein, expressed
LOC_Os11g03300	1.9	1.12	1.19	0.07	0.14	0.23	1.40333	0.146667	9.56818	0.0241583	NAC domain transcription factor, putative, expressed
LOC_Os01g46420	2.58	1.49	1.56	0.59	0	0	1.87667	0.196667	9.54237	0.00427306	expressed protein
LOC_Os03g16940	159.88	152.07	173.88	15.2	17.5	18.29	161.943	16.9967	9.52795	0.000874394	glyoxalase family protein, putative, expressed
LOC_Os02g10880	1.82	1.91	2.99	0.49	0.22	0	2.24	0.236667	9.46479	0.0289442	UDP-glucoronosyl and UDP-glucosyl transferase domain containing protein, expressed
LOC_Os05g06720	1.75	1.69	1.92	0	0	0.57	1.78667	0.19	9.40351	0.00301469	GDSL-like lipase/acylhydrolase, putative, expressed
LOC_Os07g46400	2.15	1.86	2.84	0.34	0.19	0.2	2.28333	0.243333	9.38356	0.0106586	expressed protein
LOC_Os08g18974	4.74	2.04	2.79	0.64	0.25	0.13	3.19	0.34	9.38235	0.0257871	expressed protein
LOC_Os07g40230	3.47	3.28	4.95	0	0.49	0.76	3.9	0.416667	9.36	0.00659945	expressed protein
LOC_Os06g06260	8.86	6.76	10.07	1.55	0.94	0.27	8.56333	0.92	9.30797	0.011151	GDSL-like lipase/acylhydrolase, putative, expressed
LOC_Os09g25170	6.79	6.39	7.49	0.95	0.66	0.62	6.89	0.743333	9.26906	0.00173531	retrotransposon protein, putative, unclassified, expressed
LOC_Os01g56180	1.66	1.08	1.51	0.28	0.18	0	1.41667	0.153333	9.23913	0.0104438	expressed protein
LOC_Os06g37170	4.31	8.79	0	0	1.42	0	4.36667	0.473333	9.22535	0.10508	expressed protein
LOC_Os08g04130	57.46	57.28	61.92	6.32	6.59	6.24	58.8867	6.38333	9.22507	0.000460018	copine-6, putative, expressed
LOC_Os08g43050	1.63	1	1.15	0.03	0.21	0.17	1.26	0.136667	9.21951	0.0221372	disease resistance protein RGA2, putative, expressed
LOC_Os03g25440	16.31	10.8	16.93	2.6	1.66	0.52	14.68	1.59333	9.21339	0.0126459	expressed protein
LOC_Os08g38580	1.93	2.79	1.61	0.69	0	0	2.11	0.23	9.17391	0.0283028	harpin-induced protein 1 domain containing protein, expressed
LOC_Os11g33330	4.93	4.3	4.89	0.56	0.61	0.37	4.70667	0.513333	9.16883	0.00184402	peptidase, M24 family protein, putative, expressed
LOC_Os01g50700	95.22	80.27	73.84	8.65	8.3	10.39	83.11	9.11333	9.1196	0.00411014	dehydrin family protein, expressed
LOC_Os08g45110	20.25	17.13	20.45	2.1	2.27	1.99	19.2767	2.12	9.09277	0.00223844	AP2 domain containing protein, expressed
LOC_Os08g42350	36.5	36.69	37.89	3.94	3.71	4.58	37.0267	4.07667	9.08258	2.16896e-05	nodulin MtN3 family protein, putative, expressed
LOC_Os10g19902	1.6	1.64	0.36	0	0.4	0	1.2	0.133333	9	0.0507036	expressed protein
LOC_Os03g24130	4.38	3.46	5.16	0.56	0.22	0.67	4.33333	0.483333	8.96552	0.00434261	CXXC1 - Cysteine-rich protein with CXXC and CXXXC motifs precursor, putative, expressed
LOC_Os04g47310	14.96	12.81	11.23	1.32	1.42	1.63	13	1.45667	8.92449	0.0050483	expressed protein
LOC_Os02g09320	24.46	23.51	28.36	3.14	3.19	2.23	25.4433	2.85333	8.91706	0.00312178	cytochrome P450, putative, expressed
LOC_Os02g39540	1.5	1.17	1.25	0.16	0.09	0.19	1.30667	0.146667	8.90909	0.00299507	transposon protein, putative, unclassified, expressed
LOC_Os07g44430	288.66	235.64	262.31	29.89	32.8	25.93	262.203	29.54	8.87621	0.002422	peroxiredoxin, putative, expressed
LOC_Os08g38730	4.23	3.51	4.32	1.36	0	0	4.02	0.453333	8.86765	0.00677773	expressed protein
LOC_Os11g37980	2.08	2.91	2.19	0.39	0.3	0.12	2.39333	0.27	8.8642	0.00771857	GAUT2/LGT2, putative, expressed
LOC_Os06g21360	2.76	1.92	2.22	0.53	0.14	0.11	2.3	0.26	8.84615	0.00216056	transporter, monovalent cation:proton antiporter-2 family, putative, expressed
LOC_Os03g09120	1.35	2.44	2.84	0.18	0.41	0.16	2.21	0.25	8.84	0.0231732	expressed protein
LOC_Os04g44470	503.43	483.67	573.8	73.83	52.49	50.7	520.3	59.0067	8.81765	0.00222951	KUN1 - Kunitz-type trypsin inhibitor precursor, expressed
LOC_Os03g57690	1.66	1.58	1.95	0.17	0.19	0.23	1.73	0.196667	8.79661	0.0020175	aldehyde oxidase, putative, expressed
LOC_Os03g63950	1	1.2	2.02	0.3	0	0.18	1.40667	0.16	8.79167	0.0317208	plastid-specific 30S ribosomal protein 1, chloroplast precursor, putative, expressed
LOC_Os04g58310	6.41	4.21	7.01	0.34	0.26	1.41	5.87667	0.67	8.77114	0.00745125	CBS domain-containing protein, putative, expressed
LOC_Os03g47120	1.74	1.17	1.56	0.16	0.21	0.14	1.49	0.17	8.76471	0.0096245	CBS domain containing protein, expressed
LOC_Os05g30490	12.05	12.9	13.34	1.86	2.14	0.37	12.7633	1.45667	8.76201	0.00278761	harpin-induced protein 1 domain containing protein, expressed
LOC_Os03g49464	5.45	4.4	4.51	0.49	0.43	0.72	4.78667	0.546667	8.7561	0.00363945	tetratricopeptide-like helical, putative, expressed
LOC_Os02g16544	5.61	3.9	4.16	0	0	1.57	4.55667	0.523333	8.70701	0.0219603	expressed protein
LOC_Os05g01280	0.87	1.06	1.29	0.37	0	0	1.07333	0.123333	8.7027	0.0279567	expressed protein
LOC_Os03g29190	3.36	3.35	2.85	0.26	0.22	0.62	3.18667	0.366667	8.69091	0.00538797	PDI, putative, expressed
LOC_Os11g39010	2.16	2.01	2.07	0	0.13	0.59	2.08	0.24	8.66667	0.00565252	expressed protein
LOC_Os04g46880	36.03	35.5	35.73	5.19	4.34	2.86	35.7533	4.13	8.65698	0.000198414	transporter, major facilitator family, putative, expressed
LOC_Os07g20340	27.98	25.48	26.79	3.29	2.99	3.01	26.75	3.09667	8.63832	0.000363641	heavy metal-associated domain containing protein, expressed
LOC_Os01g49560	2.1	3.56	2.89	0.53	0.46	0	2.85	0.33	8.63636	0.0171315	expressed protein
LOC_Os06g30310	4.62	4.43	4.46	0.47	0.49	0.62	4.50333	0.526667	8.55063	0.000263624	alpha-glucan water dikinase, chloroplast precursor, putative, expressed
LOC_Os08g31769	1.67	0.63	1.12	0.14	0.16	0.1	1.14	0.133333	8.55	0.040662	expressed protein
LOC_Os06g16070	1.19	1.17	1.56	0.15	0.17	0.14	1.30667	0.153333	8.52174	0.0065996	receptor-like protein kinase 2 precursor, putative, expressed
LOC_Os04g41960	4.75	7.06	7.09	0.68	0.78	0.76	6.3	0.74	8.51351	0.00874548	NADP-dependent oxidoreductase, putative, expressed
LOC_Os02g19820	7.29	5.41	6.71	0.78	0.59	0.91	6.47	0.76	8.51316	0.00364087	nodulin MtN3 family protein, putative, expressed
LOC_Os10g03850	3.8	3.51	4.33	0.65	0.35	0.37	3.88	0.456667	8.49635	0.00304432	OsFBX352 - F-box domain containing protein, expressed
LOC_Os05g04700	11.24	11.07	10.9	2.33	0.38	1.2	11.07	1.30333	8.49361	0.00138406	OsRCI2-6 - Hydrophobic protein LTI6B, expressed
LOC_Os04g14150	4.2	4.88	4.48	0.45	0.83	0.32	4.52	0.533333	8.475	0.000471572	dehydration response related protein, putative, expressed
LOC_Os05g41460	9.57	8.32	9.8	0.28	1.31	1.69	9.23	1.09333	8.44207	0.00324119	cysteine proteinase inhibitor precursor protein, putative, expressed
LOC_Os04g33990	8.56	6.4	6.73	0.37	0	2.2	7.23	0.856667	8.43969	0.0132013	harpin-induced protein 1 domain containing protein, expressed
LOC_Os09g29960	3.72	4.55	6.92	0.96	0.55	0.29	5.06333	0.6	8.43889	0.0297828	dof zinc finger domain containing protein, putative, expressed
LOC_Os11g01610	9.64	8.38	5.66	1.1	0.84	0.87	7.89333	0.936667	8.42705	0.0125013	prenylated rab acceptor, putative, expressed
LOC_Os01g54400	1.89	2.95	2.97	0.54	0	0.39	2.60333	0.31	8.39785	0.0208533	VQ domain containing protein, putative, expressed
LOC_Os03g16030	30.19	24.62	28.48	3.34	2.43	4.15	27.7633	3.30667	8.39617	0.00150924	hsp20/alpha crystallin family protein, putative, expressed
LOC_Os05g36930	2.24	2.1	2.36	0.36	0.19	0.25	2.23333	0.266667	8.375	0.000672299	histone deacetylase, putative, expressed
LOC_Os10g20470	2.47	2.55	2	0.32	0.27	0.25	2.34	0.28	8.35714	0.00297	MATE efflux family protein, putative, expressed
LOC_Os11g12330	1.74	2.29	2.31	0.24	0.24	0.28	2.11333	0.253333	8.34211	0.00462254	disease resistance protein RPM1, putative, expressed
LOC_Os05g50600	0.91	0.93	1.16	0	0.36	0	1	0.12	8.33333	0.0178691	OsSCP31 - Putative Serine Carboxypeptidase homologue, expressed
LOC_Os01g64670	2.6	2.64	2.58	0.18	0.44	0.32	2.60667	0.313333	8.31915	0.000409347	soluble inorganic pyrophosphatase, putative, expressed
LOC_Os01g04330	26.29	21.77	22.59	1.7	2.54	4.27	23.55	2.83667	8.302	0.00440016	OsCML16 - Calmodulin-related calcium sensor protein, expressed
LOC_Os03g48310	7.97	8.01	9.25	0.83	1.18	1.03	8.41	1.01333	8.29934	0.00161412	plasma membrane ATPase, putative, expressed
LOC_Os05g27730	3.27	3.65	3.69	0.48	0.61	0.19	3.53667	0.426667	8.28906	0.00222008	WRKY53, expressed
LOC_Os06g09900	2.89	1.8	1.26	0.22	0.5	0	1.98333	0.24	8.26389	0.0319861	expressed protein
LOC_Os03g30610	2.01	0.34	2.43	0.58	0	0	1.59333	0.193333	8.24138	0.0730808	ubiquinone oxidoreductase, putative, expressed
LOC_Os01g20730	1.96	3.31	2.88	0.39	0.6	0	2.71667	0.33	8.23232	0.014217	expressed protein
LOC_Os09g27080	1.74	1.53	1.5	0.16	0.09	0.33	1.59	0.193333	8.22414	0.00367015	growth regulator related protein, putative, expressed
LOC_Os01g44340	3.01	2.07	3.05	0.38	0.61	0	2.71	0.33	8.21212	0.0188531	pectinesterase, putative, expressed
LOC_Os07g28480	13.96	15.16	12.54	0.96	2.62	1.51	13.8867	1.69667	8.18468	0.00118702	glutathione S-transferase, putative, expressed
LOC_Os04g51680	49.25	34.25	40.63	3.84	4.43	6.9	41.3767	5.05667	8.1826	0.00811089	expressed protein
LOC_Os01g63210	24.07	23.7	27.21	3.34	1.83	4	24.9933	3.05667	8.17666	0.00053284	SOUL heme-binding protein, putative, expressed
LOC_Os03g60720	3.44	4.07	3.85	0.17	0.84	0.38	3.78667	0.463333	8.17266	0.000249308	expansin precursor, putative, expressed
LOC_Os11g11790	1.55	0.88	0.92	0.12	0.29	0	1.11667	0.136667	8.17073	0.0284536	NBS-LRR type disease resistance protein, putative, expressed
LOC_Os08g38880	1.76	2.21	1.99	0.2	0.23	0.3	1.98667	0.243333	8.16438	0.00251626	WD-40 repeat family protein, putative, expressed
LOC_Os02g01790	1.41	1.77	1.88	0.16	0.32	0.14	1.68667	0.206667	8.16129	0.00455561	expressed protein
LOC_Os03g20120	3.79	4.05	2.6	0.48	0.37	0.43	3.48	0.426667	8.15625	0.0107189	glycosyl transferase 8 domain containing protein, putative, expressed
LOC_Os05g39990	6.92	7.67	7.73	1.09	0.79	0.86	7.44	0.913333	8.14599	0.00141826	expansin precursor, putative, expressed
LOC_Os06g45650	0.78	0.9	1.41	0.22	0.06	0.1	1.03	0.126667	8.13158	0.0269836	OsMADS30 - MADS-box family gene with MIKCc type-box, expressed
LOC_Os02g11859	5.65	6.34	4.36	0	0.28	1.74	5.45	0.673333	8.09406	0.0239507	expressed protein
LOC_Os03g63510	1.85	1.15	1.61	0.14	0.3	0.13	1.53667	0.19	8.08772	0.0172793	pentatricopeptide, putative, expressed
LOC_Os08g31250	2.75	3.3	3.97	0.42	0.32	0.5	3.34	0.413333	8.08065	0.00624451	C1-like domain containing protein, expressed
LOC_Os10g36690	13.17	12.37	14.16	1.5	1.73	1.69	13.2333	1.64	8.06911	0.00104039	dehydration response related protein, putative, expressed
LOC_Os08g41620	1.36	1.64	1.68	0.36	0.22	0	1.56	0.193333	8.06897	0.0101857	ubiquitin carboxyl-terminal hydrolase family protein, expressed
LOC_Os09g25625	18.42	16.41	13.33	2.47	1.8	1.7	16.0533	1.99	8.067	0.00407032	S-adenosyl-l-methionine decarboxylase leader peptide, putative, expressed
LOC_Os04g43020	1.71	1.35	1.45	0.17	0.14	0.25	1.50333	0.186667	8.05357	0.00356039	protein kinase, putative, expressed
LOC_Os07g43960	1.73	1.21	0.58	0.16	0	0.28	1.17333	0.146667	8	0.0564924	expressed protein
LOC_Os02g38386	40.67	37.4	39.16	6.43	4.44	3.85	39.0767	4.90667	7.96399	0.000197484	NBS-LRR disease resistance protein, putative, expressed
LOC_Os11g15570	0.97	0.49	1.56	0	0.21	0.17	1.00667	0.126667	7.94737	0.0563921	Ser/Thr protein phosphatase family protein, putative, expressed
LOC_Os01g11240	23.75	16.37	20.08	4.03	1.74	1.81	20.0667	2.52667	7.94195	0.00368425	DUF538 domain containing protein, putative, expressed
LOC_Os07g04020	1.96	0.66	0.47	0	0.39	0	1.03	0.13	7.92308	0.116722	expressed protein
LOC_Os07g23970	1.03	3.14	3.03	0	0.51	0.4	2.4	0.303333	7.91209	0.0295168	zinc finger, C3HC4 type domain containing protein, expressed
LOC_Os01g55160	1.99	2.22	1.48	0.16	0	0.56	1.89667	0.24	7.90278	0.0250146	expressed protein
LOC_Os09g20024	0.94	1.44	0.86	0.41	0	0	1.08	0.136667	7.90244	0.035561	expressed protein
LOC_Os02g24574	1.49	2.57	0.76	0	0.28	0.33	1.60667	0.203333	7.90164	0.0605734	NADPH-dependent oxidoreductase, putative
LOC_Os02g15740	15	11.51	13.96	3.06	1.38	0.69	13.49	1.71	7.88889	0.00295707	expressed protein
LOC_Os09g06950	25.52	31.2	32.08	4.02	5.09	2.17	29.6	3.76	7.87234	0.00436933	expressed protein
LOC_Os01g08760	2.13	2.7	2.09	0.37	0.25	0.26	2.30667	0.293333	7.86364	0.00582692	choline/ethanolamine kinase, putative, expressed
LOC_Os05g10620	1.67	1.51	1.44	0.25	0.05	0.29	1.54	0.196667	7.83051	0.00260558	no apical meristem protein, putative, expressed
LOC_Os05g43650	1.63	2.67	2.3	0.31	0.54	0	2.2	0.283333	7.76471	0.0119957	expressed protein
LOC_Os01g62610	1	1.11	1.07	0.15	0.13	0.13	1.06	0.136667	7.7561	0.00086444	peptidyl-prolyl cis-trans isomerase, FKBP-type, putative, expressed
LOC_Os01g26120	2.36	1.64	1.95	0.34	0.21	0.22	1.98333	0.256667	7.72727	0.0047955	membrane associated DUF588 domain containing protein, putative, expressed
LOC_Os01g48440	4.85	4.38	4.3	0.51	0.85	0.4	4.51	0.586667	7.6875	0.00177099	glycosyltransferase family 43 protein, putative, expressed
LOC_Os11g26750	8.64	6.92	8.96	0.85	0.98	1.36	8.17333	1.06333	7.68652	0.00338004	dehydrin, putative, expressed
LOC_Os03g10110	546.67	467.18	514.57	71.16	67.6	60.21	509.473	66.3233	7.68166	0.00129816	cupin domain containing protein, expressed
LOC_Os04g28420	16.08	14.96	17	2.18	2.2	1.88	16.0133	2.08667	7.67412	0.00119269	peptidyl-prolyl isomerase, putative, expressed
LOC_Os01g74450	5.78	5.45	4.75	0.56	0.86	0.67	5.32667	0.696667	7.64593	0.00251623	aquaporin protein, putative, expressed
LOC_Os04g46200	1397.7	1314.7	1392.04	191.87	163.59	181.7	1368.15	179.053	7.641	0.000128095	oleosin, putative, expressed
LOC_Os11g03600	2.41	0.92	1.1	0.58	0	0	1.47667	0.193333	7.63793	0.0219644	harpin-induced protein 1 domain containing protein, expressed
LOC_Os06g22000	3.38	2.01	2.55	0.48	0.56	0	2.64667	0.346667	7.63462	0.0171164	expressed protein
LOC_Os01g21170	0.53	1.28	1.32	0	0	0.41	1.04333	0.136667	7.63415	0.0262848	expressed protein
LOC_Os03g55120	5.35	7.71	8.04	1.71	1.06	0	7.03333	0.923333	7.61733	0.0211609	plastocyanin-like domain containing protein, putative, expressed
LOC_Os12g03380	1.96	3	5.69	1.01	0.39	0	3.55	0.466667	7.60714	0.0782751	expressed protein
LOC_Os08g29600	147.79	138.5	168.69	10.8	24.87	24.25	151.66	19.9733	7.59312	0.00246519	seed maturation protein PM41, putative, expressed
LOC_Os09g02000	3.8	3.39	5.18	1.63	0	0	4.12333	0.543333	7.58896	0.0273814	expressed protein
LOC_Os07g17560	0.47	0.48	2.54	0	0.46	0	1.16333	0.153333	7.58696	0.161394	expressed protein
LOC_Os09g30260	0.84	0.43	1.84	0.15	0	0.26	1.03667	0.136667	7.58537	0.0613599	expressed protein
LOC_Os05g22724	10.68	17.71	18.78	4.96	1.26	0	15.7233	2.07333	7.5836	0.0384611	chloroplast 50S ribosomal protein L16, putative, expressed
LOC_Os06g19200	11.28	13.2	10.84	0.57	0	4.09	11.7733	1.55333	7.5794	0.0160737	expressed protein
LOC_Os04g53210	3.64	3.86	3.33	0.59	0.49	0.35	3.61	0.476667	7.57343	0.000732317	hydroxyacid oxidase 1, putative, expressed
LOC_Os05g36260	6.4	7.5	7.19	1.37	0.6	0.82	7.03	0.93	7.55914	0.0041094	soluble inorganic pyrophosphatase, putative, expressed
LOC_Os01g31050	4.07	3.99	4.03	1.26	0.34	0	4.03	0.533333	7.55625	0.00522941	expressed protein
LOC_Os01g51460	2.13	2.98	1.69	0.23	0.26	0.41	2.26667	0.3	7.55556	0.0210711	expressed protein
LOC_Os12g02240	157.43	144.22	136.52	17.94	16.53	23.63	146.057	19.3667	7.54165	0.00183447	expressed protein
LOC_Os03g60560	10.08	11.17	9.14	1.5	1.34	1.2	10.13	1.34667	7.52228	0.00198439	ZOS3-21 - C2H2 zinc finger protein, expressed
LOC_Os06g01360	2.43	1.95	1.71	0.12	0.62	0.07	2.03	0.27	7.51852	0.0129765	homogentisate 1,2-dioxygenase, putative, expressed
LOC_Os05g04870	250.2	223.88	250.98	33.64	32.42	30.38	241.687	32.1467	7.51825	0.000943433	oxidoreductase, short chain dehydrogenase/reductase family protein, putative, expressed
LOC_Os03g14730	1.67	0.94	1.6	0.56	0	0	1.40333	0.186667	7.51786	0.0127196	gibberellin receptor GID1L2, putative, expressed
LOC_Os01g71090	14.23	16.18	22.94	2.12	2.8	2.18	17.7833	2.36667	7.51408	0.0146306	xylanase inhibitor, putative, expressed
LOC_Os11g05170	31.9	20.07	17.74	1.77	3.56	3.97	23.2367	3.1	7.4957	0.0288531	expressed protein
LOC_Os03g51390	1.46	1.26	1.32	0.25	0.29	0	1.34667	0.18	7.48148	0.00387689	expressed protein
LOC_Os07g07820	2.89	2.86	3.22	0.45	0.43	0.32	2.99	0.4	7.475	0.0017818	expressed protein
LOC_Os05g07940	29.19	27.64	27.09	4.4	3.73	3.1	27.9733	3.74333	7.47284	6.72103e-05	glyoxalase family protein, putative, expressed
LOC_Os06g16630	6.79	7.04	10.2	1.81	0.69	0.72	8.01	1.07333	7.46273	0.0174692	expressed protein
LOC_Os08g32390	3.5	3.65	4.77	0.41	0.94	0.25	3.97333	0.533333	7.45	0.0123557	expressed protein
LOC_Os01g36950	20.58	18.75	19.04	2.42	3.23	2.21	19.4567	2.62	7.42621	0.00102132	N-rich protein, putative, expressed
LOC_Os05g10740	1.28	1.27	1.9	0.32	0.07	0.21	1.48333	0.2	7.41667	0.0134466	pollen-specific protein SF21, putative, expressed
LOC_Os12g01060	1.16	1.39	1.97	0.06	0.51	0.04	1.50667	0.203333	7.40984	0.0276165	RNase P subunit p30, putative, expressed
LOC_Os12g36580	3.88	3.58	4.37	0.5	0.54	0.56	3.94333	0.533333	7.39375	0.00212063	transposon protein, putative, CACTA, En/Spm sub-class, expressed
LOC_Os02g51000	1.68	1.49	1.7	0.37	0.22	0.07	1.62333	0.22	7.37879	0.00326273	CS domain containing protein, putative, expressed
LOC_Os07g23380	1.38	1.41	0.75	0.48	0	0	1.18	0.16	7.375	0.0181383	acyl CoA reductase, putative, expressed
LOC_Os02g13304	0.6	1.33	1.83	0	0.2	0.31	1.25333	0.17	7.37255	0.0277819	expressed protein
LOC_Os08g40740	0.6	2.44	0.72	0.51	0	0	1.25333	0.17	7.37255	0.131445	glycosyl hydrolase, putative, expressed
LOC_Os01g72049	1.22	1.1	1.14	0.08	0.29	0.1	1.15333	0.156667	7.3617	0.00473605	retrotransposon, putative, centromere-specific, expressed
LOC_Os02g53350	1.4	0.48	1.27	0.2	0.23	0	1.05	0.143333	7.32558	0.055142	expressed protein
LOC_Os07g41240	1.07	1.17	0.83	0.07	0	0.35	1.02333	0.14	7.30952	0.02551	cytochrome P450, putative, expressed
LOC_Os12g27830	24.34	23.62	23.23	3	4.23	2.51	23.73	3.24667	7.30903	0.000393843	dehydrogenase/reductase, putative, expressed
LOC_Os02g50240	2.98	3.37	3.22	0.26	0.34	0.71	3.19	0.436667	7.30534	0.00149777	glutamine synthetase, catalytic domain containing protein, expressed
LOC_Os06g48030	2.2	2.52	2.58	0.33	0.31	0.36	2.43333	0.333333	7.3	0.00149366	peroxidase precursor, putative, expressed
LOC_Os01g32670	3.94	3.68	5.36	1.13	0.65	0	4.32667	0.593333	7.29213	0.0222911	expressed protein
LOC_Os01g12660	4.38	5.18	4.63	0.58	0.76	0.61	4.73	0.65	7.27692	0.000986277	AAA-type ATPase family protein, putative, expressed
LOC_Os11g28170	1.01	1.6	0.73	0.26	0.2	0	1.11333	0.153333	7.26087	0.0243715	expressed protein
LOC_Os01g15399	1.14	1.52	1.04	0.12	0.18	0.21	1.23333	0.17	7.2549	0.00951395	expressed protein
LOC_Os06g24130	1.84	1.77	1.54	0.19	0.29	0.23	1.71667	0.236667	7.25352	0.00218459	expressed protein
LOC_Os09g32510	0.56	1.65	1.85	0.24	0.21	0.11	1.35333	0.186667	7.25	0.0570798	BHLH transcription factor, putative, expressed
LOC_Os02g53510	1.91	1.68	0.32	0	0	0.54	1.30333	0.18	7.24074	0.118976	oxidoreductase/ transition metal ion binding protein, putative, expressed
LOC_Os01g62460	11.91	12.79	13.38	1.86	2.5	0.9	12.6933	1.75333	7.23954	0.00247845	ZOS1-16 - C2H2 zinc finger protein, expressed
LOC_Os07g33910	0	2.99	2.72	0	0	0.79	1.90333	0.263333	7.22785	0.100909	transporter family protein, putative, expressed
LOC_Os12g36110	1.96	2.47	3.01	0.35	0.23	0.45	2.48	0.343333	7.2233	0.00831702	calmodulin binding protein, putative, expressed
LOC_Os09g21796	1.69	0.49	1.64	0.41	0.12	0	1.27333	0.176667	7.20755	0.0505313	OsFBX327 - F-box domain containing protein, expressed
LOC_Os10g19925	2.91	4.15	5.28	0	1.72	0	4.11333	0.573333	7.17442	0.0283571	expressed protein
LOC_Os03g14720	3.6	2.69	3.61	0.38	0.49	0.51	3.3	0.46	7.17391	0.00630119	transcription initiation factor IIF, alpha subunit domain containing protein, expressed
LOC_Os12g17430	6.1	3.63	3.38	0.68	0.45	0.7	4.37	0.61	7.16393	0.0233562	NBS-LRR disease resistance protein, putative, expressed
LOC_Os02g43900	1.53	1.2	1.28	0.2	0	0.36	1.33667	0.186667	7.16071	0.00544229	expressed protein
LOC_Os10g19910	2.24	1.14	0.77	0.07	0.15	0.36	1.38333	0.193333	7.15517	0.07417	expressed protein
LOC_Os02g52670	5.29	3.37	3.43	0.65	0.75	0.29	4.03	0.563333	7.15385	0.0145924	AP2 domain containing protein, expressed
LOC_Os07g05620	0.85	1.34	1.17	0.18	0.24	0.05	1.12	0.156667	7.14894	0.0112187	CAMK_KIN1/SNF1/Nim1_like.28 - CAMK includes calcium/calmodulin depedent protein kinases, expressed
LOC_Os07g47090	1.36	1.21	1.14	0.04	0.48	0	1.23667	0.173333	7.13462	0.0129561	KIP1, putative, expressed
LOC_Os01g64520	9.78	8.44	8.87	1.31	1.21	1.28	9.03	1.26667	7.12895	0.00112153	uricase, putative, expressed
LOC_Os05g06050	2.49	2.23	1.47	0.4	0.47	0	2.06333	0.29	7.11494	0.00502354	N-acetylglucosaminyltransferase, putative, expressed
LOC_Os06g43960	1.85	1.31	1.03	0.18	0.41	0	1.39667	0.196667	7.10169	0.0185754	expressed protein
LOC_Os03g19970	0.92	1.11	1.02	0.19	0.11	0.13	1.01667	0.143333	7.09302	0.00398	CAS1 domain-containing protein 1 precursor, putative, expressed
LOC_Os02g41650	15.25	17.21	17.29	2.8	2.58	1.66	16.5833	2.34667	7.06676	0.0021602	phenylalanine ammonia-lyase, putative, expressed
LOC_Os07g06530	9.11	8.29	9.07	1.37	1.34	1.04	8.82333	1.25	7.05867	0.000905422	expressed protein
LOC_Os07g40290	4.6	3.76	4.4	0.43	0.5	0.88	4.25333	0.603333	7.04972	0.00272603	OsGH3.8 - Probable indole-3-acetic acid-amido synthetase, expressed
LOC_Os01g15970	7.13	8.26	6.74	1.15	1.76	0.23	7.37667	1.04667	7.04777	0.00038182	expressed protein
LOC_Os01g02139	0.43	2.84	2.72	0	0.85	0	1.99667	0.283333	7.04706	0.0632774	expressed protein
LOC_Os02g15250	285.06	252.92	258.9	39.04	42.02	32.12	265.627	37.7267	7.04082	0.000989558	late embryogenesis abundant domain-containing protein, putative, expressed
LOC_Os10g26680	1.6	1.21	1.05	0.16	0	0.39	1.28667	0.183333	7.01818	0.0206401	pectinesterase, putative, expressed
LOC_Os09g36970	4.38	2.79	1.99	0.47	0	0.84	3.05333	0.436667	6.99237	0.0411917	expressed protein
LOC_Os01g62730	0	3.63	0	0.52	0	0	1.21	0.173333	6.98077	0.255177	expressed protein
LOC_Os02g10100	1.21	0.86	1.28	0.17	0.04	0.27	1.11667	0.16	6.97917	0.00257201	leucine-rich repeat receptor protein kinase EXS precursor, putative, expressed
LOC_Os03g06400	1.98	1.31	0.96	0.28	0.33	0	1.41667	0.203333	6.96721	0.0189829	expressed protein
LOC_Os11g16924	7.9	6.38	7.59	1.09	1.67	0.38	7.29	1.04667	6.96497	0.00753676	expressed protein
LOC_Os11g02290	13.78	13.09	11.37	2.33	1.24	1.93	12.7467	1.83333	6.95273	0.00231798	expressed protein
LOC_Os01g10580	7.28	7.65	9.19	0.95	0.82	1.7	8.04	1.15667	6.95101	0.0011866	B-box zinc finger family protein, putative, expressed
LOC_Os12g43350	2.44	3.48	1.99	0.42	0.72	0	2.63667	0.38	6.9386	0.00611195	expressed protein
LOC_Os10g38470	1.8	1.06	1.51	0.36	0.27	0	1.45667	0.21	6.93651	0.0160926	glutathione S-transferase, putative, expressed
LOC_Os08g29720	5.14	5.02	4.87	1.03	0.7	0.44	5.01	0.723333	6.92627	0.000239579	mitochondrial carrier protein, putative, expressed
LOC_Os08g44870	3.04	2.09	2.69	0.33	0.45	0.35	2.60667	0.376667	6.92035	0.00961249	MATE efflux family protein, putative, expressed
LOC_Os02g53320	3.19	3.05	2.25	0	0.16	1.07	2.83	0.41	6.90244	0.030436	universal stress protein domain containing protein, putative, expressed
LOC_Os06g32944	1.9	2.28	1.82	0.28	0.32	0.27	2	0.29	6.89655	0.00271924	transposon protein, putative, Pong sub-class, expressed
LOC_Os01g11230	40.64	30.73	35.11	4.18	4.82	6.44	35.4933	5.14667	6.89637	0.00533093	SOUL heme-binding protein, putative, expressed
LOC_Os02g39580	3.73	3.65	3.17	0.61	0.31	0.61	3.51667	0.51	6.89542	0.00295538	ZOS2-12 - C2H2 zinc finger protein, expressed
LOC_Os07g08970	1.02	0.88	1.13	0.22	0.22	0	1.01	0.146667	6.88636	0.012534	uncharacterized protein ycf45, putative, expressed
LOC_Os05g43530	1.4	1.72	1.96	0.1	0.41	0.23	1.69333	0.246667	6.86486	0.00472883	CSLC7 - cellulose synthase-like family C, expressed
LOC_Os05g11700	1	0.65	2.19	0	0.56	0	1.28	0.186667	6.85714	0.106982	PPR repeat containing protein, expressed
LOC_Os02g06230	1.43	1.33	0.8	0.02	0.27	0.23	1.18667	0.173333	6.84615	0.0266107	retrotransposon protein, putative, unclassified, expressed
LOC_Os06g06250	2.22	1.34	1.71	0.23	0.33	0.21	1.75667	0.256667	6.84416	0.0168892	GDSL-like lipase/acylhydrolase, putative, expressed
LOC_Os03g55389	2.3	2.67	2.39	0.33	0.43	0.32	2.45333	0.36	6.81481	0.000707197	casein kinase II subunit alpha-1, putative, expressed
LOC_Os11g02379	11.11	11.25	12.37	1.33	2.14	1.63	11.5767	1.7	6.8098	0.00114291	LTPL6 - Protease inhibitor/seed storage/LTP family protein precursor, expressed
LOC_Os01g65620	23.69	24.16	24.6	3.43	5.92	1.32	24.15	3.55667	6.79007	0.00250945	expressed protein
LOC_Os05g07860	1.45	1.31	1.56	0.23	0.13	0.28	1.44	0.213333	6.75	0.000280364	uvrB/uvrC motif family protein, expressed
LOC_Os01g55830	6.73	5.42	6.27	1.03	1.19	0.51	6.14	0.91	6.74725	0.00451352	glutathione S-transferase, putative, expressed
LOC_Os02g31922	1.59	1.46	0.86	0.27	0.31	0	1.30333	0.193333	6.74138	0.00716129	expressed protein
LOC_Os03g45370	0.64	0.79	2.21	0.11	0.13	0.3	1.21333	0.18	6.74074	0.0716499	sodium/calcium exchanger protein, putative, expressed
LOC_Os05g49300	3.43	4.22	4.56	0.56	0.73	0.53	4.07	0.606667	6.70879	0.00461696	iron-sulfur cluster assembly enzyme ISCU, mitochondrial precursor, putative, expressed
LOC_Os03g02040	1.63	2.19	1.87	0.42	0.24	0.19	1.89667	0.283333	6.69412	0.00874462	remorin, putative, expressed
LOC_Os07g48420	1.97	1.85	1.19	0.23	0.34	0.18	1.67	0.25	6.68	0.0111309	expressed protein
LOC_Os12g23280	2.28	2.76	2.42	0.41	0.56	0.15	2.48667	0.373333	6.66071	0.00169427	heavy metal-associated domain containing protein, expressed
LOC_Os06g29679	2.74	1.9	1.42	0	0	0.91	2.02	0.303333	6.65934	0.059253	expressed protein
LOC_Os09g09030	1.75	4.13	6.3	0.51	0	1.32	4.06	0.61	6.65574	0.0464446	retrotransposon protein, putative, unclassified, expressed
LOC_Os05g32140	0.98	1.79	2.02	0.38	0.13	0.21	1.59667	0.24	6.65278	0.0352755	NAD dependent epimerase/dehydratase family protein, putative, expressed
LOC_Os05g39690	16.93	14.65	17.63	2.36	2.81	2.23	16.4033	2.46667	6.65	0.00295058	oxidoreductase, aldo/keto reductase family protein, putative, expressed
LOC_Os11g38000	1.49	1.61	1.82	0.38	0.18	0.18	1.64	0.246667	6.64865	0.00600541	NB-ARC domain containing protein, expressed
LOC_Os03g30530	1.86	1.59	1.4	0.16	0.38	0.19	1.61667	0.243333	6.64384	0.00692581	expressed protein
LOC_Os03g07410	1.25	1.49	1.24	0.52	0.08	0	1.32667	0.2	6.63333	0.0156738	expressed protein
LOC_Os02g17304	1.09	1.14	1.35	0.36	0.1	0.08	1.19333	0.18	6.62963	0.011509	resistance protein, putative, expressed
LOC_Os06g44190	6.4	2.72	4.84	0	2.11	0	4.65333	0.703333	6.61611	0.0749089	expressed protein
LOC_Os03g16920	37.37	33.45	35.7	5.71	4.92	5.49	35.5067	5.37333	6.60794	0.000449757	DnaK family protein, putative, expressed
LOC_Os05g44340	18.61	17.16	19.68	2.78	3.28	2.34	18.4833	2.8	6.60119	0.00202653	heat shock protein 101, putative, expressed
LOC_Os02g32450	2.49	1.78	3.17	0.64	0.49	0	2.48	0.376667	6.58407	0.0317904	expressed protein
LOC_Os09g23740	1.75	1.63	1.16	0.23	0.35	0.11	1.51333	0.23	6.57971	0.00549746	1-phosphatidylinositol-4-phosphate 5-kinase/ zinc ion binding protein, putative, expressed
LOC_Os06g22960	36.38	27	33.77	5.4	4.04	5.34	32.3833	4.92667	6.57307	0.00367127	aquaporin protein, putative, expressed
LOC_Os11g13620	1.91	1.4	2.27	0.61	0.24	0	1.86	0.283333	6.56471	0.0228353	expressed protein
LOC_Os09g36290	1.83	1.33	1.43	0.11	0.39	0.2	1.53	0.233333	6.55714	0.0147302	Ser/Thr protein phosphatase family protein, putative, expressed
LOC_Os08g28670	6.29	7.94	7.07	1.54	0.79	0.92	7.1	1.08333	6.55385	0.00655978	pathogenesis-related Bet v I family protein, putative, expressed
LOC_Os08g02800	1.69	3.01	3.82	0	0	1.3	2.84	0.433333	6.55385	0.0123393	ribosome, putative, expressed
LOC_Os04g16842	16.62	17.56	15.51	0.68	2.33	4.58	16.5633	2.53	6.54677	0.00610583	DNA-directed RNA polymerase subunit alpha, putative, expressed
LOC_Os01g12464	4.84	4.64	5.97	0.94	0.68	0.74	5.15	0.786667	6.54661	0.00486735	CHCH domain containing protein, expressed
LOC_Os03g27080	20.52	19.43	22.91	3.33	4.37	1.93	20.9533	3.21	6.52752	0.00469299	calmodulin-binding transcription activator 2, putative, expressed
LOC_Os08g42590	3.01	3.25	2.81	0.57	0.48	0.34	3.02333	0.463333	6.52518	0.000844717	mtN19, putative, expressed
LOC_Os01g06460	6.7	7.66	6.84	1.14	1.26	0.85	7.06667	1.08333	6.52308	0.000819359	uncharacterized Cys-rich domain containing protein, putative, expressed
LOC_Os11g01180	8.93	11.49	11.39	1.75	2.38	0.75	10.6033	1.62667	6.51844	0.00610423	ulp1 protease family protein, putative, expressed
LOC_Os08g10500	14.67	13.62	16.04	2.26	2.23	2.32	14.7767	2.27	6.50954	0.00144732	expressed protein
LOC_Os04g51796	1.76	1.3	1.95	0.28	0.32	0.17	1.67	0.256667	6.50649	0.0130951	DNA repair ATPase-related, putative, expressed
LOC_Os03g58970	0.84	1.21	0.94	0.15	0.15	0.16	0.996667	0.153333	6.5	0.00850339	expressed protein
LOC_Os01g09870	4.4	3.36	4.39	0.76	0.43	0.68	4.05	0.623333	6.49733	0.00262262	expressed protein
LOC_Os12g41710	1.54	1.15	1.53	0.29	0.3	0.06	1.40667	0.216667	6.49231	0.0112376	Protein kinase domain containing protein, expressed
LOC_Os04g52164	1.56	1.18	1.35	0.42	0.1	0.11	1.36333	0.21	6.49206	0.000816599	transferase family protein, putative, expressed
LOC_Os04g52730	3.41	2.61	3.71	0.55	0.6	0.35	3.24333	0.5	6.48667	0.0100076	NAD dependent epimerase/dehydratase family domain containing protein, expressed
LOC_Os03g26490	24.83	25.86	26.69	4.69	4.53	2.72	25.7933	3.98	6.48074	0.00134048	expressed protein
LOC_Os03g29240	38.42	38.36	38.92	6.56	6.13	5.21	38.5667	5.96667	6.46369	0.000150217	PDI, putative, expressed
LOC_Os02g49700	4.69	3.65	4.91	0.62	1.03	0.4	4.41667	0.683333	6.46341	0.0113003	homeobox associated leucine zipper, putative, expressed
LOC_Os07g40620	1.42	1.43	1.09	0.11	0.12	0.38	1.31333	0.203333	6.45902	0.0154824	saccharopine dehydrogenase, putative, expressed
LOC_Os01g45670	3.28	2.41	3.09	0.23	0.52	0.61	2.92667	0.453333	6.45588	0.00892147	expressed protein
LOC_Os08g36900	11.96	8.79	8.35	1.22	0.86	2.43	9.7	1.50333	6.45233	0.0139354	alpha-amylase precursor, putative, expressed
LOC_Os12g05330	5.17	5.61	6.18	1.41	0.97	0.25	5.65333	0.876667	6.44867	0.00848078	protein of unknown function containing protein, expressed
LOC_Os01g32780	7.2	7.23	7.83	1.37	1.22	0.87	7.42	1.15333	6.43353	0.00155718	universal stress protein domain containing protein, putative, expressed
LOC_Os01g34010	3.14	2.69	2.07	0.41	0.38	0.44	2.63333	0.41	6.42276	0.0100761	expressed protein
LOC_Os01g56070	2	1.8	0.69	0.41	0	0.29	1.49667	0.233333	6.41429	0.0506437	RING finger protein, putative, expressed
LOC_Os07g47100	1.19	1.14	1.19	0.18	0.09	0.28	1.17333	0.183333	6.4	0.000881925	transporter, monovalent cation:proton antiporter-2 family, putative, expressed
LOC_Os11g26790	2771.9	2446.66	2733.52	435.06	451.07	357.9	2650.69	414.677	6.39219	0.00145138	dehydrin, putative, expressed
LOC_Os12g39620	0.84	1.93	1.7	0.19	0.21	0.3	1.49	0.233333	6.38571	0.0290839	disease resistance protein, putative, expressed
LOC_Os09g01320	1.83	1.5	0.5	0.32	0	0.28	1.27667	0.2	6.38333	0.0642371	expressed protein
LOC_Os12g31330	0.73	2.22	1.32	0.31	0.36	0	1.42333	0.223333	6.37313	0.0518893	hypothetical protein
LOC_Os04g50060	1.15	1.73	1.58	0.13	0.34	0.23	1.48667	0.233333	6.37143	0.00431827	GRAS family transcription factor domain containing protein, expressed
LOC_Os07g41410	4.86	3.86	1.47	0	1.6	0	3.39667	0.533333	6.36875	0.0538232	EGG APPARATUS-1, putative, expressed
LOC_Os02g09480	12.32	10.04	11.94	1.28	1.66	2.45	11.4333	1.79667	6.36364	0.00317316	myb-like DNA-binding domain containing protein, putative, expressed
LOC_Os09g29130	4.83	4.2	4.39	0.58	1.01	0.52	4.47333	0.703333	6.36019	0.00334797	ZF-HD protein dimerisation region containing protein, expressed
LOC_Os09g33690	1.97	1.53	1.46	0.35	0.43	0	1.65333	0.26	6.35897	0.00598057	Os9bglu32 - beta-glucosidase homologue, similar to G. max hydroxyisourate hydrolase, expressed
LOC_Os06g50080	0.95	2.06	1.94	0.31	0.47	0	1.65	0.26	6.34615	0.0349861	DUF581 domain containing protein, expressed
LOC_Os02g38392	2.47	1.97	2.15	0.21	0.49	0.34	2.19667	0.346667	6.33654	0.00730217	NBS-LRR disease resistance protein, putative, expressed
LOC_Os10g34795	0.88	2.02	1.4	0	0	0.68	1.43333	0.226667	6.32353	0.0491818	expressed protein
LOC_Os06g12030	1.09	0.85	1.28	0.12	0.14	0.25	1.07333	0.17	6.31373	0.00580676	glutaredoxin domain containing protein, putative, expressed
LOC_Os02g44820	83.78	72.78	86.1	11.53	11.74	15.23	80.8867	12.8333	6.30286	0.00133931	rho-GTPase-activating protein-related, putative, expressed
LOC_Os02g04369	24.72	23.95	19.25	3.01	4.28	3.49	22.64	3.59333	6.30056	0.00414785	expressed protein
LOC_Os02g39290	1.46	1.01	1.37	0.13	0	0.48	1.28	0.203333	6.29508	0.00727605	TRAF-type zinc finger family protein, expressed
LOC_Os07g12390	12.42	7.39	10.01	1.78	1.36	1.6	9.94	1.58	6.29114	0.0122121	expressed protein
LOC_Os03g22490	6.21	4.88	8.84	0.43	1.83	0.91	6.64333	1.05667	6.28707	0.0291744	heavy metal-associated domain containing protein, expressed
LOC_Os01g48000	1.3	1.19	1.28	0.19	0.16	0.25	1.25667	0.2	6.28333	0.000318139	S-locus-like receptor protein kinase, putative, expressed
LOC_Os11g14750	1.98	2.16	2.23	0.29	0.2	0.53	2.12333	0.34	6.2451	0.00122355	retrotransposon protein, putative, unclassified, expressed
LOC_Os04g14204	0.96	1.33	0.95	0.19	0.13	0.2	1.08	0.173333	6.23077	0.0126105	expressed protein
LOC_Os04g12980	6.58	7.23	7.11	1.08	1.13	1.15	6.97333	1.12	6.22619	0.000478632	UDP-glucoronosyl/UDP-glucosyl transferase, putative, expressed
LOC_Os01g45470	2.61	2.28	3.39	0.96	0.37	0	2.76	0.443333	6.22556	0.0252985	expressed protein
LOC_Os07g44070	4.64	3.95	4.53	0.69	0.83	0.59	4.37333	0.703333	6.21801	0.00278427	pectinacetylesterase domain containing protein, expressed
LOC_Os02g22820	2.64	5.66	3.69	0.57	1.19	0.17	3.99667	0.643333	6.21244	0.0203399	expressed protein
LOC_Os03g19462	3.02	3.03	2.15	0.55	0.13	0.64	2.73333	0.44	6.21212	0.0153151	expressed protein
LOC_Os07g02980	1.81	1.41	1.25	0.18	0.21	0.33	1.49	0.24	6.20833	0.0131085	expressed protein
LOC_Os04g21320	19.07	17.38	17.98	4.18	3	1.59	18.1433	2.92333	6.20639	0.000783612	membrane associated DUF588 domain containing protein, putative, expressed
LOC_Os09g25190	2.21	2.8	2.43	0.69	0.2	0.31	2.48	0.4	6.2	0.0109117	protein binding protein, putative, expressed
LOC_Os03g05334	21.25	28.73	27.1	4.76	5.78	1.9	25.6933	4.14667	6.19614	0.00718122	expressed protein
LOC_Os01g21250	44.71	33.19	39.38	6.21	9.75	3.04	39.0933	6.33333	6.17263	0.00999057	late embryogenesis abundant protein, putative, expressed
LOC_Os07g48500	2.87	4.1	3.8	1.11	0.64	0	3.59	0.583333	6.15429	0.0206671	stress responsive protein, putative, expressed
LOC_Os07g36460	2.09	1.24	1.89	0.22	0.09	0.54	1.74	0.283333	6.14118	0.0105091	helix-loop-helix DNA-binding domain containing protein, expressed
LOC_Os07g34490	1.11	0.79	2.08	0.3	0.35	0	1.32667	0.216667	6.12308	0.0774751	retrotransposon protein, putative, unclassified, expressed
LOC_Os02g57480	0.97	0.88	1.76	0.06	0.3	0.23	1.20333	0.196667	6.11864	0.034363	transferase family protein, putative, expressed
LOC_Os01g58870	16.5	15.94	12.81	2.86	2.35	2.2	15.0833	2.47	6.10661	0.00312436	domain of unknown function, DUF250 domain containing protein, expressed
LOC_Os10g23060	5.96	6.3	6.61	1.19	1.07	0.84	6.29	1.03333	6.0871	0.00150428	expressed protein
LOC_Os04g33590	1.81	1.68	1.91	0.46	0.32	0.11	1.8	0.296667	6.06742	0.00479968	hydrolase, alpha/beta fold family protein, putative, expressed
LOC_Os05g02940	6.34	4.76	5.63	0.35	0.94	1.47	5.57667	0.92	6.06159	0.0101523	calcium-transporting ATPase 2, endoplasmic reticulum-type, putative, expressed
LOC_Os11g15624	4.94	4.95	5.02	1.23	0.76	0.47	4.97	0.82	6.06098	0.00170987	expressed protein
LOC_Os03g04600	2.99	2.35	3.36	0.36	0.44	0.64	2.9	0.48	6.04167	0.00551659	expressed protein
LOC_Os04g28820	3.56	3.26	4.62	0.72	0.7	0.48	3.81333	0.633333	6.02105	0.0113187	retrotransposon protein, putative, unclassified, expressed
LOC_Os01g70170	8.69	7.64	7.93	1.19	1.36	1.5	8.08667	1.35	5.99012	0.00161767	transaldolase, putative, expressed
LOC_Os05g46150	1.9	0.97	1.85	0.58	0	0.21	1.57333	0.263333	5.97468	0.0105622	OsFBDUF28 - F-box and DUF domain containing protein, expressed
LOC_Os09g25620	5.96	6.11	7.58	1.79	0.56	0.94	6.55	1.09667	5.97264	0.00837209	CPuORF8 - conserved peptide uORF-containing transcript, expressed
LOC_Os04g39420	2.13	2.5	2.76	0.33	0.51	0.4	2.46333	0.413333	5.95968	0.00318563	6-phosphofructokinase 2, putative, expressed
LOC_Os04g55270	1.46	1.33	1.62	0.42	0.32	0	1.47	0.246667	5.95946	0.0126691	expressed protein
LOC_Os03g29770	42.23	31.97	30.12	6.33	4.92	6.26	34.7733	5.83667	5.95774	0.00756943	EF hand family protein, expressed
LOC_Os11g34270	4.79	3.33	3.42	0.54	0.66	0.74	3.84667	0.646667	5.94845	0.0129385	ubiquitin carboxyl-terminal hydrolase domain containing protein, expressed
LOC_Os01g65110	1.59	1.76	2.35	0.31	0.43	0.22	1.9	0.32	5.9375	0.0145297	POT family protein, expressed
LOC_Os07g35130	5.58	3.85	4.28	0.81	1.01	0.49	4.57	0.77	5.93506	0.0104144	OsFBX240 - F-box domain containing protein, expressed
LOC_Os01g59970	1.12	1.05	1.27	0.16	0.28	0.14	1.14667	0.193333	5.93103	0.00584366	expressed protein
LOC_Os08g13000	2.03	1.04	1.14	0.4	0.31	0	1.40333	0.236667	5.92958	0.0231484	MBTB20 - Bric-a-Brac, Tramtrack, Broad Complex BTB domain with Meprin and TRAF Homology MATH domain, expressed
LOC_Os05g09708	2.1	1.61	2.27	0.18	0.83	0	1.99333	0.336667	5.92079	0.0332302	expressed protein
LOC_Os06g30730	1.63	1.26	1.31	0.47	0.24	0	1.4	0.236667	5.91549	0.00257033	ABC-2 type transporter domain containing protein, expressed
LOC_Os03g30630	12.71	12.82	15.21	5.46	1.43	0	13.58	2.29667	5.91292	0.0195397	expressed protein
LOC_Os01g47690	0.95	1.48	0.94	0.1	0.23	0.24	1.12333	0.19	5.91228	0.0147831	metallo-beta-lactamase family protein, putative, expressed
LOC_Os03g53610	1.38	1.21	1.43	0.68	0	0	1.34	0.226667	5.91176	0.0178523	late embryogenesis abundant protein D-34, putative, expressed
LOC_Os01g16240	2.65	2.77	3.31	0.6	0.34	0.54	2.91	0.493333	5.89865	0.00366164	OsCam1-3 - Calmodulin, expressed
LOC_Os11g27470	2.88	2.8	5.93	1.57	0	0.4	3.87	0.656667	5.8934	0.0607478	expressed protein
LOC_Os07g39760	3.97	3.18	7.21	2.44	0	0	4.78667	0.813333	5.88525	0.0713364	expressed protein
LOC_Os01g11470	1.82	3.24	4.12	1.56	0	0	3.06	0.52	5.88462	0.0808345	expressed protein
LOC_Os07g47160	1.53	0.61	0.92	0	0	0.52	1.02	0.173333	5.88462	0.0674112	OsFBX259 - F-box domain containing protein, expressed
LOC_Os01g58890	1.42	1.67	2.01	0.23	0.09	0.55	1.7	0.29	5.86207	0.00331171	cysteine proteinase inhibitor precursor protein, putative, expressed
LOC_Os03g32490	1.74	1	1.12	0.37	0.07	0.22	1.28667	0.22	5.84848	0.00984312	DUF1230 domain containing protein, expressed
LOC_Os06g35970	13.98	10.44	10.66	1.39	2.9	1.72	11.6933	2.00333	5.83694	0.0116458	meiosis 5, putative, expressed
LOC_Os05g02020	4.52	5.11	4.95	0.58	1.02	0.9	4.86	0.833333	5.832	6.2006e-05	protein kinase APK1A, chloroplast precursor, putative, expressed
LOC_Os08g10630	1.76	2.04	1.9	0.34	0.19	0.45	1.9	0.326667	5.81633	0.00383584	metal cation transporter, putative, expressed
LOC_Os09g39020	3.7	3.03	2.61	0.41	0.41	0.79	3.11333	0.536667	5.80124	0.0130662	N-rich protein, putative, expressed
LOC_Os07g46790	1.3	1.34	1.42	0.21	0.28	0.21	1.35333	0.233333	5.8	0.000834957	4-alpha-glucanotransferase, putative, expressed
LOC_Os03g07480	5.82	5.3	4.36	1.26	0.82	0.59	5.16	0.89	5.79775	0.00171965	sucrose transporter, putativ, expressed
LOC_Os04g38380	0.66	1.68	2.24	0.28	0	0.51	1.52667	0.263333	5.79747	0.0518366	expressed protein
LOC_Os01g11946	1.42	1.3	1.45	0.35	0.13	0.24	1.39	0.24	5.79167	0.000654039	ABC transporter, ATP-binding protein, putative, expressed
LOC_Os08g43550	3.22	1.29	2.03	0.36	0.55	0.22	2.18	0.376667	5.78761	0.0492286	MYB family transcription factor, putative, expressed
LOC_Os11g07670	2.14	0.42	1.2	0	0.65	0	1.25333	0.216667	5.78462	0.135677	dirigent, putative, expressed
LOC_Os04g37904	3.63	3.41	3.65	0.54	0.64	0.67	3.56333	0.616667	5.77838	0.000506615	protein phosphatase 2C, putative, expressed
LOC_Os03g32990	3.86	2.76	1.23	0.79	0	0.57	2.61667	0.453333	5.77206	0.051867	retrotransposon protein, putative, unclassified, expressed
LOC_Os01g46400	2.35	2.72	3.23	0.14	0.8	0.5	2.76667	0.48	5.76389	0.00528377	expressed protein
LOC_Os05g40050	1.11	0.95	1.68	0.32	0.08	0.25	1.24667	0.216667	5.75385	0.0180738	receptor-like protein kinase 2 precursor, putative, expressed
LOC_Os01g72520	4.72	4.37	4.29	0.79	0.85	0.69	4.46	0.776667	5.74249	0.000579242	phosphoesterase family protein, putative, expressed
LOC_Os08g04190	1.13	1.81	1.25	0.3	0.05	0.38	1.39667	0.243333	5.73973	0.0314079	homeobox and START domains containing protein, putative, expressed
LOC_Os01g48060	1.62	1.31	1.14	0.26	0.05	0.4	1.35667	0.236667	5.73239	0.0141017	auxin response factor, putative, expressed
LOC_Os01g59660	2.5	2.01	2.94	0.49	0.4	0.41	2.48333	0.433333	5.73077	0.00823159	MYB family transcription factor, putative, expressed
LOC_Os02g13900	0.79	0.96	1.8	0.11	0.17	0.34	1.18333	0.206667	5.72581	0.0285049	BES1/BZR1 homolog protein, putative, expressed
LOC_Os01g19160	1.28	0.7	1.11	0.17	0.29	0.08	1.03	0.18	5.72222	0.0307709	protein kinase domain containing protein, expressed
LOC_Os01g37690	3.46	3.49	2.6	0.77	0.35	0.55	3.18333	0.556667	5.71856	0.00709396	sodium/calcium exchanger protein, putative, expressed
LOC_Os11g40120	4.75	5.74	4.08	1.07	1.48	0	4.85667	0.85	5.71373	0.000912499	expressed protein
LOC_Os02g11640	4.64	4.73	5.08	0.98	0.61	0.94	4.81667	0.843333	5.71146	0.000776587	UDP-glucoronosyl and UDP-glucosyl transferase, putative, expressed
LOC_Os08g23870	54.14	53.98	65.03	10.92	9.97	9.46	57.7167	10.1167	5.70511	0.00347921	late embryogenesis abundant group 1, putative, expressed
LOC_Os05g31670	530.19	493.43	563.86	94.81	97.24	86.41	529.16	92.82	5.70093	0.00143945	AWPM-19-like membrane family protein, putative, expressed
LOC_Os11g30200	3.48	3.45	3.16	0.56	0.91	0.3	3.36333	0.59	5.70056	0.000901885	expressed protein
LOC_Os12g08564	2.4	2.56	2.22	0.33	0.4	0.53	2.39333	0.42	5.69841	0.00264251	retrotransposon protein, putative, unclassified, expressed
LOC_Os02g55890	4.02	4.26	5.47	1.12	0.76	0.54	4.58333	0.806667	5.68182	0.0122442	inorganic H+ pyrophosphatase, putative, expressed
LOC_Os08g36320	9.79	8.7	10.42	1.78	1.87	1.44	9.63667	1.69667	5.67976	0.00303692	decarboxylase, putative, expressed
LOC_Os01g02970	0.6	1.64	1.45	0.34	0	0.31	1.23	0.216667	5.67692	0.0642964	retrotransposon protein, putative, unclassified, expressed
LOC_Os01g63500	1.38	1.23	1.25	0	0.68	0	1.28667	0.226667	5.67647	0.0271751	expressed protein
LOC_Os11g14730	3.1	1.38	1.76	0.33	0.77	0	2.08	0.366667	5.67273	0.0554924	expressed protein
LOC_Os02g47210	3.87	4.2	4.86	1.24	0.76	0.28	4.31	0.76	5.67105	0.0122282	amino acid permease family protein, putative, expressed
LOC_Os11g02369	10.59	9.21	11.12	1	1.96	2.51	10.3067	1.82333	5.65265	0.00316771	LTPL7 - Protease inhibitor/seed storage/LTP family protein precursor, expressed
LOC_Os09g20000	9.37	7.8	8.68	2.14	1.7	0.74	8.61667	1.52667	5.6441	0.0028308	heavy metal-associated domain containing protein, expressed
LOC_Os06g36800	1.57	1.33	1.22	0.23	0.21	0.29	1.37333	0.243333	5.64384	0.00540612	O-acyltransferase, putative, expressed
LOC_Os03g07700	1.92	1.63	0	0	0.63	0	1.18333	0.21	5.63492	0.110621	expressed protein
LOC_Os06g10000	1.53	0.78	0.84	0.26	0.3	0	1.05	0.186667	5.625	0.0316907	expressed protein
LOC_Os10g22980	1.52	1.27	1.82	0.44	0.25	0.13	1.53667	0.273333	5.62195	0.013762	leucine rich repeat domain containing protein, putative, expressed
LOC_Os01g55240	2.04	2.15	1.15	0.31	0.36	0.28	1.78	0.316667	5.62105	0.0194267	gibberellin 2-beta-dioxygenase, putative, expressed
LOC_Os09g15284	2.53	3.6	3.76	0.33	0.84	0.59	3.29667	0.586667	5.61932	0.00529541	expressed protein
LOC_Os01g15780	1.44	1.34	1.77	0.23	0.35	0.23	1.51667	0.27	5.61728	0.00802078	glycosyl transferase, group 1 domain containing protein, expressed
LOC_Os04g31110	3.46	4.53	4.7	0.77	0.94	0.55	4.23	0.753333	5.61504	0.00731701	expressed protein
LOC_Os07g30020	0.94	1.68	1.87	0.37	0.26	0.17	1.49667	0.266667	5.6125	0.0342735	anthranilate phosphoribosyltransferase, putative, expressed
LOC_Os09g34240	0.96	1.14	1.94	0.18	0.21	0.33	1.34667	0.24	5.61111	0.0246693	expressed protein
LOC_Os05g42080	14	12.24	10.89	2.29	3.3	1.03	12.3767	2.20667	5.60876	0.00317666	expressed protein
LOC_Os05g27340	1.01	1.17	2.25	0.16	0.63	0	1.47667	0.263333	5.60759	0.0737343	expressed protein
LOC_Os01g47570	3.7	0.73	2.07	0	0.28	0.88	2.16667	0.386667	5.60345	0.106012	expressed protein
LOC_Os07g46360	27.99	21.94	25.94	3.45	5.74	4.36	25.29	4.51667	5.59926	0.00676465	glyoxalase family protein, putative, expressed
LOC_Os01g33650	1.66	2.99	1.9	0.95	0.22	0	2.18333	0.39	5.59829	0.0476339	expressed protein
LOC_Os01g14514	5.24	4	4.95	1.12	1.08	0.34	4.73	0.846667	5.58661	0.00815187	expressed protein
LOC_Os06g03640	1.54	1.21	1.1	0.05	0.44	0.2	1.28333	0.23	5.57971	0.0207498	BAG domain containing protein, expressed
LOC_Os01g07240	4.86	3.75	1.13	0.54	0.25	0.96	3.24667	0.583333	5.56571	0.085345	expressed protein
LOC_Os12g40750	2.7	3.74	3.85	0.66	0	1.19	3.43	0.616667	5.56216	0.0148925	pectinesterase inhibitor domain containing protein, putative, expressed
LOC_Os09g30250	1.8	1.73	2.31	0.26	0.36	0.43	1.94667	0.35	5.5619	0.00435108	OsSub58 - Putative Subtilisin homologue, expressed
LOC_Os08g01880	3.79	3.83	4.16	0.54	1.09	0.49	3.92667	0.706667	5.5566	0.00345051	synaptobrevin-related family protein, putative, expressed
LOC_Os02g42450	1.83	0.56	1.33	0.31	0.36	0	1.24	0.223333	5.55224	0.0661921	RIPER1 - Ripening-related family protein precursor, expressed
LOC_Os01g46600	55.29	57.28	52.07	7.94	21.74	0	54.88	9.89333	5.54717	0.00586569	seed maturation protein PM41, putative, expressed
LOC_Os03g24970	1.82	1.04	1.52	0.15	0	0.64	1.46	0.263333	5.5443	0.0191433	SWIM zinc finger family protein, putative
LOC_Os12g17790	4.81	3.06	3.21	0.62	0.54	0.84	3.69333	0.666667	5.54	0.0175947	expressed protein
LOC_Os06g39700	11.73	14.88	18.17	1.85	2.49	3.75	14.9267	2.69667	5.53523	0.00566542	DNA-directed RNA polymerase subunit alpha, putative, expressed
LOC_Os10g20710	1.1	1.38	1.17	0.1	0.38	0.18	1.21667	0.22	5.5303	5.59268e-06	formin-like protein 6 precursor, putative, expressed
LOC_Os01g44250	2.47	2.46	2.03	0.41	0.66	0.19	2.32	0.42	5.52381	0.000902445	CBS domain containing membrane protein, putative, expressed
LOC_Os02g38040	1.33	1.21	1.26	0.14	0.55	0	1.26667	0.23	5.50725	0.0159004	leucine-rich repeat family protein, putative, expressed
LOC_Os08g19480	1.26	1.13	0.91	0.12	0.48	0	1.1	0.2	5.5	0.0119256	retrotransposon protein, putative, Ty3-gypsy subclass, expressed
LOC_Os09g36320	1.36	0.96	1.09	0.25	0.29	0.08	1.13667	0.206667	5.5	0.00994678	tyrosine protein kinase domain containing protein, putative, expressed
LOC_Os06g08080	2.84	2.77	3.01	0.36	0.47	0.74	2.87333	0.523333	5.49045	0.000388862	inorganic H+ pyrophosphatase, putative, expressed
LOC_Os06g05000	65.82	64.12	58.45	14.06	10.28	10.01	62.7967	11.45	5.48443	0.000468283	early nodulin 93 ENOD93 protein, putative, expressed
LOC_Os09g24700	2.06	1.88	1.48	0.5	0.4	0.09	1.80667	0.33	5.47475	0.000551954	expressed protein
LOC_Os03g16334	1.7	1.66	1.73	0.4	0.17	0.36	1.69667	0.31	5.47312	0.000798403	fringe-related protein, putative, expressed
LOC_Os01g52110	27.15	24.33	26.56	4.35	5.31	4.61	26.0133	4.75667	5.46882	0.0014443	RING finger and CHY zinc finger domain-containing protein 1, putative, expressed
LOC_Os01g08670	3.01	2.01	1.05	0.4	0	0.71	2.02333	0.37	5.46847	0.0676542	expressed protein
LOC_Os06g19630	1.95	1.31	1.44	0.43	0.43	0	1.56667	0.286667	5.46512	0.0119289	steroid nuclear receptor, ligand-binding, putative, expressed
LOC_Os01g01740	1.45	1.76	1.69	0.41	0.29	0.2	1.63333	0.3	5.44444	0.00595141	protein kinase domain containing protein, expressed
LOC_Os04g54590	6.77	6.61	8.25	0.66	1.53	1.79	7.21	1.32667	5.43467	0.00245972	expressed protein
LOC_Os04g06520	69.01	66.3	65.4	12.38	14.53	10.04	66.9033	12.3167	5.43194	0.000354994	expressed protein
LOC_Os02g57660	3.1	2.99	4.06	0.46	0.55	0.86	3.38333	0.623333	5.42781	0.00336144	phosphatidylinositol-4-phosphate 5-kinase, putative, expressed
LOC_Os06g22919	2.32	2.4	2.66	0.41	0.47	0.48	2.46	0.453333	5.42647	0.000934175	DEFL9 - Defensin and Defensin-like DEFL family, expressed
LOC_Os09g36730	1.58	2.17	2.86	0.31	0.72	0.19	2.20333	0.406667	5.41803	0.0275048	MYB family transcription factor, putative, expressed
LOC_Os06g05550	2.06	1.99	1.8	0.55	0.42	0.11	1.95	0.36	5.41667	0.000552857	GDSL-like lipase/acylhydrolase, putative, expressed
LOC_Os03g55540	5.31	7.53	6.82	0.89	1.54	1.2	6.55333	1.21	5.41598	0.00388652	ZOS3-18 - C2H2 zinc finger protein, expressed
LOC_Os02g52360	1.42	1.27	1.79	0.42	0.26	0.15	1.49333	0.276667	5.39759	0.0144817	peptidyl-prolyl cis-trans isomerase CYP40, putative, expressed
LOC_Os07g37700	23.9	33.09	37.18	8.8	3.38	5.27	31.39	5.81667	5.39656	0.0200057	expressed protein
LOC_Os10g37560	1.55	1.21	1.28	0.24	0.13	0.38	1.34667	0.25	5.38667	0.00575188	expressed protein
LOC_Os04g59580	2.08	2.25	4.33	0.79	0.54	0.28	2.88667	0.536667	5.37888	0.0557934	zinc finger, C3HC4 type domain containing protein, expressed
LOC_Os09g20400	9.02	6.52	7.11	1.57	0.99	1.66	7.55	1.40667	5.3673	0.00556765	expressed protein
LOC_Os11g03270	1.37	1.45	1.15	0.35	0.24	0.15	1.32333	0.246667	5.36486	0.00192027	nucleoside-triphosphatase, putative, expressed
LOC_Os06g37510	2.51	1.99	3.44	0.75	0.46	0.27	2.64667	0.493333	5.36486	0.0261372	tetraspanin family protein, putative, expressed
LOC_Os01g22660	7.57	6.02	7.88	1.05	1.87	1.09	7.15667	1.33667	5.35411	0.0100691	GDSL-like lipase/acylhydrolase, putative, expressed
LOC_Os02g35940	2.28	1.29	0.23	0.33	0.38	0	1.26667	0.236667	5.35211	0.0878241	gibberellin receptor GID1L2, putative, expressed
LOC_Os11g37060	4.6	3.29	3.15	0.52	1.55	0	3.68	0.69	5.33333	0.0240277	OsFBDUF52 - F-box and DUF domain containing protein, expressed
LOC_Os12g09590	1.81	1.53	1.98	0.56	0.32	0.12	1.77333	0.333333	5.32	0.0103362	leafbladeless1, putative, expressed
LOC_Os06g28800	2.02	3.05	4.5	0.78	0.4	0.62	3.19	0.6	5.31667	0.0384263	expressed protein
LOC_Os06g34120	3.31	2.34	2.9	0.29	0.45	0.87	2.85	0.536667	5.31056	0.0114139	GDSL-like lipase/acylhydrolase, putative, expressed
LOC_Os10g35480	3.45	1.86	2.76	0.7	0.4	0.42	2.69	0.506667	5.30921	0.0145302	lanC-like protein 2, putative, expressed
LOC_Os05g49020	1.93	1.44	2.04	0.22	0.7	0.1	1.80333	0.34	5.30392	0.0288647	60S ribosomal protein L18a-1, putative, expressed
LOC_Os02g50000	2.13	1.67	2.08	0.21	0.65	0.25	1.96	0.37	5.2973	0.015451	GDSL-like lipase/acylhydrolase, putative, expressed
LOC_Os12g32970	3.84	4.23	2.2	0.69	0	1.25	3.42333	0.646667	5.29381	0.0512773	membrane associated DUF588 domain containing protein, putative, expressed
LOC_Os03g52310	4.29	4.46	3.87	0.78	0.97	0.64	4.20667	0.796667	5.28033	0.000349361	transposon protein, putative, unclassified, expressed
LOC_Os09g30360	1.76	1.44	0.97	0.2	0.23	0.36	1.39	0.263333	5.27848	0.027804	caffeoyl-CoA O-methyltransferase, putative, expressed
LOC_Os04g44570	23.49	19.63	16.63	3.49	4.98	2.85	19.9167	3.77333	5.27827	0.00710107	aquaporin protein, putative, expressed
LOC_Os02g26560	0.71	1.36	0.99	0.25	0.33	0	1.02	0.193333	5.27586	0.0229993	expressed protein
LOC_Os11g32890	45.7	34.56	41.47	8.7	7.79	6.6	40.5767	7.69667	5.27198	0.0044317	expressed protein
LOC_Os01g58740	2.24	2.49	2.49	0.39	0.58	0.4	2.40667	0.456667	5.27007	0.000682361	glycerol-3-phosphate dehydrogenase, putative, expressed
LOC_Os07g40940	2.62	2.41	2.87	0.74	0.46	0.3	2.63333	0.5	5.26667	0.00519973	X8 domain containing protein, expressed
LOC_Os12g37100	2.13	2.07	2.01	0.38	0.68	0.12	2.07	0.393333	5.26271	0.00389845	pentatricopeptide repeat domain containing protein, putative, expressed
LOC_Os04g47720	1.4	1.07	0.79	0.15	0.34	0.13	1.08667	0.206667	5.25806	0.020965	cis-zeatin O-glucosyltransferase, putative, expressed
LOC_Os02g49410	24.88	21.44	22.58	5.6	4.07	3.44	22.9667	4.37	5.25553	0.000545335	histone-like transcription factor and archaeal histone, putative, expressed
LOC_Os01g12710	0.94	0.84	1.32	0.18	0.27	0.14	1.03333	0.196667	5.25424	0.0216991	oxidoreductase, short chain dehydrogenase/reductase family domain containing protein, expressed
LOC_Os01g09280	2	1.32	1.88	0.36	0.31	0.32	1.73333	0.33	5.25253	0.00966758	myb-related transcription activator, putative, expressed
LOC_Os06g04940	228.81	184.99	216.24	46.93	40.11	33.04	210.013	40.0267	5.24684	0.0027072	early nodulin 93 ENOD93 protein, putative, expressed
LOC_Os05g50480	1.8	1.52	1.71	0.42	0.22	0.32	1.67667	0.32	5.23958	0.0002202	protein of unknown function DUF1296 domain containing protein, expressed
LOC_Os03g02160	6.61	7.15	7.76	1.55	1	1.56	7.17333	1.37	5.23601	0.00204132	zinc finger C-x8-C-x5-C-x3-H type family protein, expressed
LOC_Os11g37759	3.95	4.28	3.06	0.88	0.71	0.57	3.76333	0.72	5.22685	0.00517543	stripe rust resistance protein Yr10, putative, expressed
LOC_Os05g40290	1.54	1.01	0.79	0.17	0.22	0.25	1.11333	0.213333	5.21875	0.033589	KH domain-containing protein, putative, expressed
LOC_Os05g14034	0.94	1.73	1.71	0.65	0.19	0	1.46	0.28	5.21429	0.0594151	expressed protein
LOC_Os04g16770	3.19	1.32	2.11	0	1.27	0	2.20667	0.423333	5.2126	0.0962332	photosynthetic reaction center protein, putative, expressed
LOC_Os07g43040	1.32	0.98	1.14	0.28	0.07	0.31	1.14667	0.22	5.21212	0.00216611	heavy metal-associated domain containing protein, expressed
LOC_Os06g22500	3.67	2.2	3.72	0.74	0.43	0.67	3.19667	0.613333	5.21196	0.0120317	retrotransposon protein, putative, unclassified, expressed
LOC_Os12g32200	10	8.67	9.56	1.71	2.62	1.09	9.41	1.80667	5.20849	0.0051595	expressed protein
LOC_Os04g28170	1.36	1.48	1.01	0.25	0.19	0.3	1.28333	0.246667	5.2027	0.0131321	expressed protein
LOC_Os02g52170	1.85	2.66	1.68	0	0.67	0.52	2.06333	0.396667	5.20168	0.011441	expressed protein
LOC_Os04g42420	2.25	1.92	2.28	0.54	0.54	0.16	2.15	0.413333	5.20161	0.00742588	nodulin, putative, expressed
LOC_Os11g02424	1.21	1.14	1.23	0.22	0.47	0	1.19333	0.23	5.18841	0.0136003	LTPL9 - Protease inhibitor/seed storage/LTP family protein precursor, expressed
LOC_Os04g51770	4.18	4.67	4.57	0.82	0.99	0.78	4.47333	0.863333	5.18147	0.000636949	expressed protein
LOC_Os06g22080	7.06	6.23	6.03	1.11	1.43	1.19	6.44	1.24333	5.17962	0.00260876	diacylglycerol O-acyltransferase, putative, expressed
LOC_Os01g52830	53.88	47.32	55.72	8.71	11.48	10.16	52.3067	10.1167	5.17035	0.00281131	DUF1264 domain containing protein, putative, expressed
LOC_Os08g44850	4.28	6.15	4.82	0.89	0.71	1.35	5.08333	0.983333	5.16949	0.0128547	C2 domain containing protein, putative, expressed
LOC_Os10g26700	69.87	57.96	62.38	10.3	12.13	14.41	63.4033	12.28	5.16314	0.00344925	YGL010w, putative, expressed
LOC_Os03g56540	17.43	16.56	16.75	4.9	1.88	3.05	16.9133	3.27667	5.16175	0.00103521	heat shock protein DnaJ, putative, expressed
LOC_Os08g32660	1.25	1.27	1.04	0.22	0.31	0.16	1.18667	0.23	5.15942	0.00102272	expressed protein
LOC_Os08g26270	1.79	1.37	0.81	0.77	0	0	1.32333	0.256667	5.15584	0.0113268	expressed protein
LOC_Os11g03460	1.1	0.97	0.92	0.32	0.13	0.13	0.996667	0.193333	5.15517	0.000266655	Mad3/BUB1 homology region 1 domain containing protein, expressed
LOC_Os02g41580	9.69	10.8	7.17	2.17	1.25	1.95	9.22	1.79	5.15084	0.0135941	CAMK_CAMK_like.14 - CAMK includes calcium/calmodulin depedent protein kinases, expressed
LOC_Os01g63620	1.05	1.34	2.81	0.77	0.16	0.08	1.73333	0.336667	5.14851	0.0950971	expressed protein
LOC_Os06g06040	2.04	1.3	1.86	0.5	0.39	0.12	1.73333	0.336667	5.14851	0.0152995	expressed protein
LOC_Os07g39620	2.71	2.8	2.83	0.58	0.2	0.84	2.78	0.54	5.14815	0.00335728	C2 domain containing protein, putative, expressed
LOC_Os03g40100	5.2	3.59	5.51	1.1	0.81	0.87	4.76667	0.926667	5.14388	0.0100383	ACT domain containing protein, expressed
LOC_Os08g41030	14.27	10.71	13.49	0.68	3.13	3.67	12.8233	2.49333	5.14305	0.0138142	AP2 domain containing protein, expressed
LOC_Os03g13930	1.95	2.31	2.1	0.5	0.42	0.32	2.12	0.413333	5.12903	0.00297352	OsSub28 - Putative Subtilisin homologue, expressed
LOC_Os07g24000	93.85	92.45	99.22	19.33	17.39	18.97	95.1733	18.5633	5.12695	0.000284018	AWPM-19-like membrane family protein, putative, expressed
LOC_Os01g04710	4.57	3.85	4.29	0.54	1.71	0.24	4.23667	0.83	5.10442	0.0164353	aspartic proteinase, putative, expressed
LOC_Os12g17080	1.88	1.23	1.43	0.31	0.22	0.36	1.51333	0.296667	5.10112	0.0103154	pentatricopeptide, putative, expressed
LOC_Os11g05870	2.15	1.52	1.68	0.15	0.3	0.6	1.78333	0.35	5.09524	0.0188169	harpin-induced protein 1 domain containing protein, expressed
LOC_Os01g45659	23.51	27.73	17	3.79	5.08	4.53	22.7467	4.46667	5.09254	0.0131594	expressed protein
LOC_Os08g26870	6.45	6.43	5.85	1.35	1.23	1.1	6.24333	1.22667	5.08967	0.000369343	wound responsive protein, putative, expressed
LOC_Os03g49190	540.77	514	538.8	99.36	112.78	101.1	531.19	104.413	5.08738	0.000450785	oleosin, putative, expressed
LOC_Os08g38220	3.46	3.14	1.74	0.22	0.63	0.79	2.78	0.546667	5.08537	0.0402782	dof zinc finger domain containing protein, putative, expressed
LOC_Os04g33080	0.78	1.21	1.11	0.06	0.44	0.11	1.03333	0.203333	5.08197	0.0053093	protein phosphatase 2C, putative, expressed
LOC_Os11g10760	1.26	1.19	1.92	0.41	0.22	0.23	1.45667	0.286667	5.0814	0.0233811	NBS-LRR disease resistance protein, putative, expressed
LOC_Os06g48210	1.58	1.41	1.26	0.3	0.39	0.15	1.41667	0.28	5.05952	0.0022338	DEAD-box ATP-dependent RNA helicase, putative, expressed
LOC_Os05g20560	2.8	2.31	1.77	0.38	0.37	0.61	2.29333	0.453333	5.05882	0.0187926	retrotransposon protein, putative, unclassified, expressed
LOC_Os07g41580	1.07	3.01	1.13	0.3	0.18	0.55	1.73667	0.343333	5.05825	0.0963912	histone-like transcription factor and archaeal histone, putative, expressed
LOC_Os12g40480	6.46	6.77	7.18	1.59	1.7	0.75	6.80333	1.34667	5.05198	0.00398503	H-BTB9 - Bric-a-Brac, Tramtrack, Broad Complex BTB domain with H family conserved sequence, expressed
LOC_Os04g12560	1.63	2.28	1.95	0.63	0.17	0.36	1.95333	0.386667	5.05172	0.0197135	receptor-like protein kinase, putative, expressed
LOC_Os05g36210	7.24	5.74	9.48	2.07	2.38	0	7.48667	1.48333	5.04719	0.040266	expressed protein
LOC_Os03g01320	3.62	3.37	3	0.94	0.31	0.73	3.33	0.66	5.04545	0.00360999	LTPL116 - Protease inhibitor/seed storage/LTP family protein precursor, expressed
LOC_Os05g30640	4.64	3.24	7.25	1.18	0.76	1.06	5.04333	1	5.04333	0.0338948	leucine zipper protein-like, putative, expressed
LOC_Os02g09420	1.49	1.15	1.09	0.22	0.18	0.34	1.24333	0.246667	5.04054	0.011054	cyclase family protein, putative, expressed
LOC_Os12g22680	15.76	18.42	24.89	3.5	4.03	4.19	19.69	3.90667	5.0401	0.0124108	histone H3, putative, expressed
LOC_Os10g02509	10.86	6.45	10.85	1.03	1.61	2.95	9.38667	1.86333	5.03757	0.0176617	GAGA-binding protein, putative, expressed
LOC_Os06g21910	183.48	152	189.59	35.32	38.73	30.21	175.023	34.7533	5.03616	0.00482713	late embryogenesis abundant group 1, putative, expressed
LOC_Os07g08950	4.34	5.12	4.53	1.19	1.12	0.47	4.66333	0.926667	5.03237	0.00306358	FAD-linked oxidoreductase protein, putative, expressed
LOC_Os01g56570	4.14	3.6	2.32	0.76	0.7	0.54	3.35333	0.666667	5.03	0.0148745	xylosyltransferase, putative, expressed
LOC_Os08g40680	208.26	199.95	214.78	45.24	37.25	41.47	207.663	41.32	5.02573	0.000219265	glycosyl hydrolase, putative, expressed
LOC_Os05g46480	299.13	274.46	264.31	47.91	61.88	57.37	279.3	55.72	5.01256	0.00192571	late embryogenesis abundant protein, group 3, putative, expressed
LOC_Os02g17390	4.35	5.04	4.67	0.97	1.33	0.51	4.68667	0.936667	5.00356	0.00180705	3-hydroxyacyl-CoA dehydrogenase, putative, expressed
LOC_Os03g59360	14.75	16.05	14.97	3.98	3.53	1.64	15.2567	3.05	5.00219	0.00190406	remorin, putative, expressed
LOC_Os06g44450	1.13	1.68	1.54	0.16	0.56	0.15	1.45	0.29	5	0.00551817	CCT/B-box zinc finger protein, putative, expressed
LOC_Os04g32070	17.24	10.57	8.83	1.72	1.03	4.58	12.2133	2.44333	4.99864	0.047701	dehydrogenase/reductase, putative, expressed
LOC_Os03g55070	61.71	62.39	67.57	13.74	12.39	12.25	63.89	12.7933	4.99401	0.000917191	UDP-glucose 6-dehydrogenase, putative, expressed
LOC_Os08g41440	11.16	9.65	8.3	2.33	2.07	1.43	9.70333	1.94333	4.99314	0.00270331	UDP-glucuronate 4-epimerase, putative, expressed
LOC_Os04g41510	1.28	1.23	1.28	0.27	0.22	0.27	1.26333	0.253333	4.98684	#DIV/0!	serine/threonine-protein kinase GCN2, putative, expressed
LOC_Os05g15530	3.9	3.76	3.41	0.62	0.71	0.89	3.69	0.74	4.98649	0.00288398	aminotransferase domain containing protein, putative, expressed
LOC_Os01g63420	2.98	3.2	3.73	0.97	0.42	0.6	3.30333	0.663333	4.9799	0.00767057	OsFBL4 - F-box domain and LRR containing protein, expressed
LOC_Os06g50040	2.73	3.68	5.67	0.84	0.39	1.2	4.02667	0.81	4.97119	0.0248814	OsSAUR29 - Auxin-responsive SAUR gene family member, expressed
LOC_Os04g13190	1.97	2.01	3.57	0	0	1.52	2.51667	0.506667	4.96711	6.59919e-05	expressed protein
LOC_Os10g40590	2.17	2.08	1.51	0.46	0.58	0.12	1.92	0.386667	4.96552	0.00186335	oxysterol-binding protein, putative, expressed
LOC_Os09g31190	2.35	0.4	1.07	0	0.77	0	1.27333	0.256667	4.96104	0.162466	slowmo homolog, putative, expressed
LOC_Os03g56600	3.89	1.98	1.47	0.84	0.64	0	2.44667	0.493333	4.95946	0.0354295	expressed protein
LOC_Os03g27960	1.4	1.37	0.9	0.28	0.4	0.06	1.22333	0.246667	4.95946	0.00339554	sodium/calcium exchanger protein, putative, expressed
LOC_Os06g42560	1.98	1.52	1.26	0.27	0.21	0.48	1.58667	0.32	4.95833	0.0211812	tryptophan synthase beta chain 2, putative, expressed
LOC_Os06g27590	6.77	4.68	3.37	0.56	1.08	1.35	4.94	0.996667	4.95652	0.0420278	expressed protein
LOC_Os03g55770	0	3.62	6.44	2.03	0	0	3.35333	0.676667	4.95567	0.197441	expressed protein
LOC_Os07g03120	3.33	3.33	3.4	1.07	0.96	0	3.35333	0.676667	4.95567	0.00895253	expressed protein
LOC_Os01g67054	2.28	2.08	1.88	0.75	0.36	0.15	2.08	0.42	4.95238	0.000766367	calreticulin precursor protein, putative, expressed
LOC_Os09g24900	4.39	4.22	3.94	1.11	0.91	0.52	4.18333	0.846667	4.94094	8.13174e-05	methyltransferase, putative, expressed
LOC_Os05g41540	2.76	3.04	2.74	0.38	0.53	0.82	2.84667	0.576667	4.93642	0.00307959	bZIP transcription factor domain containing protein, expressed
LOC_Os01g14090	0.75	1.03	1.28	0.12	0.28	0.22	1.02	0.206667	4.93548	0.011961	kinesin motor domain containing protein, putative, expressed
LOC_Os10g13850	2.98	4.41	5.14	1.66	0.88	0	4.17667	0.846667	4.93307	0.0475304	POEI17 - Pollen Ole e I allergen and extensin family protein precursor, expressed
LOC_Os09g14240	1.59	1.08	2.16	0.46	0.52	0	1.61	0.326667	4.92857	0.0556571	expressed protein
LOC_Os03g19290	32.11	29.46	30.27	7.32	6.68	4.65	30.6133	6.21667	4.9244	0.000596055	mitochondrial import inner membrane translocase subunit Tim17, putative, expressed
LOC_Os01g62200	1.91	1.52	1.93	0.46	0.47	0.16	1.78667	0.363333	4.91743	0.0103739	domain of unknown function DUF966 domain containing protein, expressed
LOC_Os01g45860	8.56	7.08	8.98	1.47	2.07	1.47	8.20667	1.67	4.91417	0.0068472	GRAS family transcription factor domain containing protein, expressed
LOC_Os02g45780	0.92	1.4	1.66	0	0	0.81	1.32667	0.27	4.91358	0.0128654	zinc finger, C3HC4 type domain containing protein, expressed
LOC_Os01g46810	9.64	11.06	11.01	1.84	2.9	1.73	10.57	2.15667	4.90108	0.00139682	viral A-type inclusion protein repeat containing protein, expressed
LOC_Os07g14540	2.74	3.13	3.49	0.53	0.7	0.68	3.12	0.636667	4.90052	0.00247153	vesicle-associated membrane protein, putative, expressed
LOC_Os11g29140	4.22	3.16	3.15	0.64	0.74	0.77	3.51	0.716667	4.89767	0.00963655	expressed protein
LOC_Os05g39650	2.22	2.33	2.45	0.39	0.69	0.35	2.33333	0.476667	4.8951	0.00256356	phytanoyl-CoA dioxygenase, putative, expressed
LOC_Os02g27400	5.48	3.65	5.16	0.67	0.72	1.53	4.76333	0.973333	4.89384	0.0101571	OsFBX49 - F-box domain containing protein, expressed
LOC_Os11g20270	1.5	1.75	2.08	0.12	0.42	0.55	1.77667	0.363333	4.88991	0.000901459	retrotransposon protein, putative, unclassified, expressed
LOC_Os06g48065	1.12	1.06	1.24	0.21	0.24	0.25	1.14	0.233333	4.88571	0.00146011	Zinc finger, C3HC4 type domain containing protein, expressed
LOC_Os05g08730	7.93	6.75	8.82	1.29	1.58	1.94	7.83333	1.60333	4.88565	0.00364033	early fruit mRNA, putative, expressed
LOC_Os05g02070	100.8	87.16	97.47	22.23	21.02	15.21	95.1433	19.4867	4.88248	0.00206408	expressed protein
LOC_Os07g46670	11.55	12.84	14.3	2.48	2.53	2.93	12.8967	2.64667	4.8728	0.00208907	early response to dehydration 15, putative, expressed
LOC_Os04g14790	1.73	1.17	1.92	0.25	0.26	0.48	1.60667	0.33	4.86869	0.0100411	FAD dependent oxidoreductase domain containing protein, expressed
LOC_Os06g04380	3.43	3.24	4.81	1.14	0.59	0.63	3.82667	0.786667	4.86441	0.0172292	aminomethyltransferase, putative, expressed
LOC_Os05g32570	17.54	17.08	19.46	3.72	3.97	3.43	18.0267	3.70667	4.86331	0.00187428	RING E3 ligase protein, putative, expressed
LOC_Os06g02144	14.04	13.69	16.67	3.22	3.28	2.63	14.8	3.04333	4.86309	0.00469859	6-phosphogluconate dehydrogenase, decarboxylating, putative, expressed
LOC_Os02g56840	17.36	19.53	21.8	3.93	3.99	4.15	19.5633	4.02333	4.86247	0.0030446	OsFBX70 - F-box domain containing protein, expressed
LOC_Os07g28930	1.29	1.17	0.99	0.17	0.39	0.15	1.15	0.236667	4.85915	0.00645289	expressed protein
LOC_Os08g08205	4.13	4.13	5.44	1.32	0.88	0.62	4.56667	0.94	4.85816	0.0135736	expressed protein
LOC_Os07g40150	0.96	1.17	0.93	0.44	0.19	0	1.02	0.21	4.85714	0.0154361	expressed protein
LOC_Os02g51710	5.4	8.03	6.58	2.25	0.92	0.95	6.67	1.37333	4.8568	0.0222123	wound/stress protein, putative, expressed
LOC_Os05g49440	98.54	96.19	107.96	17.56	20.97	23.85	100.897	20.7933	4.85236	0.000527342	DUF1264 domain containing protein, putative, expressed
LOC_Os05g44260	7.98	4.07	7.24	0.62	0	3.36	6.43	1.32667	4.84673	0.0228345	DUF584 domain containing protein, putative, expressed
LOC_Os01g67340	1.11	1.14	1.53	0.35	0.37	0.06	1.26	0.26	4.84615	0.0255207	STRUBBELIG-RECEPTOR FAMILY 8 precursor, putative, expressed
LOC_Os03g16020	66.89	77.14	77.18	14.27	17.45	13.93	73.7367	15.2167	4.84578	0.00141873	hsp20/alpha crystallin family protein, putative, expressed
LOC_Os05g11900	2.71	3.92	3.69	0.19	0.89	1.05	3.44	0.71	4.84507	0.00158244	expressed protein
LOC_Os05g26690	60.27	60.36	61.37	13.73	19.59	4.27	60.6667	12.53	4.84171	0.00486094	PROLM15 - Prolamin precursor, putative, expressed
LOC_Os12g15350	1.87	1.85	2.18	0.63	0.48	0.11	1.96667	0.406667	4.83607	0.0131146	retrotransposon protein, putative, unclassified, expressed
LOC_Os06g14670	3.15	3.28	5.17	0.52	1.32	0.56	3.86667	0.8	4.83333	0.0305922	ODORANT1, putative, expressed
LOC_Os07g02810	3.98	3.62	4.48	0.82	0.9	0.78	4.02667	0.833333	4.832	0.00389191	L-ascorbate oxidase homolog precursor, putative, expressed
LOC_Os05g50820	1.13	0.75	1.21	0.36	0.28	0	1.03	0.213333	4.82812	0.0313937	expressed protein
LOC_Os06g21980	1.05	0.85	1.19	0.15	0.26	0.23	1.03	0.213333	4.82812	0.00957216	pantothenate kinase 4, putative, expressed
LOC_Os01g07760	14.48	13.43	13.75	2.79	3.09	2.77	13.8867	2.88333	4.81618	0.000626585	phospholipase D, putative, expressed
LOC_Os07g01470	3.43	2.5	1.33	0	0	1.51	2.42	0.503333	4.80795	0.109275	circumsporozoite protein precursor, putative, expressed
LOC_Os02g38200	1.6	1.14	1.25	0.37	0.26	0.2	1.33	0.276667	4.80723	0.00453906	dehydrogenase, putative, expressed
LOC_Os11g40100	3.56	3.67	3.49	1.21	0.25	0.77	3.57333	0.743333	4.80717	0.00603423	GRF-interacting factor 2, putative, expressed
LOC_Os08g40110	2.02	1.41	1.66	0.42	0.41	0.23	1.69667	0.353333	4.80189	0.00860528	peptidase, putative, expressed
LOC_Os03g05420	1.6	1.34	1.76	0.34	0.47	0.17	1.56667	0.326667	4.79592	0.0135122	MT-A70 domain containing protein, expressed
LOC_Os04g28010	17.03	13.85	16.11	3.67	2.82	3.31	15.6633	3.26667	4.7949	0.00159658	expressed protein
LOC_Os04g51610	1.76	1.52	1.56	0.37	0.39	0.25	1.61333	0.336667	4.79208	0.00180355	calcium-transporting ATPase, plasma membrane-type, putative, expressed
LOC_Os10g36626	6.2	4.51	3.21	0.51	0.58	1.82	4.64	0.97	4.78351	0.0494047	expressed protein
LOC_Os01g09270	2.08	6.01	3.77	1.79	0.69	0	3.95333	0.826667	4.78226	0.0851315	expressed protein
LOC_Os01g52594	13.19	12.49	10.26	0.54	3.1	3.88	11.98	2.50667	4.77926	0.0173187	expressed protein
LOC_Os06g36560	6.09	5.52	6.64	1.64	1.18	1	6.08333	1.27333	4.77749	0.00370226	inositol oxygenase, putative, expressed
LOC_Os05g04000	0.81	1.99	0.59	0.14	0.32	0.25	1.13	0.236667	4.77465	0.0775245	expressed protein
LOC_Os12g16520	1.38	1.12	1.22	0.32	0.08	0.38	1.24	0.26	4.76923	0.00254875	wall-associated receptor kinase 3 precursor, putative, expressed
LOC_Os05g38264	2.18	2.3	3.34	0.29	0.83	0.52	2.60667	0.546667	4.76829	0.0177535	expressed protein
LOC_Os02g52010	49.28	50.85	47.85	13.74	8.42	8.88	49.3267	10.3467	4.7674	0.00129674	phosphate-induced protein 1 conserved region domain containing protein, expressed
LOC_Os01g17330	2.75	3.23	4.46	0.5	0.66	1.03	3.48	0.73	4.76712	0.00801046	eukaryotic translation initiation factor 6, putative, expressed
LOC_Os01g21560	2.63	1.69	1.97	0.98	0.34	0	2.09667	0.44	4.76515	0.00573755	esterase/lipase/thioesterase family protein, putative, expressed
LOC_Os09g02180	157.05	122.37	142.49	29.13	32.29	27.13	140.637	29.5167	4.76465	0.00493959	expressed protein
LOC_Os12g14160	0.96	2.99	3.53	0.78	0.44	0.35	2.49333	0.523333	4.76433	0.0818569	expressed protein
LOC_Os03g20370	71.54	75.47	74.96	16.6	16.16	13.83	73.99	15.53	4.76433	0.000492842	OsCam1-1 - Calmodulin, expressed
LOC_Os07g30760	1.67	1.66	0.67	0.24	0.46	0.14	1.33333	0.28	4.7619	0.0299243	UDP-glucoronosyl and UDP-glucosyl transferase domain containing protein, expressed
LOC_Os07g09340	13.1	11.87	13.94	2.81	2.95	2.43	12.97	2.73	4.75092	0.00264736	plasma membrane ATPase, putative, expressed
LOC_Os05g35444	4.1	3.66	3.3	0.64	1.4	0.29	3.68667	0.776667	4.74678	0.00707977	expressed protein
LOC_Os04g42130	1.17	2.08	2.92	0.35	0.17	0.78	2.05667	0.433333	4.74615	0.0287614	integral membrane transporter family protein, putative, expressed
LOC_Os05g51119	1.07	1.14	1.11	0.21	0.19	0.3	1.10667	0.233333	4.74286	0.00109626	expressed protein
LOC_Os01g09570	2.1	1.84	1.94	0.6	0.36	0.28	1.96	0.413333	4.74194	0.00067676	6-phosphofructokinase, putative, expressed
LOC_Os03g62600	1.86	1.73	1.15	0.15	0.59	0.26	1.58	0.333333	4.74	0.0179291	ras-related protein, putative, expressed
LOC_Os02g43310	1.71	2.26	0.62	0.29	0.68	0	1.53	0.323333	4.73196	0.0277804	expressed protein
LOC_Os10g37760	7.19	7.8	8.1	1.25	1.71	1.92	7.69667	1.62667	4.73156	6.64817e-05	OsRhmbd17 - Putative Rhomboid homologue, expressed
LOC_Os07g48710	1.02	1.49	0.8	0.25	0	0.45	1.10333	0.233333	4.72857	0.060247	VQ domain containing protein, putative, expressed
LOC_Os08g36010	1.79	0.95	0.99	0.4	0.15	0.24	1.24333	0.263333	4.72152	0.0206357	OsFBX295 - F-box domain containing protein, expressed
LOC_Os07g39580	6.17	4.71	5.07	1.63	1.13	0.62	5.31667	1.12667	4.71893	0.00264741	expressed protein
LOC_Os03g58580	9.24	10.2	11.44	2.15	2.67	1.73	10.2933	2.18333	4.7145	0.00491451	nodulin, putative, expressed
LOC_Os11g13670	1.15	2.04	1.71	0.72	0	0.32	1.63333	0.346667	4.71154	0.0553019	gibberellin receptor GID1L2, putative, expressed
LOC_Os05g07890	13.97	12.97	10.4	1.97	3.71	2.25	12.4467	2.64333	4.7087	0.00667424	embryo-specific 3, putative, expressed
LOC_Os11g09140	1.3	1.34	2.02	0.25	0.29	0.45	1.55333	0.33	4.70707	0.00974543	DUF803 domain containing, putative, expressed
LOC_Os12g06260	19.62	14.73	14.92	3.83	3.02	3.62	16.4233	3.49	4.70583	0.00602933	harpin-induced protein 1 domain containing protein, expressed
LOC_Os12g36750	3.54	3.5	3.12	0.68	0.6	0.88	3.38667	0.72	4.7037	0.0031788	expressed protein
LOC_Os12g03040	1.32	1.94	1.91	0.56	0.13	0.41	1.72333	0.366667	4.7	0.0244379	no apical meristem protein, putative, expressed
LOC_Os04g40030	0.74	0.73	1.63	0.09	0.16	0.41	1.03333	0.22	4.69697	0.028933	OsFBO17 - F-box and other domain containing protein, expressed
LOC_Os03g07360	2.06	1.42	0.84	0.35	0.25	0.32	1.44	0.306667	4.69565	0.0405439	expressed protein
LOC_Os07g38170	1.31	1.29	2.8	0.4	0.46	0.29	1.8	0.383333	4.69565	0.0611911	remorin, putative, expressed
LOC_Os11g10480	14.32	12.65	15.77	2.8	3.35	2.96	14.2467	3.03667	4.69155	0.00412888	dehydrogenase, putative, expressed
LOC_Os08g27150	2.03	2.43	1.92	0.5	0.5	0.36	2.12667	0.453333	4.69118	0.00292839	chloroplastic group IIA intron splicing facilitator CRS1, chloroplast precursor, putative, expressed
LOC_Os10g04130	6.59	5.97	7.68	1.46	1.63	1.23	6.74667	1.44	4.68519	0.00659314	expressed protein
LOC_Os05g39250	21.55	20.66	20.33	2.78	4.26	6.31	20.8467	4.45	4.68464	0.0034605	phosphatidylethanolamine-binding protein, putative, expressed
LOC_Os06g37690	1.65	1.13	1.15	0.33	0.31	0.2	1.31	0.28	4.67857	0.0102488	S-locus-like receptor protein kinase, putative, expressed
LOC_Os02g03700	1.58	0.84	1.08	0.34	0.06	0.35	1.16667	0.25	4.66667	0.0149753	expressed protein
LOC_Os03g14205	2.77	1.33	1.08	0.91	0	0.2	1.72667	0.37	4.66667	0.0204618	expressed protein
LOC_Os04g14730	14.24	10.33	9.44	2.35	3.25	1.69	11.3367	2.43	4.66529	0.0136777	expressed protein
LOC_Os04g57400	5.57	5.71	4.81	1.32	1.36	0.77	5.36333	1.15	4.66377	0.00023486	methylthioribose kinase, putative, expressed
LOC_Os03g18960	2.36	2.11	1.72	0.49	0.57	0.27	2.06333	0.443333	4.65414	0.00307684	calmodulin binding protein, putative, expressed
LOC_Os06g05110	1.39	0.91	0.91	0.18	0.18	0.33	1.07	0.23	4.65217	0.0237716	superoxide dismutase, chloroplast, putative, expressed
LOC_Os02g45690	1.32	1.02	0.96	0.34	0.32	0.05	1.1	0.236667	4.64789	0.00468141	uncharacterized mscS family protein, putative, expressed
LOC_Os02g35110	2.08	0.53	1.06	0.33	0.26	0.2	1.22333	0.263333	4.64557	0.0776563	tubulin binding cofactor C, putative, expressed
LOC_Os08g40690	9.15	8.9	8.19	2.17	1.07	2.41	8.74667	1.88333	4.64425	0.00371167	glycosyl hydrolase, putative, expressed
LOC_Os07g01300	3.95	2.42	2.63	0.23	1.3	0.41	3	0.646667	4.63918	0.0445203	expressed protein
LOC_Os09g28300	1.03	1.15	1.39	0.3	0.31	0.16	1.19	0.256667	4.63636	0.0127066	remorin C-terminal domain containing protein, putative, expressed
LOC_Os05g02564	1.68	1.88	1.91	0.19	0.32	0.67	1.82333	0.393333	4.63559	0.00229071	expressed protein
LOC_Os03g14450	5.68	5.44	5.65	1.41	0.9	1.31	5.59	1.20667	4.6326	0.000170221	enolase, putative, expressed
LOC_Os02g47830	4.52	5.05	6.06	1.37	1.44	0.57	5.21	1.12667	4.62426	0.0146893	expressed protein
LOC_Os08g19370	3.42	2.47	2.82	0.64	0.89	0.36	2.90333	0.63	4.60847	0.0120059	expressed protein
LOC_Os01g67180	1.88	1.9	2.16	0.55	0.59	0.15	1.98	0.43	4.60465	0.0106651	ribonuclease T2 family domain containing protein, expressed
LOC_Os02g30650	1.72	1.54	1.02	0.22	0.38	0.33	1.42667	0.31	4.60215	0.0207454	heavy metal-associated domain containing protein, expressed
LOC_Os01g58022	1.63	2.18	1.8	0.83	0	0.39	1.87	0.406667	4.59836	0.0335222	NADPH-dependent oxidoreductase, putative, expressed
LOC_Os05g29090	2.29	1.49	2.38	0.5	0.58	0.26	2.05333	0.446667	4.59701	0.0234939	transposon protein, putative, CACTA, En/Spm sub-class, expressed
LOC_Os04g33860	2.98	1.88	1.43	0.75	0.35	0.27	2.09667	0.456667	4.59124	0.0173519	expressed protein
LOC_Os12g01760	1	1.23	1.21	0.24	0.31	0.2	1.14667	0.25	4.58667	0.00329084	F-box/LRR domain containing protein, putative, expressed
LOC_Os01g36229	1.59	1.1	1.39	0.29	0.38	0.22	1.36	0.296667	4.58427	0.0131195	expressed protein
LOC_Os04g58030	1.24	2.28	2.85	0.82	0.28	0.29	2.12333	0.463333	4.58273	0.061127	expressed protein
LOC_Os02g54140	23.63	19.28	23.42	5.78	4.49	4.21	22.11	4.82667	4.5808	0.00283515	hsp20/alpha crystallin family protein, putative, expressed
LOC_Os02g37490	35.13	29.76	25.68	5.36	8.1	6.32	30.19	6.59333	4.57887	0.00871799	glycine-rich cell wall structural protein precursor, putative, expressed
LOC_Os03g12730	3.72	3.28	4.34	0.71	1.19	0.58	3.78	0.826667	4.57258	0.0128555	receptor protein kinase CLAVATA1 precursor, putative, expressed
LOC_Os03g15920	5.94	6.28	5.31	0	2.76	1.08	5.84333	1.28	4.5651	0.0119431	expressed protein
LOC_Os01g11460	1.11	1.47	1.71	0.38	0.22	0.34	1.43	0.313333	4.56383	0.0147862	zinc finger, C3HC4 type domain containing protein, expressed
LOC_Os07g35580	1.62	1.27	1.4	0.35	0.43	0.16	1.43	0.313333	4.56383	0.0075297	TKL_IRAK_DUF26-lc.20 - DUF26 kinases have homology to DUF26 containing loci, expressed
LOC_Os10g37640	2.03	2.29	2.29	0.51	0.35	0.59	2.20333	0.483333	4.55862	0.00248274	HIT zinc finger domain containing protein, expressed
LOC_Os05g08750	1.69	1.09	0.73	0.15	0.35	0.27	1.17	0.256667	4.55844	0.0529745	UDP-glucoronosyl and UDP-glucosyl transferase domain containing protein, expressed
LOC_Os09g32040	4.49	3.17	3.14	0.96	0.69	0.72	3.6	0.79	4.55696	0.00802801	no apical meristem protein, putative, expressed
LOC_Os02g34870	12.3	9.49	10.59	2.98	2.18	1.95	10.7933	2.37	4.55415	0.0024373	expressed protein
LOC_Os05g38470	3.22	1.97	2.59	0.8	0.67	0.24	2.59333	0.57	4.54971	0.0152938	expressed protein
LOC_Os08g14195	2.05	1.2	1.8	0.32	0.12	0.67	1.68333	0.37	4.54955	0.0121819	expressed protein
LOC_Os03g13750	2.84	2.89	3.32	0.56	0.73	0.7	3.01667	0.663333	4.54774	0.0017046	erwinia induced protein 2, putative, expressed
LOC_Os08g09610	2.41	2.6	2.31	0.97	0.42	0.22	2.44	0.536667	4.54658	0.00733593	expressed protein
LOC_Os04g23040	1.62	0.8	1.17	0.34	0.11	0.34	1.19667	0.263333	4.5443	0.0172471	expressed protein
LOC_Os08g37640	3.17	1.08	1.92	1.36	0	0	2.05667	0.453333	4.53676	0.0129892	hypothetical protein
LOC_Os05g07650	2.41	2.37	2.38	0.56	0.43	0.59	2.38667	0.526667	4.53165	0.000274372	transmembrane 9 superfamily member, putative, expressed
LOC_Os07g39970	41.69	40	40.82	8.24	9.49	9.31	40.8367	9.01333	4.5307	0.000367338	ZOS7-08 - C2H2 zinc finger protein, expressed
LOC_Os03g55100	4.88	4.38	5.08	1.06	1.54	0.57	4.78	1.05667	4.52366	0.0082573	cyclic nucleotide-gated ion channel 2, putative, expressed
LOC_Os09g39910	3.89	4.05	3.64	1.25	0.56	0.75	3.86	0.853333	4.52344	0.00348159	ABC transporter, ATP-binding protein, putative, expressed
LOC_Os01g66280	1.64	1.37	1.15	0.32	0.52	0.08	1.38667	0.306667	4.52174	0.00771929	transcriptional regulator, putative, expressed
LOC_Os02g06170	1.35	1.53	1.54	0.39	0.39	0.2	1.47333	0.326667	4.5102	0.00451819	expressed protein
LOC_Os03g56730	2.92	2.8	3.21	0.23	0.79	0.96	2.97667	0.66	4.5101	0.00365296	expressed protein
LOC_Os10g11889	9.16	8.03	9.27	2.27	2.58	1.02	8.82	1.95667	4.50767	0.0067956	expressed protein
LOC_Os05g24010	1.28	1.28	1.18	0.21	0.29	0.33	1.24667	0.276667	4.50602	0.00218211	receptor protein kinase-like, putative, expressed
LOC_Os02g05692	0.8	1.89	1.05	0.33	0.07	0.43	1.24667	0.276667	4.50602	0.0755889	zinc finger, C3HC4 type domain containing protein, expressed
LOC_Os03g55670	2.88	2.73	2.32	0.55	0.47	0.74	2.64333	0.586667	4.50568	0.00662856	expressed protein
LOC_Os02g27810	0.92	1.52	1.52	0.14	0.32	0.42	1.32	0.293333	4.5	0.00744141	MazG nucleotide pyrophosphohydrolase domain containing protein, expressed
LOC_Os08g12750	4.25	4.41	5.19	1.09	1.23	0.76	4.61667	1.02667	4.49675	0.00670739	serine/threonine-protein kinase HT1, putative, expressed
LOC_Os03g06180	4.66	4.21	3.9	1.01	0.84	0.99	4.25667	0.946667	4.49648	0.00211019	expressed protein
LOC_Os07g31410	2.58	1.31	1.46	0.55	0.64	0	1.78333	0.396667	4.4958	0.0361047	expressed protein
LOC_Os01g32259	1.35	1.47	1.4	0.5	0	0.44	1.40667	0.313333	4.48936	0.0145932	expressed protein
LOC_Os08g45090	4.17	1.93	3.1	1.3	0.75	0	3.06667	0.683333	4.4878	0.0294337	expressed protein
LOC_Os02g56520	2.85	1.86	1.88	0.54	0.46	0.47	2.19667	0.49	4.48299	0.014927	expressed protein
LOC_Os02g09840	1.85	2.84	2.57	0.51	0.62	0.49	2.42	0.54	4.48148	0.0102218	serine/threonine-protein phosphatase 2A regulatory subunit B subunitbeta, putative, expressed
LOC_Os06g03570	1.91	0.35	0.83	0.46	0.23	0	1.03	0.23	4.47826	0.0863888	pentatricopeptide, putative, expressed
LOC_Os06g03710	2.18	2.84	2.59	0.54	1.01	0.15	2.53667	0.566667	4.47647	0.00733781	DELLA protein SLR1, putative, expressed
LOC_Os11g40090	2.04	2.19	2.48	0.26	0.51	0.73	2.23667	0.5	4.47333	0.000145456	A49-like RNA polymerase I associated factor family protein, expressed
LOC_Os11g05860	27.66	24.14	27.42	6.59	5.69	5.43	26.4067	5.90333	4.47318	0.00133221	harpin-induced protein 1 domain containing protein, expressed
LOC_Os01g06500	1.15	2.43	1.83	0.25	0.29	0.67	1.80333	0.403333	4.47107	0.0328209	PHLOEM 2-LIKE A5, putative, expressed
LOC_Os04g41870	3.7	2.11	2.17	1.12	0	0.67	2.66	0.596667	4.4581	0.0110987	expressed protein
LOC_Os10g35294	2.99	3	3.32	0.49	0.94	0.66	3.10333	0.696667	4.45455	0.00275482	fiber protein Fb34, putative, expressed
LOC_Os01g69920	1.51	1.07	1.07	0.49	0.22	0.11	1.21667	0.273333	4.45122	0.00138641	histidine kinase, putative, expressed
LOC_Os01g02160	6.33	3.69	4.52	0.78	1.79	0.7	4.84667	1.09	4.44648	0.0352563	hydroxyproline-rich glycoprotein family protein, putative, expressed
LOC_Os04g58970	1.37	1.47	1.47	0.32	0.46	0.19	1.43667	0.323333	4.4433	0.00283084	uncharacterized ACR, YggU family COG1872 containing protein, expressed
LOC_Os09g04160	1.3	1.07	1.49	0.19	0.34	0.34	1.28667	0.29	4.43678	0.00877882	expressed protein
LOC_Os04g34050	2.51	1.85	1.36	0.65	0.25	0.39	1.90667	0.43	4.43411	0.0152778	VQ domain containing protein, putative, expressed
LOC_Os03g29540	1.5	1.92	1.72	0.4	0.32	0.44	1.71333	0.386667	4.43103	0.00596463	ATP-dependent protease, putative, expressed
LOC_Os05g46950	0.96	1.17	1.06	0.32	0.21	0.19	1.06333	0.24	4.43056	0.00656417	expressed protein
LOC_Os02g26404	2.9	4.1	3.09	0.68	0.93	0.67	3.36333	0.76	4.42544	0.00605658	expressed protein
LOC_Os02g36330	5.24	5.04	5.42	1.78	1.21	0.56	5.23333	1.18333	4.42254	0.00526347	RING-H2 finger protein ATL1O, putative, expressed
LOC_Os02g13560	2.32	1.12	1.11	0.34	0.47	0.22	1.51667	0.343333	4.41748	0.0515833	transporter family protein, putative, expressed
LOC_Os05g03480	1.68	1.77	1.49	0.19	0.54	0.39	1.64667	0.373333	4.41071	0.00400484	acyl-coenzyme A dehydrogenase, mitochondrial precursor, putative, expressed
LOC_Os01g37950	21.32	25.85	24.93	8.95	3.75	3.65	24.0333	5.45	4.40979	0.0134887	expressed protein
LOC_Os08g27140	0.85	0.87	1.67	0.49	0.28	0	1.13	0.256667	4.4026	0.0815316	expressed protein
LOC_Os03g26010	1.55	0.67	1.08	0.1	0.47	0.18	1.1	0.25	4.4	0.0715949	retrotransposon protein, putative, unclassified, expressed
LOC_Os01g43370	1.47	1.87	2.15	0	0.65	0.6	1.83	0.416667	4.392	0.00245433	CPuORF17 - conserved peptide uORF-containing transcript, expressed
LOC_Os03g04650	1.76	0.68	0.76	0	0.08	0.65	1.06667	0.243333	4.38356	0.11721	cytochrome P450 protein, putative, expressed
LOC_Os03g11910	12.14	10	12.16	3.71	2.18	1.94	11.4333	2.61	4.38059	0.00329829	DnaK family protein, putative, expressed
LOC_Os01g70470	27.39	21.03	24.76	4.69	6.1	5.92	24.3933	5.57	4.37941	0.00695203	expressed protein
LOC_Os05g03130	21.13	24.83	22.09	4.59	4.76	6.19	22.6833	5.18	4.37902	0.00272119	OsRCI2-7 - Putative low temperature and salt responsive protein, expressed
LOC_Os07g43940	1.46	1.46	1.5	0.46	0.31	0.24	1.47333	0.336667	4.37624	0.00218288	X8 domain containing protein, expressed
LOC_Os08g44460	7.66	6.48	6.38	1.47	1.69	1.53	6.84	1.56333	4.37527	0.00370869	expressed protein
LOC_Os03g24060	2.74	3.04	3.32	0.53	0.87	0.68	3.03333	0.693333	4.375	0.00205402	tetratricopeptide repeat containing protein, putative, expressed
LOC_Os07g07410	8.99	9.41	9.01	1.75	2.47	2.05	9.13667	2.09	4.37161	9.44016e-05	oxidoreductase, 2OG-Fe oxygenase family protein, putative, expressed
LOC_Os09g10201	10.36	6.28	10.11	2.51	3.31	0.3	8.91667	2.04	4.37092	0.0387169	expressed protein
LOC_Os05g40910	1.77	0.79	1.81	0.67	0.33	0	1.45667	0.333333	4.37	0.0511547	expressed protein
LOC_Os01g60050	1.67	1.99	2.02	0.41	0.26	0.63	1.89333	0.433333	4.36923	0.00454264	HEAT, putative, expressed
LOC_Os07g07990	135.01	122.78	133.66	35.49	26.26	27.92	130.483	29.89	4.36545	0.000363869	uncharacterized protein At4g06744 precursor, putative, expressed
LOC_Os03g16260	8.36	8.61	7.73	1.97	2.21	1.48	8.23333	1.88667	4.36396	2.90992e-05	protein kinase, putative, expressed
LOC_Os05g03140	3.23	2.35	2.71	0.66	0.65	0.59	2.76333	0.633333	4.36316	0.00681229	tetraspanin family protein, putative, expressed
LOC_Os07g41600	19.47	21.2	22.61	4.4	5.7	4.41	21.0933	4.83667	4.36113	0.00180557	proline-rich protein, putative, expressed
LOC_Os08g03410	1163.47	1044.32	1133.95	271.16	280.46	214.66	1113.91	255.427	4.36099	0.00155258	glutelin, putative, expressed
LOC_Os07g04350	1.47	2.42	2.52	0.49	0.48	0.5	2.13667	0.49	4.36054	0.019397	expressed protein
LOC_Os11g06880	1.1	1.6	2.22	0.21	0.54	0.38	1.64	0.376667	4.35398	0.0248208	acyl-CoA synthetase, putative, expressed
LOC_Os02g41980	0.52	0.53	2.82	0.89	0	0	1.29	0.296667	4.34831	0.202657	expressed protein
LOC_Os01g04950	5.77	5.91	5.61	1.45	1.53	1	5.76333	1.32667	4.34422	0.000198295	peptide transporter PTR2, putative, expressed
LOC_Os01g71100	0.96	1.38	1.64	0.35	0.28	0.29	1.32667	0.306667	4.32609	0.0212622	expressed protein
LOC_Os11g11490	1.03	1.17	0.87	0.3	0.14	0.27	1.02333	0.236667	4.32394	0.0126047	TKL_IRAK_CR4L.7 - The CR4L subfamily has homology with Crinkly4, expressed
LOC_Os02g35200	4.04	6.18	4.51	1.87	1.54	0	4.91	1.13667	4.31965	0.0211907	VP15, putative, expressed
LOC_Os02g33780	1.15	0.78	1.48	0.49	0	0.3	1.13667	0.263333	4.31646	0.0154525	serine-aspartate repeat-containing protein I precursor, putative, expressed
LOC_Os10g40920	1.46	0.61	1.64	0.08	0.44	0.34	1.23667	0.286667	4.31395	0.0677828	pentatricopeptide, putative, expressed
LOC_Os08g32980	6.5	7.38	6.88	2.16	1.59	1.07	6.92	1.60667	4.30705	0.0041432	expressed protein
LOC_Os01g32080	2.42	3.59	4.15	1.48	0.45	0.43	3.38667	0.786667	4.30508	0.0458504	thiamine pyrophosphate enzyme, C-terminal TPP binding domain containing protein, expressed
LOC_Os07g42080	2.7	3.86	3.59	0.89	0.85	0.62	3.38333	0.786667	4.30085	0.0111014	expressed protein
LOC_Os01g35160	2.56	1.45	1.32	0.52	0.67	0.05	1.77667	0.413333	4.29839	0.03267	TKL_IRAK_DUF26-lh.4 - DUF26 kinases have homology to DUF26 containing loci, expressed
LOC_Os02g40040	1.49	2.1	2.08	0.32	0.43	0.57	1.89	0.44	4.29545	0.00508967	expressed protein
LOC_Os09g32810	6.72	5.68	5.25	1.37	1.31	1.44	5.88333	1.37333	4.28398	0.00490552	ribulose-phosphate 3-epimerase, putative, expressed
LOC_Os10g33620	3.13	2.39	2.4	0.57	0.54	0.74	2.64	0.616667	4.28108	0.00891703	ubiquitin family protein, putative, expressed
LOC_Os03g04770	9.82	9.79	10.09	1.9	2.36	2.68	9.9	2.31333	4.27954	0.000241419	beta-amylase, putative, expressed
LOC_Os01g68890	1.75	2.48	2.27	0.64	0.49	0.39	2.16667	0.506667	4.27632	0.0133506	P21-Rho-binding domain containing protein, putative, expressed
LOC_Os12g43520	1.29	1.16	1.27	0.27	0.38	0.22	1.24	0.29	4.27586	0.0039959	cbbY protein-related, putative, expressed
LOC_Os03g17700	5.25	4.82	4.51	1.6	0.97	0.84	4.86	1.13667	4.27566	0.000145806	CGMC_MAPKCGMC_2_ERK.2 - CGMC includes CDA, MAPK, GSK3, and CLKC kinases, expressed
LOC_Os08g42960	1.36	1.44	0.96	0.63	0.25	0	1.25333	0.293333	4.27273	0.0093006	ankyrin repeat-containing protein, putative, expressed
LOC_Os10g39230	1.41	1.17	1.35	0.28	0.3	0.34	1.31	0.306667	4.27174	0.00278014	tRNA-splicing endonuclease positive effector-related, putative, expressed
LOC_Os09g29780	3.85	2.86	4.35	0.84	0.61	1.14	3.68667	0.863333	4.27027	0.00527895	expressed protein
LOC_Os09g06719	18.12	20.74	21.16	6.95	5.34	1.78	20.0067	4.69	4.26581	0.0115614	expressed protein
LOC_Os01g04390	0.97	2.48	1.32	0	0	1.12	1.59	0.373333	4.25893	0.105436	expressed protein
LOC_Os08g40290	1.34	1.78	1.82	0.21	0.37	0.58	1.64667	0.386667	4.25862	0.0020761	retrotransposon protein, putative, unclassified, expressed
LOC_Os01g04630	1.57	1.77	1.6	0.37	0.42	0.37	1.64667	0.386667	4.25862	0.000660066	muconate cycloisomerase, putative, expressed
LOC_Os05g33530	0.64	2.27	1.73	1.09	0	0	1.54667	0.363333	4.25688	0.145318	expressed protein
LOC_Os03g49480	1.45	1.05	0.99	0.21	0.24	0.37	1.16333	0.273333	4.2561	0.0199674	elongation of fatty acids protein 2, putative, expressed
LOC_Os05g40890	3.6	2.31	4	1.26	0.66	0.41	3.30333	0.776667	4.25322	0.0234819	expressed protein
LOC_Os01g72610	1.39	0.71	1.26	0	0.31	0.48	1.12	0.263333	4.25316	0.0485388	glycosyltransferase, putative, expressed
LOC_Os04g58990	2.13	3.43	3.2	1.06	0.49	0.51	2.92	0.686667	4.25243	0.0312452	CAMK_CAMK_like_ULKh_APGy.3 - CAMK includes calcium/calmodulin depedent protein kinases, expressed
LOC_Os09g24240	1.14	1.41	1.53	0.42	0.54	0	1.36	0.32	4.25	0.0263716	pentatricopeptide, putative, expressed
LOC_Os03g20550	1	1.09	1.14	0	0.37	0.39	1.07667	0.253333	4.25	0.00571125	WRKY55, expressed
LOC_Os08g25140	6.97	6.22	6.39	1.43	1.2	1.98	6.52667	1.53667	4.24729	0.00212757	ethanol tolerance protein GEKO1, putative, expressed
LOC_Os08g01514	3.58	4.81	7.19	0.97	0.37	2.33	5.19333	1.22333	4.24523	0.0144812	expressed protein
LOC_Os05g50720	3.77	3.93	4.99	0.54	1.24	1.21	4.23	0.996667	4.24415	0.00466913	harpin-induced protein 1 domain containing protein, expressed
LOC_Os05g36186	2.18	3.21	2.2	0.83	0.96	0	2.53	0.596667	4.24022	0.0110314	expressed protein
LOC_Os06g31860	1.88	1.38	2.84	0	0.95	0.49	2.03333	0.48	4.23611	0.0574962	retrotransposon protein, putative, unclassified, expressed
LOC_Os04g21950	4.4	2.33	3.09	1.35	0.33	0.64	3.27333	0.773333	4.23276	0.00723967	WRKY51, expressed
LOC_Os04g18950	2.22	0.26	2.81	0	0.48	0.77	1.76333	0.416667	4.232	0.114206	expressed protein
LOC_Os02g30470	485.09	439.35	468.69	124.74	96.94	107.97	464.377	109.883	4.22609	0.000145216	expressed protein
LOC_Os03g26460	5.53	5.83	5.54	1.08	1.72	1.2	5.63333	1.33333	4.225	0.000271097	CS domain containing protein, putative, expressed
LOC_Os01g50760	5.62	5.07	5.31	1.53	1.34	0.92	5.33333	1.26333	4.22164	0.0010951	polyprenyl synthetase, putative, expressed
LOC_Os07g45550	2.39	1.08	1.51	0.5	0.4	0.28	1.66	0.393333	4.22034	0.034255	expressed protein
LOC_Os04g40990	9.52	7.89	9.3	1.95	2.49	1.89	8.90333	2.11	4.21959	0.00519928	malate synthase, glyoxysomal, putative, expressed
LOC_Os01g10020	9.34	8.87	10.55	2.55	2.18	2.09	9.58667	2.27333	4.21701	0.00305254	ectonucleotide pyrophosphatase/phosphodiesterase family member 1, putative, expressed
LOC_Os08g29560	1.12	1.33	1.51	0.41	0.23	0.3	1.32	0.313333	4.21277	0.010981	retrotransposon protein, putative, unclassified, expressed
LOC_Os10g42770	4.96	4.85	4.5	0.61	1.26	1.53	4.77	1.13333	4.20882	0.00591383	a_IG002N01.7, putative, expressed
LOC_Os05g32750	5.59	3.13	4.4	0.39	2.73	0	4.37333	1.04	4.20513	0.0769391	expressed protein
LOC_Os02g47600	1.56	1.36	1.66	0.31	0.36	0.42	1.52667	0.363333	4.20183	0.00244903	soluble inorganic pyrophosphatase, putative, expressed
LOC_Os01g16920	34.29	27.96	25.68	5.42	9.27	6.24	29.31	6.97667	4.20115	0.0104201	embryonic protein DC-8, putative, expressed
LOC_Os09g32200	1.24	0.89	1.23	0.23	0.57	0	1.12	0.266667	4.2	0.044775	mitochondrial carrier protein, putative, expressed
LOC_Os01g49370	13.86	17.43	14.2	2.78	3.91	4.16	15.1633	3.61667	4.19263	0.00394179	expressed protein
LOC_Os07g40520	7.96	6.89	8.31	1.87	1.89	1.77	7.72	1.84333	4.18807	0.00299886	formin-like protein 20, putative, expressed
LOC_Os03g06970	2.06	1.1	1.15	0.54	0.16	0.33	1.43667	0.343333	4.18447	0.0184628	tetratricopeptide repeat domain containing protein, expressed
LOC_Os03g51459	11.29	9.95	9.91	1.97	2.63	2.85	10.3833	2.48333	4.18121	0.00403439	expressed protein
LOC_Os06g15990	44.42	42.04	43.22	11.45	9.82	9.77	43.2267	10.3467	4.17784	5.9235e-05	aldehyde dehydrogenase, putative, expressed
LOC_Os06g17480	0.33	1.43	1.79	0.85	0	0	1.18333	0.283333	4.17647	0.168238	histone-like transcription factor and archaeal histone, putative, expressed
LOC_Os04g31710	53.82	48.06	53.69	13.79	13.76	9.7	51.8567	12.4167	4.17638	0.00252388	expressed protein
LOC_Os06g05130	12.01	11.82	12.27	3.26	3.15	2.25	12.0333	2.88667	4.16859	0.00113886	myristoyl-acyl carrier protein thioesterase, chloroplast precursor, putative, expressed
LOC_Os03g30000	2.66	2.11	2.93	0.73	0.63	0.49	2.56667	0.616667	4.16216	0.00981501	glycosyl transferase 8 domain containing protein, putative, expressed
LOC_Os02g35080	1.31	1.07	0.99	0.22	0.23	0.36	1.12333	0.27	4.16049	0.0117135	T-complex protein 11, putative, expressed
LOC_Os03g02610	2.93	3.89	2.79	0.63	1.45	0.23	3.20333	0.77	4.16017	0.000475957	glycosyl hydrolases family 16 protein, protein, expressed
LOC_Os06g43940	0.76	1.16	1.49	0.35	0.47	0	1.13667	0.273333	4.15854	0.0582263	expressed protein
LOC_Os04g46220	1.64	1.09	2.09	0.42	0.32	0.42	1.60667	0.386667	4.15517	0.0212409	ethylene-responsive transcription factor, putative, expressed
LOC_Os03g31180	1.43	0.87	1.27	0.43	0.18	0.25	1.19	0.286667	4.15116	0.00684868	diacylglycerol kinase 1, putative, expressed
LOC_Os01g01190	1.69	1.37	1.38	0.14	0.67	0.26	1.48	0.356667	4.14953	0.0222755	phosphoesterase family protein, putative, expressed
LOC_Os02g07010	4.01	2.9	4.75	1.15	1.32	0.34	3.88667	0.936667	4.14947	0.0345258	expressed protein
LOC_Os11g01480	5.1	5.43	6.5	1.33	1.98	0.8	5.67667	1.37	4.14355	0.0128047	MYB family transcription factor, putative, expressed
LOC_Os03g62910	1.46	1.26	1.38	0.37	0.34	0.28	1.36667	0.33	4.14141	0.00157952	expressed protein
LOC_Os04g52450	3.77	3.34	3.53	1.08	0.72	0.77	3.54667	0.856667	4.14008	0.000112822	aminotransferase, putative, expressed
LOC_Os08g27840	1.26	1.11	0.9	0.26	0.34	0.19	1.09	0.263333	4.13924	0.00561892	phosphoenolpyruvate carboxylase, putative, expressed
LOC_Os11g42610	1.24	1.6	0.76	0.15	0.08	0.64	1.2	0.29	4.13793	0.079526	transposon protein, putative, CACTA, En/Spm sub-class, expressed
LOC_Os06g41770	132.24	139.82	125.89	32.17	32.74	31.42	132.65	32.11	4.13111	0.000656887	bZIP transcription factor domain containing protein, expressed
LOC_Os06g11980	1.55	0.83	1.17	0.07	0.26	0.53	1.18333	0.286667	4.12791	0.0459474	DUF581 domain containing protein, expressed
LOC_Os07g10120	1.56	1.94	2.36	0.38	0.35	0.69	1.95333	0.473333	4.12676	0.00517629	expressed protein
LOC_Os05g14310	1.4	1.31	1.91	0.4	0	0.72	1.54	0.373333	4.125	0.00296525	expressed protein
LOC_Os04g11840	5.19	0.69	3.52	0.77	0.82	0.69	3.13333	0.76	4.12281	0.108499	expressed protein
LOC_Os02g25680	1.28	1.07	1.4	0.43	0.2	0.28	1.25	0.303333	4.12088	0.00415682	expressed protein
LOC_Os04g49620	1.47	0.92	1.03	0.17	0.66	0	1.14	0.276667	4.12048	0.0546514	DUF581 domain containing protein, expressed
LOC_Os11g14140	21.18	19.73	24.13	3.32	6.5	5.97	21.68	5.26333	4.11906	0.00465793	OsFBK25 - F-box domain and kelch repeat containing protein, expressed
LOC_Os08g17655	1.21	1.49	2.03	0.3	0.85	0	1.57667	0.383333	4.11304	0.0535563	expressed protein
LOC_Os12g02910	3.73	3.63	3.19	0.76	0.82	0.99	3.51667	0.856667	4.10506	0.00384416	glycosyl transferase, family 8, putative, expressed
LOC_Os01g19320	0.68	1.45	1.03	0.59	0	0.18	1.05333	0.256667	4.1039	0.0901015	expressed protein
LOC_Os09g32550	1.22	1.75	1.01	0.25	0.44	0.28	1.32667	0.323333	4.10309	0.013495	glucan endo-1,3-beta-glucosidase precursor, putative, expressed
LOC_Os06g04140	2.29	1.17	1.38	0	0	1.18	1.61333	0.393333	4.10169	0.0903795	expressed protein
LOC_Os10g34420	3.51	4.12	4.2	0.91	1.62	0.36	3.94333	0.963333	4.09343	0.0101404	lysM domain containing protein, putative, expressed
LOC_Os07g45180	2.01	1.42	1.48	0.26	0.2	0.74	1.63667	0.4	4.09167	0.0256902	transposon protein, putative, unclassified, expressed
LOC_Os12g42876	5.46	5.48	6.08	1.54	1.53	1.09	5.67333	1.38667	4.09135	0.00333347	5-methyltetrahydropteroyltriglutamate--homocysteine methyltransferase, putative, expressed
LOC_Os03g12520	0.87	1.12	1.2	0.43	0.14	0.21	1.06333	0.26	4.08974	0.0237675	STRUBBELIG-RECEPTOR FAMILY 7 precursor, putative, expressed
LOC_Os08g40530	2.53	2.5	2.41	0.64	0.46	0.72	2.48	0.606667	4.08791	0.00145793	calcium-transporting ATPase 9, plasma membrane-type, putative, expressed
LOC_Os05g35240	1.75	2.12	1.19	0.38	0.86	0	1.68667	0.413333	4.08065	0.000844188	expressed protein
LOC_Os02g11040	3.11	2.56	4.28	0.78	0.89	0.77	3.31667	0.813333	4.07787	0.0216219	expressed protein
LOC_Os08g37670	2.03	2.01	3.17	0.58	0.67	0.52	2.40333	0.59	4.07345	0.0247906	plastocyanin-like domain containing protein, putative, expressed
LOC_Os11g16390	3.96	2.85	2.39	0.61	1.07	0.58	3.06667	0.753333	4.0708	0.0233633	expressed protein
LOC_Os05g48370	2.11	2.9	2.14	0.14	0.24	1.38	2.38333	0.586667	4.0625	0.0418515	expressed protein
LOC_Os01g61670	4.11	5.03	7.22	1.49	1.07	1.47	5.45333	1.34333	4.05955	0.0226885	ureidoglycolate hydrolase, putative, expressed
LOC_Os03g53690	2.34	3.34	1.7	1.34	0	0.48	2.46	0.606667	4.05495	0.0654765	oxidoreductase, short chain dehydrogenase/reductase family domain containing protein, expressed
LOC_Os02g51360	4.02	3.51	2.08	1.48	0	0.89	3.20333	0.79	4.05485	0.0348388	expressed protein
LOC_Os10g42299	2.79	2.26	1.51	0.68	0.65	0.29	2.18667	0.54	4.04938	0.0118024	mitochondrial carrier protein, putative, expressed
LOC_Os06g04830	2.37	2.45	3.56	0.78	0.61	0.68	2.79333	0.69	4.04831	0.0167513	leucine rich repeat protein, putative, expressed
LOC_Os11g26570	349	326.46	368.4	91.41	92.44	74.29	347.953	86.0467	4.04377	0.00221249	dehydrin, putative, expressed
LOC_Os02g51670	6.46	7.7	7.02	2.13	2.08	1.04	7.06	1.75	4.03429	0.00439068	ethylene-responsive transcription factor, putative, expressed
LOC_Os09g34300	2.5	2.41	2.35	0.75	0.45	0.6	2.42	0.6	4.03333	0.000738008	Inositol 1, 3, 4-trisphosphate 5/6-kinase, putative, expressed
LOC_Os07g37280	1.64	1.68	1.15	0.22	0.5	0.39	1.49	0.37	4.02703	0.0141992	hypothetical protein
LOC_Os01g66070	2.14	0.65	0.39	0.37	0.42	0	1.06	0.263333	4.02532	0.122366	PHD-finger domain containing protein, putative
LOC_Os04g28100	2.42	2.93	1.69	0.74	0.21	0.8	2.34667	0.583333	4.02286	0.0398343	spotted leaf 11, putative, expressed
LOC_Os01g31420	9.03	9.72	12.13	2.66	2.99	2.03	10.2933	2.56	4.02083	0.0113957	retrotransposon protein, putative, Ty3-gypsy subclass, expressed
LOC_Os02g51640	3.49	3.87	4.28	1.05	1.24	0.61	3.88	0.966667	4.01379	0.00839321	expressed protein
LOC_Os06g51330	0.94	1.01	1.22	0.13	0.2	0.46	1.05667	0.263333	4.01266	0.000220531	expressed protein
LOC_Os04g14190	1.93	1.47	1.21	0.5	0.65	0	1.53667	0.383333	4.0087	0.0115449	TRAF-type zinc finger family protein, expressed
LOC_Os09g19810	0.9	2.75	2.31	1.04	0.45	0	1.98667	0.496667	4	0.104515	retrotransposon protein, putative, unclassified, expressed
LOC_Os10g02350	2.99	3.41	4.72	1.03	0.73	1.02	3.70667	0.926667	4	0.0157118	transmembrane 9 superfamily member, putative, expressed
LOC_Os03g53670	6.72	8.01	8.25	1.67	1.53	2.55	7.66	1.91667	3.99652	0.00257021	YT521-B-like family domain containing protein, expressed
LOC_Os06g01960	3.06	1.97	3.04	0.38	0.29	1.35	2.69	0.673333	3.99505	0.0129999	retrotransposon protein, putative, unclassified, expressed
LOC_Os01g72240	1.41	1.86	1.96	0.51	0.5	0.3	1.74333	0.436667	3.99237	0.013718	uridine 5-monophosphate synthase, putative, expressed
LOC_Os09g28690	4.24	3.68	3.85	0.74	1.62	0.59	3.92333	0.983333	3.98983	0.0110961	gibberellin receptor GID1L2, putative, expressed
LOC_Os02g38680	1.7	1.6	1.8	0.55	0.37	0.36	1.7	0.426667	3.98437	0.00229016	EMB2423, putative, expressed
LOC_Os04g56470	2.77	1.71	1.81	0.44	1.14	0	2.09667	0.526667	3.98101	0.047531	amino acid transporter, putative, expressed
LOC_Os01g28300	4.51	5.18	4.79	1.36	0.96	1.32	4.82667	1.21333	3.97802	0.00380654	OsFBX7 - F-box domain containing protein, expressed
LOC_Os01g15920	10.73	5.47	4.87	0	5.3	0	7.02333	1.76667	3.97547	0.113701	expressed protein
LOC_Os02g33705	4.97	3.84	3.59	0.86	2.11	0.15	4.13333	1.04	3.97436	0.0243359	expressed protein
LOC_Os07g37810	2.11	2.33	1.64	0.45	0.49	0.59	2.02667	0.51	3.97386	0.0119767	STRUBBELIG-RECEPTOR FAMILY 1 precursor, putative, expressed
LOC_Os01g58380	4.98	3.33	3.01	0.93	0.51	1.41	3.77333	0.95	3.97193	0.0287011	3-hydroxybutyryl-CoA dehydrogenase, putative, expressed
LOC_Os01g01680	2.39	2.26	2.01	0.29	0.34	1.05	2.22	0.56	3.96429	0.0212778	expressed protein
LOC_Os02g27674	1.5	1.38	0.33	0.21	0.39	0.21	1.07	0.27	3.96296	0.0750928	expressed protein
LOC_Os08g36440	17.92	14.39	16.26	3.64	3.95	4.67	16.19	4.08667	3.96166	0.00436124	HVA22, putative, expressed
LOC_Os12g36720	1.18	1.95	1.34	0.38	0.51	0.24	1.49	0.376667	3.95575	0.0132416	RGH1A, putative, expressed
LOC_Os10g21940	4.18	4.19	3.97	0.98	1.35	0.79	4.11333	1.04	3.95513	0.00072072	expressed protein
LOC_Os01g58150	1.78	2.27	1.52	0.19	0.88	0.34	1.85667	0.47	3.95035	0.00360399	expressed protein
LOC_Os07g28430	2.38	1.86	3.46	0.76	0.76	0.43	2.56667	0.65	3.94872	0.0399022	growth regulating factor protein, putative, expressed
LOC_Os08g33750	0.57	1.39	1.04	0.37	0.28	0.11	1	0.253333	3.94737	0.0576611	myb-like DNA-binding domain containing protein, expressed
LOC_Os04g44870	91.73	81.41	89.17	22.78	22.56	21.25	87.4367	22.1967	3.93918	0.00120519	C2 domain containing protein, putative, expressed
LOC_Os10g07450	2.33	2.81	0.96	0.36	0.21	0.98	2.03333	0.516667	3.93548	0.097354	expressed protein
LOC_Os10g19894	2.3	3.28	2.09	0.79	0.45	0.71	2.55667	0.65	3.93333	0.0271287	expressed protein
LOC_Os11g35310	1.68	0.85	1.52	0.48	0.55	0	1.35	0.343333	3.93204	0.0551352	phytosulfokines precursor, putative, expressed
LOC_Os01g08860	72.54	81.31	81.23	20.57	21.75	17.47	78.36	19.93	3.93176	0.00173415	hsp20/alpha crystallin family protein, putative, expressed
LOC_Os08g31670	1.51	1.22	1.79	0.27	0.72	0.16	1.50667	0.383333	3.93043	0.0385466	transporter, putative, expressed
LOC_Os06g43170	1.86	1.59	1.62	0.36	0.52	0.41	1.69	0.43	3.93023	0.00497432	transposon protein, putative, unclassified, expressed
LOC_Os08g07840	1.8	1.72	1.94	0.49	0.6	0.3	1.82	0.463333	3.92806	0.00615378	PolI-like DNA polymerase, putative, expressed
LOC_Os01g54030	1.32	1.6	1.4	0.3	0.15	0.65	1.44	0.366667	3.92727	0.0171106	NADP-dependent malic enzyme, putative, expressed
LOC_Os09g29890	12.54	11.97	13.38	3.27	3.44	2.94	12.63	3.21667	3.92642	0.00173532	phosphatidylinositol 3- and 4-kinase family protein, putative, expressed
LOC_Os06g29590	1.8	1.07	0.54	0.13	0.74	0	1.13667	0.29	3.91954	0.0894287	expressed protein
LOC_Os03g15660	6.77	6.75	6.82	1.29	2.97	0.93	6.78	1.73	3.91908	0.00798482	AP2 domain containing protein, expressed
LOC_Os04g44300	1.37	1.08	0.88	0.24	0.26	0.35	1.11	0.283333	3.91765	0.0206098	transposon protein, putative, unclassified, expressed
LOC_Os01g65260	1.29	1.11	1.39	0.28	0.32	0.37	1.26333	0.323333	3.90722	0.00315755	amidophosphoribosyltransferase, chloroplast precursor, putative, expressed
LOC_Os05g25650	0	2.93	2.61	0	1.42	0	1.84667	0.473333	3.90141	0.105568	expressed protein
LOC_Os03g57490	7.1	6.85	8.4	1.86	2.26	1.61	7.45	1.91	3.90052	0.00679618	fasciclin domain containing protein, expressed
LOC_Os07g32670	2.28	1.62	1.95	0.7	0.54	0.26	1.95	0.5	3.9	0.00817401	expressed protein
LOC_Os09g25160	1.54	1.52	1.97	0.33	0.76	0.2	1.67667	0.43	3.89922	0.0253838	retrotransposon protein, putative, unclassified, expressed
LOC_Os08g06930	1.28	1	1.54	0.44	0.34	0.2	1.27333	0.326667	3.89796	0.0216007	transposon protein, putative, unclassified, expressed
LOC_Os06g14406	3.87	3.41	3.97	0.49	1.21	1.19	3.75	0.963333	3.89273	0.00730837	SYD, putative, expressed
LOC_Os02g53169	4.37	4.15	3.78	0.78	1.52	0.86	4.1	1.05333	3.89241	0.00429699	expressed protein
LOC_Os01g64870	1.3	1.46	1.21	0.34	0.22	0.46	1.32333	0.34	3.89216	0.0101019	expressed protein
LOC_Os07g40660	0.74	3.44	4.07	0.64	1.48	0	2.75	0.706667	3.89151	0.108367	expressed protein
LOC_Os03g37570	1.84	1.67	0.73	0.21	0.39	0.49	1.41333	0.363333	3.88991	0.0641565	expressed protein
LOC_Os01g47130	4.54	4.23	6.63	1.52	1.42	1.02	5.13333	1.32	3.88889	0.025741	expressed protein
LOC_Os03g61710	1.63	1.58	1.83	0.66	0.4	0.24	1.68	0.433333	3.87692	0.0103336	GHMP kinases ATP-binding protein, putative, expressed
LOC_Os03g58880	3.14	2.26	1.92	0.77	0.63	0.49	2.44	0.63	3.87302	0.012026	oxidoreductase, putative, expressed
LOC_Os10g21236	2.25	1.53	0.4	0.11	0.38	0.59	1.39333	0.36	3.87037	0.132765	chloroplast ATP synthase a chain precursor, putative, expressed
LOC_Os09g21740	1.95	0.38	0.92	0.23	0.4	0.21	1.08333	0.28	3.86905	0.126142	armadillo/beta-catenin repeat family protein, putative, expressed
LOC_Os03g58170	1	1.11	1.37	0.31	0.3	0.29	1.16	0.3	3.86667	0.00875586	stem-specific protein TSJT1, putative, expressed
LOC_Os03g47740	2.4	2.07	2.41	0.75	0.69	0.34	2.29333	0.593333	3.86517	0.00682979	homeodomain protein, putative, expressed
LOC_Os05g26130	4.36	0	3.95	0	2.15	0	2.77	0.716667	3.86512	0.216106	expressed protein
LOC_Os03g13390	2.39	2.16	2.52	0.61	0.97	0.25	2.35667	0.61	3.86339	0.0152485	oxidoreductase, aldo/keto reductase family protein, putative, expressed
LOC_Os12g41690	1.67	2	2.2	0.73	0.29	0.5	1.95667	0.506667	3.86184	0.0147832	membrane associated DUF588 domain containing protein, putative, expressed
LOC_Os11g04894	3.97	4.42	3.27	1.55	0.36	1.11	3.88667	1.00667	3.86093	0.0200498	expressed protein
LOC_Os06g43700	2.8	2.63	3.67	0.48	1.11	0.77	3.03333	0.786667	3.85593	0.0151375	transmembrane amino acid transporter protein, putative, expressed
LOC_Os04g52580	0.92	1.54	1.43	0.62	0.39	0	1.29667	0.336667	3.85149	0.052877	tetratricopeptide repeat domain containing protein, expressed
LOC_Os03g47270	9.69	8.85	11.54	2.95	2.99	1.87	10.0267	2.60333	3.85147	0.0116173	GCRP4 - Glycine and cysteine rich family protein precursor, expressed
LOC_Os01g28089	1.31	1.29	1.02	0.24	0.56	0.14	1.20667	0.313333	3.85106	0.00595532	expressed protein
LOC_Os05g08770	4.55	3.99	4.09	1.78	1.09	0.41	4.21	1.09333	3.85061	0.00410514	uncharacterized protein At4g06744 precursor, putative, expressed
LOC_Os10g02270	6.2	8.88	9.31	2.46	0.94	2.94	8.13	2.11333	3.847	0.0195281	expressed protein
LOC_Os01g10950	2.4	1.16	1.21	0.33	0.13	0.78	1.59	0.413333	3.84677	0.0666947	peptide-N4-asparagine amidase A, putative, expressed
LOC_Os09g07990	1.07	1.29	1.1	0	0.4	0.5	1.15333	0.3	3.84444	0.0123942	retrotransposon protein, putative, unclassified, expressed
LOC_Os01g49250	1.06	1.14	0.99	0.43	0.14	0.26	1.06333	0.276667	3.84337	0.00958332	methyltransferase, putative, expressed
LOC_Os04g33630	3.84	3.28	4.55	0.85	1.3	0.89	3.89	1.01333	3.83882	0.0138111	2Fe-2S iron-sulfur cluster binding domain containing protein, expressed
LOC_Os06g36270	0.82	0.99	1.68	0.27	0.4	0.24	1.16333	0.303333	3.83516	0.0487579	receptor-like protein kinase 5 precursor, putative, expressed
LOC_Os01g24750	3.29	3.14	3.92	0.89	1.19	0.62	3.45	0.9	3.83333	0.0116878	Ser/Thr protein phosphatase family protein, putative, expressed
LOC_Os02g55470	0.63	0.96	2.51	0.43	0.25	0.39	1.36667	0.356667	3.83178	0.110326	alpha-1,6-mannosyl-glycoprotein 2-beta-N-acetylglucosaminyltransferase, putative, expressed
LOC_Os04g52500	5.72	4.59	5.61	1.92	1.33	0.91	5.30667	1.38667	3.82692	0.00564281	lecithine cholesterol acyltransferase, putative, expressed
LOC_Os03g12820	5.07	4.07	5.27	1.23	1.69	0.85	4.80333	1.25667	3.82228	0.014027	ATP8, putative, expressed
LOC_Os10g34370	1.3	1.33	1.38	0.56	0.32	0.17	1.33667	0.35	3.81905	0.00926073	expressed protein
LOC_Os02g47770	1.92	1.51	1.61	0.57	0.29	0.46	1.68	0.44	3.81818	0.00111273	ZF-HD protein dimerisation region containing protein, expressed
LOC_Os01g65460	4.73	3.82	4.79	1.14	1.44	0.92	4.44667	1.16667	3.81143	0.00944062	beta-galactosidase precursor, putative, expressed
LOC_Os03g02550	1.23	1.22	1.59	0.28	0.38	0.4	1.34667	0.353333	3.81132	0.00532452	OsFBX76 - F-box domain containing protein, expressed
LOC_Os08g35190	5.98	4.72	6.87	0.4	1.76	2.45	5.85667	1.53667	3.81128	0.0147166	auxin-repressed protein, putative, expressed
LOC_Os02g06520	3.64	2.29	2.95	0.93	0.92	0.48	2.96	0.776667	3.81116	0.0169475	OsFBLD1 - F-box, LRR and FBD domain containing protein, expressed
LOC_Os01g25820	1.14	1.16	1.13	0.21	0.52	0.17	1.14333	0.3	3.81111	0.00716239	respiratory burst oxidase, putative, expressed
LOC_Os09g17580	15.22	13.88	15.28	4.75	2.28	4.62	14.7933	3.88333	3.80944	0.000511837	expressed protein
LOC_Os03g55400	1.8	1.24	1.64	0.55	0.52	0.16	1.56	0.41	3.80488	0.0181094	expressed protein
LOC_Os01g38650	8.01	6.44	7.27	1.63	2.82	1.26	7.24	1.90333	3.80385	0.0126387	expressed protein
LOC_Os02g18640	1.48	1.35	1.73	0.36	0.84	0	1.52	0.4	3.8	0.0431374	OsFBX45 - F-box domain containing protein, expressed
LOC_Os08g09190	2.03	0.55	1.03	0.62	0.24	0.09	1.20333	0.316667	3.8	0.0542681	auxin efflux carrier component, putative, expressed
LOC_Os08g34210	1.34	1.49	1.69	0.5	0.6	0.09	1.50667	0.396667	3.79832	0.0227855	aldehyde dehydrogenase, putative, expressed
LOC_Os09g33460	1.19	1.14	0.67	0.64	0.15	0	1	0.263333	3.79747	0.015169	double-stranded RNA binding motif containing protein, expressed
LOC_Os02g03960	3.05	3.75	3.18	0.93	1.42	0.28	3.32667	0.876667	3.79468	0.00446265	CPuORF1 - conserved peptide uORF-containing transcript, expressed
LOC_Os07g20220	2.98	3.38	2.29	0.78	0.31	1.19	2.88333	0.76	3.79386	0.0325503	expressed protein
LOC_Os08g01850	4.09	4.85	3.65	1.14	1.21	0.97	4.19667	1.10667	3.79217	0.0042242	esterase, putative, expressed
LOC_Os05g13390	1.85	2.01	1.79	0.46	0.65	0.38	1.88333	0.496667	3.79195	5.48865e-05	expressed protein
LOC_Os01g21160	5.92	5.09	5.37	1.75	1.29	1.28	5.46	1.44	3.79167	0.000390415	2-oxo acid dehydrogenases acyltransferase domain containing protein, expressed
LOC_Os07g38120	2.86	2.06	2.66	0.45	1.03	0.52	2.52667	0.666667	3.79	0.0239338	CAMK_CAMK_like.34 - CAMK includes calcium/calmodulin depedent protein kinases, expressed
LOC_Os02g51404	1.81	1.11	1.32	0	0	1.12	1.41333	0.373333	3.78571	0.0776775	expressed protein
LOC_Os05g01480	5.62	6.32	7.55	2.1	1.88	1.17	6.49667	1.71667	3.78447	0.0148592	ras-related protein, putative, expressed
LOC_Os10g25210	1.34	1.31	1.21	0.32	0.53	0.17	1.28667	0.34	3.78431	0.00384819	OsFBX384 - F-box domain containing protein, expressed
LOC_Os01g58630	0.81	0.93	1.4	0.35	0.27	0.21	1.04667	0.276667	3.78313	0.0357626	pentatricopeptide repeat, putative, expressed
LOC_Os09g37510	2.96	2.97	2.42	0.78	0.35	1.08	2.78333	0.736667	3.77828	0.0160232	DUF292 domain containing protein, expressed
LOC_Os01g42710	1.17	1.11	1.12	0.43	0.38	0.09	1.13333	0.3	3.77778	0.00682564	retrotransposon protein, putative, unclassified, expressed
LOC_Os01g10450	1.87	2.15	1.83	0.26	0.66	0.63	1.95	0.516667	3.77419	0.00356613	protein kinase domain containing protein, expressed
LOC_Os07g10920	1.37	1.05	1.05	0.23	0.36	0.33	1.15667	0.306667	3.77174	0.013992	expressed protein
LOC_Os01g65670	2.04	1.82	2.25	0.7	0.34	0.58	2.03667	0.54	3.7716	0.00202875	amino acid transporter, putative, expressed
LOC_Os12g02690	0.84	1.44	1.34	0.2	0.46	0.3	1.20667	0.32	3.77083	0.00958222	expressed protein
LOC_Os01g16960	2.59	2.85	3.42	0.78	0.99	0.58	2.95333	0.783333	3.77021	0.0115271	pyruvate kinase, putative, expressed
LOC_Os01g04814	7.72	7.59	6.32	2.23	1.85	1.66	7.21	1.91333	3.76829	0.00188812	vacuolar protein sorting-associating protein 4B, putative, expressed
LOC_Os09g31080	18.93	17.35	14.29	4.55	4.58	4.29	16.8567	4.47333	3.76826	0.00525068	induced stolen tip protein TUB8, putative, expressed
LOC_Os07g32380	2.58	2.91	3.55	0.8	1.05	0.55	3.01333	0.8	3.76667	0.0151295	protein phosphatase 2C, putative, expressed
LOC_Os06g51500	3.91	2.86	2.72	1.01	0.51	1	3.16333	0.84	3.76587	0.0104289	expressed protein
LOC_Os01g64790	5.64	3.88	5.43	2.16	1.34	0.47	4.98333	1.32333	3.76574	0.0175494	AP2 domain containing protein, expressed
LOC_Os06g48570	1.78	2.08	2.46	1.32	0.24	0.12	2.10667	0.56	3.7619	0.0553107	Ser/Thr protein phosphatase family protein, putative, expressed
LOC_Os03g50340	5.37	7.38	6.61	1.77	1.58	1.8	6.45333	1.71667	3.75922	0.0087816	coatomer alpha subunit, putative, expressed
LOC_Os01g73990	8.14	8.17	9.2	2.75	1.63	2.41	8.50333	2.26333	3.757	0.00236935	cytochrome b5-like Heme/Steroid binding domain containing protein, expressed
LOC_Os10g27990	3.21	4.27	3.34	2.01	0.34	0.53	3.60667	0.96	3.75694	0.0395627	exocyst complex component 6, putative, expressed
LOC_Os11g03910	2.28	2.94	1.88	0.4	0.52	0.97	2.36667	0.63	3.75661	0.0295158	zinc finger DHHC domain-containing protein, putative, expressed
LOC_Os03g11320	1.09	1.32	1.42	0.22	0.41	0.39	1.27667	0.34	3.7549	0.00131192	heparanase-like protein precursor, putative, expressed
LOC_Os12g18240	0	0.71	3.79	1.2	0	0	1.5	0.4	3.75	0.264104	expressed protein
LOC_Os12g04490	3.52	1.8	2.59	0.43	1.16	0.52	2.63667	0.703333	3.74882	0.0563477	expressed protein
LOC_Os03g47754	1.68	1.45	1.63	0.44	0.34	0.49	1.58667	0.423333	3.74803	0.000569628	SAB, putative, expressed
LOC_Os01g58020	1.66	1.45	0.56	0	0.98	0	1.22333	0.326667	3.7449	0.0718883	ribulose bisphosphate carboxylase large chain precursor, putative, expressed
LOC_Os04g53510	2.5	2.19	2.87	0.82	0.8	0.4	2.52	0.673333	3.74257	0.014604	OsFBL20 - F-box domain and LRR containing protein, expressed
LOC_Os02g08440	2.16	2.38	2.08	0.72	0.41	0.64	2.20667	0.59	3.74011	0.00586601	WRKY71, expressed
LOC_Os04g40600	1.6	2.36	2.06	0.59	0.9	0.12	2.00667	0.536667	3.73913	0.0158918	peptide methionine sulfoxide reductase, putative, expressed
LOC_Os01g14140	2.18	2.08	1.98	0.49	1.03	0.15	2.08	0.556667	3.73653	0.011976	X8 domain containing protein, expressed
LOC_Os03g08460	20.88	20.09	20.22	7.14	4.89	4.36	20.3967	5.46333	3.73337	0.000877289	AP2 domain containing protein, expressed
LOC_Os03g07130	2.34	1.61	1.27	0.62	0.59	0.19	1.74	0.466667	3.72857	0.0147906	RING finger protein 13, putative, expressed
LOC_Os02g46360	4.24	5.31	5.25	0.33	3.05	0.59	4.93333	1.32333	3.72796	0.0182314	invertase/pectin methylesterase inhibitor family protein, putative, expressed
LOC_Os12g08730	4.94	2.46	2.29	1.58	1.02	0	3.23	0.866667	3.72692	0.0255243	thioredoxin, putative, expressed
LOC_Os10g35040	4.35	4.4	3.5	1	0.97	1.32	4.08333	1.09667	3.7234	0.00890476	receptor kinase like protein, putative, expressed
LOC_Os07g01710	2.16	1.5	1.55	0.17	0.48	0.75	1.73667	0.466667	3.72143	0.0368992	phytosulfokine receptor precursor, putative, expressed
LOC_Os01g74650	1.66	1.67	1.24	0.34	0.55	0.34	1.52333	0.41	3.71545	0.00583064	cysteine synthase, mitochondrial precursor, putative, expressed
LOC_Os02g14180	6.54	4.39	3.59	2.36	1.02	0.53	4.84	1.30333	3.71355	0.00439755	peroxidase precursor, putative, expressed
LOC_Os04g15680	2.25	1.15	3.06	0	0	1.74	2.15333	0.58	3.71264	0.0220576	expressed protein
LOC_Os12g13445	6.44	5.88	7.06	2.92	1.33	0.97	6.46	1.74	3.71264	0.012064	expressed protein
LOC_Os03g30240	0.54	1.66	1.47	0.46	0.53	0	1.22333	0.33	3.70707	0.0831306	expressed protein
LOC_Os05g25640	1	1.65	1.87	0.28	0.64	0.3	1.50667	0.406667	3.70492	0.0238883	cytochrome P450, putative, expressed
LOC_Os09g31478	3.42	2.97	3.65	0.92	1.16	0.63	3.34667	0.903333	3.7048	0.009979	auxin efflux carrier component, putative, expressed
LOC_Os11g41770	2.5	1.73	2.66	0.71	0.5	0.65	2.29667	0.62	3.7043	0.0093213	expressed protein
LOC_Os09g32290	20.4	16.52	17.61	4.25	4.51	5.97	18.1767	4.91	3.70197	0.00583313	FAD dependent oxidoreductase domain containing protein, expressed
LOC_Os03g07380	1.61	0.56	1.05	0.05	0.11	0.71	1.07333	0.29	3.70115	0.0910439	expressed protein
LOC_Os01g22600	2.15	1.45	1.95	0.52	0.71	0.27	1.85	0.5	3.7	0.0237693	mitochondrial carrier protein, putative, expressed
LOC_Os01g73730	3.73	4.61	4.31	1.07	0.78	1.57	4.21667	1.14	3.69883	0.00735673	RCLEA5 - Root cap and Late embryogenesis related family protein precursor, expressed
LOC_Os10g06760	1.71	1.58	1.22	0.48	0.43	0.31	1.50333	0.406667	3.69672	0.00379952	receptor-like protein kinase precursor, putative, expressed
LOC_Os06g26180	1.74	0.82	1.58	0.32	0.61	0.19	1.38	0.373333	3.69643	0.0636968	expressed protein
LOC_Os03g02070	68.1	64.13	67.17	20.07	20.17	13.72	66.4667	17.9867	3.69533	0.00159966	heavy-metal-associated domain-containing protein, putative, expressed
LOC_Os09g19750	4.23	5.22	5.87	1.92	1.08	1.15	5.10667	1.38333	3.69157	0.018001	expressed protein
LOC_Os01g19770	42.88	37.91	44.65	11.87	11.6	10.53	41.8133	11.3333	3.68941	0.00275058	mitochondrial import inner membrane translocase subunit Tim17, putative, expressed
LOC_Os09g33940	3.19	2.96	3.11	0.88	0.72	0.91	3.08667	0.836667	3.68924	0.000102026	expressed protein
LOC_Os04g34170	45.47	40.94	42.85	13.14	10.95	10.99	43.0867	11.6933	3.68472	0.000258917	retrotransposon protein, putative, unclassified, expressed
LOC_Os03g59240	1.29	1.47	1.66	0.47	0.31	0.42	1.47333	0.4	3.68333	0.00704327	carboxyl-terminal peptidase, putative, expressed
LOC_Os01g09880	5.86	5.4	7.67	0.97	1.56	2.61	6.31	1.71333	3.68288	0.00340895	harpin-induced protein 1 domain containing protein, expressed
LOC_Os01g15448	1.29	3.4	2.01	0.7	0.58	0.54	2.23333	0.606667	3.68132	0.0644537	expressed protein
LOC_Os03g58730	0.96	1.15	1.57	0.46	0.36	0.18	1.22667	0.333333	3.68	0.0381671	retrotransposon protein, putative, Ty1-copia subclass, expressed
LOC_Os12g35310	2.15	1.06	1.61	0.67	0	0.64	1.60667	0.436667	3.67939	0.00878478	expressed protein
LOC_Os11g40080	2.49	2.57	3.14	0.81	0.94	0.48	2.73333	0.743333	3.67713	0.0136185	lipin, N-terminal conserved region family protein, expressed
LOC_Os01g22100	1.34	1.33	1.04	0.27	0.25	0.49	1.23667	0.336667	3.67327	0.0179002	retrotransposon protein, putative, unclassified, expressed
LOC_Os11g05120	2.78	1.67	1.94	0.55	0.42	0.77	2.13	0.58	3.67241	0.022547	expressed protein
LOC_Os09g20820	1.51	1.09	1.62	0.32	0.51	0.32	1.40667	0.383333	3.66957	0.0223489	enolase, putative, expressed
LOC_Os12g34128	36.06	46.97	67.17	10.1	12.2	18.65	50.0667	13.65	3.66789	0.015495	mitochondrial 60S ribosomal protein L16, putative, expressed
LOC_Os12g31660	3.32	3.5	3.88	0.68	1.11	1.13	3.56667	0.973333	3.66438	0.000841278	transposon protein, putative, CACTA, En/Spm sub-class, expressed
LOC_Os11g05260	1.13	1.08	0.9	0.35	0.22	0.28	1.03667	0.283333	3.65882	0.00432875	phosphoglycerate mutase, putative, expressed
LOC_Os02g39040	1.47	1.28	1.05	0.52	0.24	0.28	1.26667	0.346667	3.65385	0.0036806	mTERF domain containing protein, expressed
LOC_Os03g50150	1.21	1.22	1.26	0.25	0.21	0.55	1.23	0.336667	3.65347	0.00530935	NB-ARC domain containing protein, expressed
LOC_Os01g56900	2.19	1.09	1.65	0.1	0.7	0.55	1.64333	0.45	3.65185	0.0682747	expressed protein
LOC_Os01g72320	2.4	2.45	3.32	0.73	0.84	0.67	2.72333	0.746667	3.64732	0.0139377	FYVE zinc finger domain containing protein, expressed
LOC_Os07g42700	1	1.45	1.45	0.4	0.46	0.21	1.3	0.356667	3.64486	0.0184149	paramyosin, putative, expressed
LOC_Os01g03030	1.54	1.57	1.48	0	0.65	0.61	1.53	0.42	3.64286	0.0178407	alanyl-tRNA synthetase, putative, expressed
LOC_Os03g14030	2.67	1.76	3	0.71	0.43	0.9	2.47667	0.68	3.64216	0.00846613	thaumatin, putative, expressed
LOC_Os01g61970	71.87	74.47	73.43	21.93	23.89	14.53	73.2567	20.1167	3.64159	0.00146818	Lung seven transmembrane receptor domain containing protein, putative, expressed
LOC_Os03g02450	1.65	2.47	1.45	0.49	0.51	0.53	1.85667	0.51	3.64052	0.025209	pyridoxamine 5'-phosphate oxidase family protein, putative, expressed
LOC_Os03g48010	1.35	1.15	0.74	0.39	0.22	0.28	1.08	0.296667	3.64045	0.0200802	exostosin, putative, expressed
LOC_Os04g56520	27.41	31.03	29.32	9.29	9.09	5.75	29.2533	8.04333	3.63697	0.00287416	alpha-1,4-glucan-protein synthase, putative, expressed
LOC_Os07g37350	2.62	2.2	1.87	0.64	0.43	0.77	2.23	0.613333	3.63587	0.0129491	armadillo/beta-catenin repeat family protein, putative, expressed
LOC_Os08g05810	2.21	1.56	1.72	0.31	0.44	0.76	1.83	0.503333	3.63576	0.0223572	DEAD-box ATP-dependent RNA helicase, putative, expressed
LOC_Os06g03165	1.76	1.2	1.47	0.33	0.29	0.6	1.47667	0.406667	3.63115	0.0136297	expressed protein
LOC_Os05g37460	6.53	7.59	8.5	1.72	1.16	3.35	7.54	2.07667	3.63082	0.00402557	expressed protein
LOC_Os03g13600	2.12	1.8	1.78	0.75	0.32	0.5	1.9	0.523333	3.63057	0.000880012	ZOS3-07 - C2H2 zinc finger protein, expressed
LOC_Os03g60370	2.49	1.64	1.99	0.77	0.54	0.38	2.04	0.563333	3.6213	0.00816017	histidine acid phosphatase, putative, expressed
LOC_Os01g16430	28.64	25.76	29.51	7.91	8.99	6.28	27.97	7.72667	3.61993	0.00426033	cysteine proteinase inhibitor precursor protein, putative, expressed
LOC_Os01g09206	2.77	1.37	1.65	0.7	0	0.9	1.93	0.533333	3.61875	0.0335556	retrotransposon protein, putative, Ty1-copia subclass
LOC_Os02g49320	1.99	1.91	1.38	0.4	0.58	0.48	1.76	0.486667	3.61644	0.0120337	sucrase-related, putative, expressed
LOC_Os04g35560	1.49	0.93	1.59	0.46	0.13	0.52	1.33667	0.37	3.61261	0.00374467	glutathione S-transferase, putative, expressed
LOC_Os05g44922	1.57	1.98	2.18	0.54	0.41	0.64	1.91	0.53	3.60377	0.00787047	6-phosphofructokinase, putative, expressed
LOC_Os03g40270	52.85	52.26	51.28	14.71	14.51	14.2	52.13	14.4733	3.6018	3.37799e-05	alpha-1,4-glucan-protein synthase, putative, expressed
LOC_Os02g53200	3.12	3.03	2.96	0.45	1.19	0.89	3.03667	0.843333	3.60079	0.00624306	glucan endo-1,3-beta-glucosidase precursor, putative, expressed
LOC_Os02g38480	4.11	3.29	4.01	1.39	0.83	0.95	3.80333	1.05667	3.59937	0.00198815	expressed protein
LOC_Os02g01960	5.99	5.37	6.85	1.3	2.35	1.41	6.07	1.68667	3.59881	0.0128029	tetratricopeptide repeat domain containing protein, expressed
LOC_Os06g07030	32.35	26.36	27.15	7.08	9.93	6.85	28.62	7.95333	3.59849	0.00749104	AP2 domain containing protein, expressed
LOC_Os07g19060	1.49	1.43	1.93	0.53	0.55	0.27	1.61667	0.45	3.59259	0.0211281	transport protein particle component, Bet3, domain containing protein, expressed
LOC_Os02g57400	21.96	20.75	24.6	7.18	5.87	5.7	22.4367	6.25	3.58987	0.00347735	2-phosphoglycerate kinase-related, putative, expressed
LOC_Os01g63270	2.81	1.99	2.34	0.96	0.46	0.57	2.38	0.663333	3.58794	0.00156114	alpha-glucan phosphorylast isozyme, putative, expressed
LOC_Os03g51350	37.19	32.88	36.88	12.41	9.19	8.21	35.65	9.93667	3.58772	0.00171869	expressed protein
LOC_Os06g47200	1.74	1.21	1.53	0.5	0.1	0.65	1.49333	0.416667	3.584	0.00471073	LTPL85 - Protease inhibitor/seed storage/LTP family protein precursor, expressed
LOC_Os03g42464	7.67	7.23	6.53	1.92	1.99	2.07	7.14333	1.99333	3.58361	0.00263154	expressed protein
LOC_Os03g06950	1.89	2.51	2.3	0.56	0.83	0.48	2.23333	0.623333	3.58289	0.00404613	ubiquitin carboxyl-terminal hydrolase domain containing protein, expressed
LOC_Os06g19990	4.62	4.6	6.58	1.33	1.31	1.77	5.26667	1.47	3.58277	0.00867348	GPI-anchored protein, putative, expressed
LOC_Os04g55420	4.54	4.61	5.24	1.06	1.73	1.23	4.79667	1.34	3.5796	0.00439971	leucine-rich repeat family protein, putative, expressed
LOC_Os06g07700	0.7	1.53	2.24	0.3	0	0.95	1.49	0.416667	3.576	0.0445321	expressed protein
LOC_Os06g46435	1.42	1	0.83	0	0.75	0.16	1.08333	0.303333	3.57143	0.0751321	NADPH-dependent oxidoreductase, putative, expressed
LOC_Os07g06550	2.4	2.24	2.75	0.95	0.66	0.46	2.46333	0.69	3.57005	0.0104948	expressed protein
LOC_Os01g20894	2.18	1.95	2.47	0.47	0.54	0.84	2.2	0.616667	3.56757	0.00159675	expressed protein
LOC_Os03g09250	52.67	47.43	58.17	15.42	15.38	13.57	52.7567	14.79	3.56705	0.00453481	inositol-3-phosphate synthase, putative, expressed
LOC_Os06g27910	8.2	7.97	8.68	3.23	3.21	0.53	8.28333	2.32333	3.56528	0.0161152	oleosin, putative, expressed
LOC_Os05g01590	0.89	1.5	1.1	0.44	0.44	0.1	1.16333	0.326667	3.56122	0.0249176	heat shock protein DnaJ, putative, expressed
LOC_Os04g21840	2.71	1.1	0	0	1.07	0	1.27	0.356667	3.56075	0.208147	expressed protein
LOC_Os12g26044	1.55	1.09	0.99	0.23	0.56	0.23	1.21	0.34	3.55882	0.0328159	expressed protein
LOC_Os03g44580	2.83	2.4	2.67	0.83	0.9	0.49	2.63333	0.74	3.55856	0.00567338	DNA binding protein, putative, expressed
LOC_Os03g16860	39.16	38.89	41.57	13.75	10	9.87	39.8733	11.2067	3.558	0.00200153	DnaK family protein, putative, expressed
LOC_Os06g31090	5.96	6.19	6.65	0	3.17	2.12	6.26667	1.76333	3.55388	0.0168694	GAMYB-binding protein, putative, expressed
LOC_Os12g01350	1.12	1.35	1.15	0.43	0.33	0.26	1.20667	0.34	3.54902	0.00602112	csAtPR5, putative, expressed
LOC_Os12g07380	1.5	1.43	1.36	0	0.92	0.29	1.43	0.403333	3.54545	0.0349321	expressed protein
LOC_Os02g42020	0.94	0.85	1.22	0.38	0.27	0.2	1.00333	0.283333	3.54118	0.0204119	expressed protein
LOC_Os08g12100	1.37	1.91	1.64	0.32	1.07	0	1.64	0.463333	3.53957	0.019505	expressed protein
LOC_Os03g45710	2.16	1.9	1.78	1.35	0	0.3	1.94667	0.55	3.53939	0.0239804	2Fe-2S iron-sulfur cluster binding domain containing protein, expressed
LOC_Os01g58680	1.16	0.98	1.08	0.52	0.3	0.09	1.07333	0.303333	3.53846	0.0100078	apurinic endonuclease-redox protein, putative, expressed
LOC_Os02g22090	5.61	5.28	5.66	1.93	1.82	0.93	5.51667	1.56	3.53632	0.00483295	pattern formation protein EMB30, putative, expressed
LOC_Os02g51490	1.24	1.07	0.73	0.28	0.16	0.42	1.01333	0.286667	3.53488	0.0367947	methyltransferase, putative, expressed
LOC_Os10g35840	2.15	1.97	2.03	0.45	0.48	0.81	2.05	0.58	3.53448	0.00440678	shikimate/quinate 5-dehydrogenase, putative, expressed
LOC_Os06g39140	14.75	14.16	15.62	4.56	5.1	2.94	14.8433	4.2	3.53413	0.00497166	hemoglobin-like protein HbO, putative, expressed
LOC_Os01g66160	1.68	0.96	1	0.17	0.39	0.47	1.21333	0.343333	3.53398	0.056484	pentatricopeptide, putative, expressed
LOC_Os06g39240	53.8	54.09	50.6	11.6	10.12	23.18	52.83	14.9667	3.52984	0.00933246	endothelial differentiation-related factor 1, putative, expressed
LOC_Os06g05355	6.53	3.16	7.11	1.96	1.29	1.51	5.6	1.58667	3.52941	0.0344725	expressed protein
LOC_Os08g35630	3.11	2.65	2.11	0.89	1.15	0.19	2.62333	0.743333	3.52915	0.00605612	MTD1, putative, expressed
LOC_Os08g23210	1.43	2.19	2.45	0.68	0.31	0.73	2.02333	0.573333	3.52907	0.0272398	retrotransposon protein, putative, unclassified, expressed
LOC_Os02g29230	1.21	0.97	1.24	0.46	0.26	0.25	1.14	0.323333	3.52577	0.00563426	expressed protein
LOC_Os09g04100	41.46	42.02	46.32	16.47	10.76	9.59	43.2667	12.2733	3.52526	0.00588225	expressed protein
LOC_Os05g31020	8.67	7.31	7.97	2.74	1.87	2.19	7.98333	2.26667	3.52206	0.000321155	eukaryotic peptide chain release factor subunit 1-1, putative, expressed
LOC_Os03g04920	18.55	16.6	18.35	5.43	5.2	4.56	17.8333	5.06333	3.52205	0.00154619	multidrug resistance-associated protein, putative, expressed
LOC_Os01g07900	1.91	0.97	1.98	0	0.54	0.84	1.62	0.46	3.52174	0.0565753	expressed protein
LOC_Os06g02340	2.11	2.09	2.63	0.45	0.78	0.71	2.27667	0.646667	3.52062	0.00577612	OsFBX183 - F-box domain containing protein, expressed
LOC_Os02g22480	3.69	4.28	6.17	1.13	1.39	1.5	4.71333	1.34	3.51741	0.017863	glycosyltransferase, putative, expressed
LOC_Os01g68680	0.97	0.97	1.12	0.33	0.36	0.18	1.02	0.29	3.51724	0.0101002	tetratricopeptide repeat domain containing protein, expressed
LOC_Os05g50810	9.36	8.95	10.74	2.43	2.84	2.99	9.68333	2.75333	3.51695	0.0023173	CAMK_CAMK_like.5 - CAMK includes calcium/calmodulin depedent protein kinases, expressed
LOC_Os08g40250	79.24	83.03	83.93	22.6	26	21.41	82.0667	23.3367	3.51664	0.000521577	expressed protein
LOC_Os04g40130	1.19	1.15	0.86	0.2	0.53	0.18	1.06667	0.303333	3.51648	0.0109115	Rf1, mitochondrial precursor, putative, expressed
LOC_Os01g23990	20.32	18.77	21.92	7.9	5.31	4.14	20.3367	5.78333	3.51643	0.00623864	expressed protein
LOC_Os03g55130	5.16	5.46	6.5	1.82	2.22	0.83	5.70667	1.62333	3.5154	0.0178903	expressed protein
LOC_Os08g42930	1.48	1.11	0.89	0.32	0.16	0.51	1.16	0.33	3.51515	0.0352892	disease resistance protein RGA1, putative, expressed
LOC_Os03g18940	6.99	6.63	6.59	1.58	2.25	1.92	6.73667	1.91667	3.51478	0.00201155	exonuclease, putative, expressed
LOC_Os08g29150	3.73	3.19	3.62	1.04	0.83	1.13	3.51333	1	3.51333	0.0007275	phospholipid-transporting ATPase, putative, expressed
LOC_Os05g40540	1.67	1.57	1.36	0.43	0.49	0.39	1.53333	0.436667	3.51145	0.00253507	expressed protein
LOC_Os03g31730	1.12	0.99	0.98	0.35	0.28	0.25	1.03	0.293333	3.51136	0.000286398	expressed protein
LOC_Os01g46580	5.11	4.83	6.28	2.06	0.83	1.73	5.40667	1.54	3.51082	0.00629804	actin-related protein 2/3 complex subunit 2, putative, expressed
LOC_Os03g46440	1.06	1.26	1.19	0.29	0.35	0.36	1.17	0.333333	3.51	0.00117046	BTBA4 - Bric-a-Brac,Tramtrack, Broad Complex BTB domain with Ankyrin repeat region, expressed
LOC_Os04g58910	2.95	3.4	2.74	0.53	0.76	1.3	3.03	0.863333	3.50965	0.013889	receptor protein kinase TMK1 precursor, putative, expressed
LOC_Os03g17470	3.1	2.53	3.28	0.94	0.7	0.9	2.97	0.846667	3.50787	0.00280904	IN2-1 protein, putative, expressed
LOC_Os03g62379	1.05	1.02	1.05	0.09	0.31	0.49	1.04	0.296667	3.50562	0.0118796	MYB family transcription factor, putative, expressed
LOC_Os11g33190	2.76	2.23	2.37	0.72	0.82	0.56	2.45333	0.7	3.50476	0.00542061	OsFBX422 - F-box domain containing protein, expressed
LOC_Os02g18840	1.39	1.35	1.85	0.41	0.56	0.34	1.53	0.436667	3.50382	0.0183507	phosphatidylinositol 3- and 4-kinase family protein, putative, expressed
LOC_Os05g48630	2.28	1	2.36	0	1.61	0	1.88	0.536667	3.50311	0.151446	expressed protein
LOC_Os03g21680	7.39	7.11	8.41	2.53	2.4	1.61	7.63667	2.18	3.50306	0.00743787	phospholipid-transporting ATPase, putative, expressed
LOC_Os05g06500	3.56	2.21	2.32	0.55	0.77	0.99	2.69667	0.77	3.50216	0.0354862	universal stress protein domain containing protein, putative, expressed
LOC_Os06g47600	1.4	1.78	1.65	0.24	0.28	0.86	1.61	0.46	3.5	0.015172	thaumatin family domain containing protein, expressed
LOC_Os01g07360	1.14	1.66	1.61	0.64	0.35	0.27	1.47	0.42	3.5	0.0311566	KIP1, putative, expressed
LOC_Os12g01380	3.05	2.44	2.79	0.67	1.31	0.39	2.76	0.79	3.49367	0.0212897	proteins of unknown function domain containing protein, expressed
LOC_Os10g42190	1.97	1.33	2.39	0.4	0.46	0.77	1.89667	0.543333	3.4908	0.0152715	leucine rich repeat containing protein, expressed
LOC_Os06g04620	3.61	3.68	3.53	0.49	1.88	0.73	3.60667	1.03333	3.49032	0.0115223	GDP-mannose 4,6 dehydratase 2, putative, expressed
LOC_Os07g45070	1.16	0.91	1.07	0.29	0.24	0.37	1.04667	0.3	3.48889	0.00344189	FAT domain-containing protein, putative, expressed
LOC_Os01g55190	3.89	3.37	3.38	1.2	1.19	0.66	3.54667	1.01667	3.48852	0.00238098	expressed protein
LOC_Os05g25040	2.78	2.15	1.8	0.97	0.5	0.46	2.24333	0.643333	3.48705	0.0036765	expressed protein
LOC_Os10g20250	1.08	0.99	1.52	0.19	0.59	0.25	1.19667	0.343333	3.48544	0.0385702	membrane associated DUF588 domain containing protein, putative, expressed
LOC_Os04g34000	1.23	1.63	1.32	0.36	0.55	0.29	1.39333	0.4	3.48333	0.00202026	digalactosyldiacylglycerol synthase, chloroplast precursor, putative, expressed
LOC_Os06g43660	1.16	1.78	1.76	0.59	0.25	0.51	1.56667	0.45	3.48148	0.029704	inorganic H+ pyrophosphatase, putative, expressed
LOC_Os05g24560	2.17	2.3	2.98	1	0.18	0.96	2.48333	0.713333	3.48131	0.0138952	NC domain-containing protein, putative, expressed
LOC_Os11g10460	1.39	1.69	1.44	0.34	0.65	0.31	1.50667	0.433333	3.47692	0.00035166	peroxidase precursor, putative, expressed
LOC_Os06g01190	1.53	2.33	1.39	0	1.51	0	1.75	0.503333	3.47682	0.01451	expressed protein
LOC_Os07g33670	1.3	1.47	1.47	0.49	0.36	0.37	1.41333	0.406667	3.47541	0.00470768	patatin-like phospholipase family protein, expressed
LOC_Os06g49430	2.85	3.23	2.92	1.17	0.57	0.85	3	0.863333	3.4749	0.00865687	CGMC_MAPKCMGC_2.11 - CGMC includes CDA, MAPK, GSK3, and CLKC kinases, expressed
LOC_Os05g45450	41.6	39.54	33.08	13.23	9.39	10.3	38.0733	10.9733	3.46962	0.00332277	DUF584 domain containing protein, putative, expressed
LOC_Os03g62550	2.07	1.14	1.3	0.34	0.47	0.49	1.50333	0.433333	3.46923	0.0422443	retrotransposon protein, putative, unclassified, expressed
LOC_Os01g47560	1.32	1.33	1.2	0.52	0.29	0.3	1.28333	0.37	3.46847	0.00287867	WRKY16, expressed
LOC_Os06g41810	4.96	3.17	5.05	1.42	1.14	1.24	4.39333	1.26667	3.46842	0.0149868	reductase, putative, expressed
LOC_Os04g07460	2.71	1.38	1.84	0	0.67	1.04	1.97667	0.57	3.46784	0.0818674	retrotransposon, putative, centromere-specific, expressed
LOC_Os12g40774	0.64	0.82	1.9	0.97	0	0	1.12	0.323333	3.46392	0.170761	expressed protein
LOC_Os07g16030	1.16	1.37	0.69	0.34	0.45	0.14	1.07333	0.31	3.46237	0.0101601	expressed protein
LOC_Os07g07930	4.34	5.82	4.52	2.07	1.43	0.74	4.89333	1.41333	3.46226	0.0156278	LTPL78 - Protease inhibitor/seed storage/LTP family protein precursor, expressed
LOC_Os04g16782	1.69	1.73	4.16	0	1.67	0.52	2.52667	0.73	3.46119	0.112332	chloroplast 50S ribosomal protein L23, putative
LOC_Os04g16812	1.69	1.73	4.16	0	1.67	0.52	2.52667	0.73	3.46119	0.112332	chloroplast 50S ribosomal protein L23, putative
LOC_Os07g25014	1.69	1.73	4.16	0	1.67	0.52	2.52667	0.73	3.46119	0.112332	chloroplast 50S ribosomal protein L23, putative
LOC_Os09g24402	1.69	1.73	4.16	0	1.67	0.52	2.52667	0.73	3.46119	0.112332	chloroplast 50S ribosomal protein L23, putative
LOC_Os10g21358	1.69	1.73	4.16	0	1.67	0.52	2.52667	0.73	3.46119	0.112332	chloroplast 50S ribosomal protein L23, putative
LOC_Os05g40212	5.88	3	1.91	1.08	0.42	1.62	3.59667	1.04	3.45833	0.0942685	expressed protein
LOC_Os01g66200	1.21	0.94	1.03	0.19	0.3	0.43	1.06	0.306667	3.45652	0.0150706	expressed protein
LOC_Os07g46440	3.6	5.11	4.28	1.39	1.6	0.77	4.33	1.25333	3.45479	0.00963296	ribosomal protein, putative, expressed
LOC_Os03g16760	5.28	5.43	6.52	1.6	1.5	1.89	5.74333	1.66333	3.45291	0.00241041	protein phosphatase 2C, putative, expressed
LOC_Os01g12580	18.52	15.97	16.68	5.84	4.87	4.11	17.0567	4.94	3.45277	0.000881136	late embryogenesis abundant protein, putative, expressed
LOC_Os04g51460	17.88	15.63	16.85	4.78	5.51	4.3	16.7867	4.86333	3.45168	0.00292219	glycosyl hydrolases family 16, putative, expressed
LOC_Os06g34790	9.59	10.36	12.46	2.58	3.91	2.9	10.8033	3.13	3.45154	0.00760168	DUF538 domain containing protein, putative, expressed
LOC_Os08g02460	2.4	2.35	2.25	0.73	0.53	0.77	2.33333	0.676667	3.44828	0.00175382	expressed protein
LOC_Os01g42880	4.69	4.81	4.6	1.93	1.3	0.87	4.7	1.36667	3.43902	0.00383492	transferase family protein, putative, expressed
LOC_Os03g63320	2.44	1.24	1.1	0.15	0.17	1.07	1.59333	0.463333	3.43885	0.112865	SAM domain containing protein, putative, expressed
LOC_Os10g41120	1.68	1.17	1.72	0.56	0.3	0.47	1.52333	0.443333	3.43609	0.00524606	expressed protein
LOC_Os02g21250	1.36	1.17	0.73	0.39	0.45	0.11	1.08667	0.316667	3.43158	0.00889288	clathrin adaptor complex small chain domain containing protein, expressed
LOC_Os04g33220	1.85	1.72	2.09	0.35	0.84	0.46	1.88667	0.55	3.4303	0.0143427	SAM domain family protein, expressed
LOC_Os03g38540	4.19	3.21	4.4	0.81	1.07	1.56	3.93333	1.14667	3.43023	0.00809502	folic acid binding protein, putative, expressed
LOC_Os04g55570	1.16	1.1	1.41	0.61	0.18	0.28	1.22333	0.356667	3.42991	0.0181019	plant protein of unknown function DUF869 domain containing protein, expressed
LOC_Os02g58150	2.55	2.16	2.9	0.71	0.61	0.9	2.53667	0.74	3.42793	0.00266509	expressed protein
LOC_Os05g20590	2.38	1.86	2.17	1.01	0.39	0.47	2.13667	0.623333	3.42781	0.00207084	expressed protein
LOC_Os01g10400	22.16	19.45	18.24	6.65	4.67	6.16	19.95	5.82667	3.42391	0.00270565	expressed protein
LOC_Os08g41420	3.66	4.27	5.49	1.42	1.07	1.43	4.47333	1.30667	3.42347	0.0132328	expressed protein
LOC_Os07g31720	1.82	2.3	1.46	0.58	0.53	0.52	1.86	0.543333	3.42331	0.0161624	GTPase activating protein, putative, expressed
LOC_Os02g49850	10.3	8.82	11.64	3	2.69	3.3	10.2533	2.99667	3.42158	0.00382467	plastocyanin-like domain containing protein, putative, expressed
LOC_Os05g35970	2.55	2.5	1.96	0.84	0	1.21	2.33667	0.683333	3.41951	0.0411324	expressed protein
LOC_Os06g21550	31.3	35.45	36.85	10.46	10.63	9.21	34.5333	10.1	3.41914	0.00322711	thioredoxin domain-containing protein 17, putative, expressed
LOC_Os01g59900	8.04	6.78	7.93	2.31	2.1	2.25	7.58333	2.22	3.41592	0.00202042	expressed protein
LOC_Os02g16620	4.27	6.53	7.3	2.02	1.68	1.6	6.03333	1.76667	3.41509	0.027189	reticulon domain containing protein, putative, expressed
LOC_Os01g19490	2.03	2.57	2.4	0.65	1.29	0.11	2.33333	0.683333	3.41463	0.0179448	pentatricopeptide, putative, expressed
LOC_Os03g37130	2.87	1.87	2.43	0.61	0.7	0.79	2.39	0.7	3.41429	0.0165795	ATPAP18/PAP18, putative, expressed
LOC_Os05g06560	2.3	2.29	2.75	0.54	1.45	0.16	2.44667	0.716667	3.41395	0.0378866	expressed protein
LOC_Os05g50150	1.81	1.84	1.64	1.55	0	0	1.76333	0.516667	3.4129	0.06439	expressed protein
LOC_Os09g32560	3.41	3.54	2.6	1.29	0.67	0.84	3.18333	0.933333	3.41071	0.010235	expressed protein
LOC_Os02g33380	8.1	8.81	5.03	1.1	3.37	1.97	7.31333	2.14667	3.40683	0.0229044	pectinesterase inhibitor domain containing protein, putative, expressed
LOC_Os06g37080	2.72	2.58	2.94	0.98	0.81	0.63	2.74667	0.806667	3.40496	0.00449545	L-ascorbate oxidase precursor, putative, expressed
LOC_Os10g42630	1.48	1.78	1.47	0.63	0.53	0.23	1.57667	0.463333	3.40288	0.00685298	expressed protein
LOC_Os12g05210	69	53.47	62	20.52	16.05	17.74	61.49	18.1033	3.39661	0.00273564	expressed protein
LOC_Os07g12340	1.39	2.96	3.9	0.87	1.37	0.19	2.75	0.81	3.39506	0.087173	NAC domain-containing protein 67, putative, expressed
LOC_Os08g42550	2.08	2.22	2.32	0.47	0.87	0.61	2.20667	0.65	3.39487	0.00235839	AP2 domain containing protein, expressed
LOC_Os12g03170	0.87	1.11	1.38	0.56	0.43	0	1.12	0.33	3.39394	0.0640524	expressed protein
LOC_Os06g50330	4.8	5.98	4.56	1.63	1.07	1.82	5.11333	1.50667	3.39381	0.0161029	senescence-associated protein, putative, expressed
LOC_Os04g56390	0.7	1.07	1.69	0.2	0.46	0.36	1.15333	0.34	3.39216	0.0444779	expressed protein
LOC_Os01g63060	1.07	1.15	1.24	0.4	0.26	0.36	1.15333	0.34	3.39216	0.00384362	phosphatidic acid phosphatase-related, putative, expressed
LOC_Os01g47800	0.89	1.3	1.88	0.25	0.37	0.58	1.35667	0.4	3.39167	0.0188112	AAA-type ATPase family protein, putative, expressed
LOC_Os11g15620	2.09	2.47	3.68	0.45	0.97	1.01	2.74667	0.81	3.39095	0.0172093	OsFBX420 - F-box domain containing protein, expressed
LOC_Os06g06760	2.8	2.16	2.73	0.9	0.77	0.6	2.56333	0.756667	3.38767	0.00716682	protein kinase, putative, expressed
LOC_Os01g73110	12.52	11.72	12.53	3.55	2.93	4.38	12.2567	3.62	3.38582	0.000414482	expressed protein
LOC_Os03g15340	5.19	3.81	4.33	1.43	1.23	1.28	4.44333	1.31333	3.38325	0.00589759	plastocyanin-like domain containing protein, putative, expressed
LOC_Os04g49410	1.98	2.55	2.63	0.49	0.68	0.95	2.38667	0.706667	3.37736	0.00211822	expansin precursor, putative, expressed
LOC_Os03g29920	6.76	6.39	6.37	1.88	2.16	1.74	6.50667	1.92667	3.37716	0.000851952	proline-rich protein, putative, expressed
LOC_Os06g07923	1.05	1.31	1.76	0.65	0.52	0.05	1.37333	0.406667	3.37705	0.0652638	expressed protein
LOC_Os01g29507	4.17	3.71	3.8	1.19	1.33	0.94	3.89333	1.15333	3.37572	0.00222282	retrotransposon, putative, centromere-specific, expressed
LOC_Os03g53620	6.75	6.78	5.17	1.27	1.67	2.6	6.23333	1.84667	3.37545	0.020413	late embryogenesis abundant protein D-34, putative, expressed
LOC_Os03g42320	19.93	19.46	18.62	5.84	5.3	6.05	19.3367	5.73	3.37464	0.000725102	Sec1 family transport protein, putative, expressed
LOC_Os02g43290	3.22	4.15	3.49	1.08	1.59	0.55	3.62	1.07333	3.37267	0.00406504	protein kinase domain containing protein, expressed
LOC_Os02g26470	94.63	88.39	96.96	30.82	25.8	26.42	93.3267	27.68	3.37163	0.000707422	expressed protein
LOC_Os03g20480	5.8	2.79	6.14	1.11	1.27	1.99	4.91	1.45667	3.37071	0.0359194	expressed protein
LOC_Os02g28465	1.73	0.89	0.75	0.34	0.2	0.46	1.12333	0.333333	3.37	0.0666313	expressed protein
LOC_Os06g02490	2.3	1.52	1.57	0.33	0.09	1.18	1.79667	0.533333	3.36875	0.0562158	acyl CoA binding protein, putative, expressed
LOC_Os03g58870	3.53	2.76	2.16	0.77	0.73	1.01	2.81667	0.836667	3.36653	0.0255313	expressed protein
LOC_Os03g45344	1.55	2.05	1.92	0.34	0.68	0.62	1.84	0.546667	3.36585	0.000639779	expressed protein
LOC_Os03g52760	2.52	2.74	3.52	1	0.6	1.01	2.92667	0.87	3.36398	0.00957738	kinase, pfkB family, putative, expressed
LOC_Os02g32469	2.07	2.46	3.24	0.99	1.14	0.18	2.59	0.77	3.36364	0.050078	expressed protein
LOC_Os08g44250	2.08	2.27	1.77	0.56	0.26	1	2.04	0.606667	3.36264	0.0289232	fiber protein Fb14, putative, expressed
LOC_Os02g45100	2.77	2.87	3.4	1.29	0.59	0.81	3.01333	0.896667	3.36059	0.0117736	mitochondrial import inner membrane translocase subunit Tim17, putative, expressed
LOC_Os11g20770	3.34	3.4	4.21	0.33	2.03	0.9	3.65	1.08667	3.3589	0.0255591	expressed protein
LOC_Os06g02480	0.92	1.47	0.7	0.24	0.14	0.54	1.03	0.306667	3.3587	0.0830222	expressed protein
LOC_Os07g43160	9.05	8.5	8.65	3.13	2.18	2.5	8.73333	2.60333	3.35467	0.000178649	uncharacterized glycosyl hydrolase Rv2006/MT2062, putative, expressed
LOC_Os07g46390	1.71	2.04	2.92	0.8	0.64	0.55	2.22333	0.663333	3.35176	0.0339995	TRAF-type zinc finger domain-containing protein 1, putative, expressed
LOC_Os03g45280	9.3	5.24	9.14	3	2.87	1.2	7.89333	2.35667	3.34936	0.039358	dehydrin, putative, expressed
LOC_Os07g22460	2.53	1.48	0.98	0.93	0	0.56	1.66333	0.496667	3.34899	0.0448076	expressed protein
LOC_Os04g21050	1.1	0.56	1.99	0	1.09	0	1.21667	0.363333	3.34862	0.183473	expressed protein
LOC_Os02g32250	8.27	8.14	10.29	2.8	3.01	2.17	8.9	2.66	3.34586	0.0110899	retrotransposon protein, putative, unclassified, expressed
LOC_Os06g36380	0.71	0.48	1.92	0.2	0	0.73	1.03667	0.31	3.34409	0.0442401	expressed protein
LOC_Os08g37595	2.83	3.06	1.6	1.52	0.17	0.55	2.49667	0.746667	3.34375	0.046551	expressed protein
LOC_Os11g31190	4.43	4.44	4.47	1.3	1.44	1.25	4.44667	1.33	3.34336	0.000209768	nodulin MtN3 family protein, putative, expressed
LOC_Os03g03724	1.63	0.83	2.22	1.4	0	0	1.56	0.466667	3.34286	0.102366	expressed protein
LOC_Os08g07830	32.46	35.16	33.57	11.39	10.3	8.64	33.73	10.11	3.3363	0.00145093	DUF292 domain containing protein, expressed
LOC_Os01g37350	4.81	5	4.22	1.29	1.29	1.63	4.67667	1.40333	3.33254	0.00549589	retrotransposon protein, putative, Ty3-gypsy subclass, expressed
LOC_Os11g07911	54.38	46.88	46.8	16.61	13.58	14.26	49.3533	14.8167	3.33093	0.00111205	expressed protein
LOC_Os01g39790	1.88	2.61	2.3	0.83	0.9	0.31	2.26333	0.68	3.32843	0.0148017	esterase/lipase/thioesterase, putative, expressed
LOC_Os01g39020	3.9	2.74	3.54	0.87	1.25	0.94	3.39333	1.02	3.3268	0.0176975	HSF-type DNA-binding domain containing protein, expressed
LOC_Os07g42200	2.22	2.26	2.07	0.58	0.61	0.78	2.18333	0.656667	3.32487	0.00297892	tyrosine protein kinase domain containing protein, putative, expressed
LOC_Os11g34824	7.99	8.53	7.78	1.87	2.9	2.54	8.1	2.43667	3.32421	0.00100731	expressed protein
LOC_Os10g30850	1.86	1.51	1.25	0.3	1.09	0	1.54	0.463333	3.32374	0.0435284	zinc finger, RING-type, putative, expressed
LOC_Os01g59670	6.29	6.37	6.51	1.75	2.07	1.95	6.39	1.92333	3.32236	0.00017478	expressed protein
LOC_Os05g35760	4.1	3.99	5	1.22	0.86	1.86	4.36333	1.31333	3.32234	0.000388332	serine/threonine-protein kinase SAPK4, putative, expressed
LOC_Os02g09490	2.11	2.65	2.25	0.74	0.67	0.7	2.33667	0.703333	3.32227	0.0060263	dehydrogenase, putative, expressed
LOC_Os03g24600	20.4	19.38	20.21	6.79	6.58	4.69	19.9967	6.02	3.32171	0.00165581	peptide methionine sulfoxide reductase msrB, putative, expressed
LOC_Os06g33170	3.58	2.19	2.6	1.07	0.35	1.1	2.79	0.84	3.32143	0.0111886	exocyst complex component 6, putative, expressed
LOC_Os10g09850	12.2	8.96	8.43	3.7	2.74	2.47	9.86333	2.97	3.32099	0.00671218	EF hand family protein, putative, expressed
LOC_Os09g38520	4.33	3.68	4.44	0.8	1.68	1.27	4.15	1.25	3.32	0.0122184	DOMON domain containing protein, expressed
LOC_Os11g06910	1.27	1.34	1.47	0.58	0.45	0.2	1.36	0.41	3.31707	0.0152977	myosin heavy chain-related, putative, expressed
LOC_Os06g11800	1.89	1.99	2.52	0.95	0.65	0.33	2.13333	0.643333	3.31606	0.0280428	annexin, putative, expressed
LOC_Os12g02340	0.89	1.88	1.44	0.43	0.69	0.15	1.40333	0.423333	3.31496	0.0322218	LTPL14 - Protease inhibitor/seed storage/LTP family protein precursor, expressed
LOC_Os07g14850	15.65	14.12	14.9	4.42	5.17	3.89	14.89	4.49333	3.3138	0.0024212	CESA6 - cellulose synthase, expressed
LOC_Os01g51170	4.73	3.91	5.66	1.99	1.5	0.83	4.76667	1.44	3.31019	0.0240789	glycylpeptide N-tetradecanoyltransferase 1, putative, expressed
LOC_Os03g60350	5.47	5.85	5.99	1.72	2.12	1.39	5.77	1.74333	3.30975	0.00251606	leaf senescence related protein, putative, expressed
LOC_Os01g56200	7.4	7.04	7.04	2.33	1.84	2.32	7.16	2.16333	3.30971	0.00041093	BTBA2 - Bric-a-Brac,Tramtrack, Broad Complex BTB domain with Ankyrin repeat region, expressed
LOC_Os03g10320	0.96	1.79	2.61	0.34	1.03	0.25	1.78667	0.54	3.30864	0.077554	expressed protein
LOC_Os11g05700	1.65	1.15	1.17	0.18	0.6	0.42	1.32333	0.4	3.30833	0.0403134	ABC transporter family protein, putative, expressed
LOC_Os02g21470	2.56	1.63	2.32	0	0	1.97	2.17	0.656667	3.30457	0.0710027	expressed protein
LOC_Os01g53910	8.3	7.4	4.52	2.57	1.86	1.71	6.74	2.04667	3.29316	0.0190496	dehydrogenase, putative, expressed
LOC_Os02g46170	3.43	2.58	2.22	0.84	0.65	1.01	2.74333	0.833333	3.292	0.0204395	expressed protein
LOC_Os07g47700	0.88	0.83	1.71	0.08	0.22	0.74	1.14	0.346667	3.28846	0.00837358	NAD dependent epimerase/dehydratase family domain containing protein, expressed
LOC_Os11g44415	1.64	1.88	4.47	0.35	0.81	1.27	2.66333	0.81	3.28807	0.0556803	expressed protein
LOC_Os02g32814	1.19	1.1	0.93	0.24	0.46	0.28	1.07333	0.326667	3.28571	0.00902687	heavy metal-associated domain containing protein, expressed
LOC_Os04g59260	2.06	1.4	2.84	1.43	0.49	0	2.1	0.64	3.28125	0.0851782	peroxidase precursor, putative, expressed
LOC_Os03g36830	1.21	0.92	0.92	0.29	0.34	0.3	1.01667	0.31	3.27957	0.0111417	expressed protein
LOC_Os03g08430	1.73	1.37	1.95	0.48	0.63	0.43	1.68333	0.513333	3.27922	0.0180735	SAC domain containing protein, putative, expressed
LOC_Os05g29735	3.56	1.72	4.13	1.36	0.59	0.92	3.13667	0.956667	3.27875	0.0341058	expressed protein
LOC_Os10g36060	2.11	2.28	1.67	0.42	0.8	0.63	2.02	0.616667	3.27568	0.00905985	protein transport protein-related, putative, expressed
LOC_Os02g49860	3.58	4.34	3.02	1.17	1.22	0.95	3.64667	1.11333	3.27545	0.00729147	AWPM-19-like membrane family protein, putative, expressed
LOC_Os03g48820	10.72	8.86	12.19	4.54	3.49	1.67	10.59	3.23333	3.27526	0.0220655	expressed protein
LOC_Os02g46210	4.69	6.43	5.78	1.96	1.9	1.3	5.63333	1.72	3.27519	0.0110584	DUF581 domain containing protein, expressed
LOC_Os04g16872	2.24	1.3	0.29	0.27	0.16	0.74	1.27667	0.39	3.2735	0.169037	photosystem II D2 protein, putative, expressed
LOC_Os03g49600	3.27	3.79	3.54	1.02	0.97	1.25	3.53333	1.08	3.2716	0.00277988	Os3bglu7 - beta-glucosidase, exo-beta-glucanse, expressed
LOC_Os03g56500	6.35	5.57	6.66	1.77	1.15	2.76	6.19333	1.89333	3.27113	0.00113547	expressed protein
LOC_Os01g48220	3.66	3.03	2.99	1.08	1.42	0.46	3.22667	0.986667	3.27027	0.00962333	protein of unknown function DUF1421 domain containing protein, expressed
LOC_Os06g42000	18.31	18.41	20.76	6.51	7.24	3.83	19.16	5.86	3.26962	0.00914769	peroxiredoxin, putative, expressed
LOC_Os01g46610	9.02	9.27	11.46	2.76	4.16	2.18	9.91667	3.03333	3.26923	0.0155594	dehydrogenase, putative, expressed
LOC_Os05g51754	7.68	7.95	7.71	2.76	1.71	2.67	7.78	2.38	3.26891	0.00301773	expressed protein
LOC_Os01g34410	10.96	13.08	12.98	4.03	2.83	4.47	12.34	3.77667	3.26743	0.00615236	transposon protein, putative, Pong sub-class, expressed
LOC_Os06g42720	8.72	8.92	9.26	3.54	2.54	2.16	8.96667	2.74667	3.26456	0.00400427	amino acid transporter, putative, expressed
LOC_Os02g44530	2.06	1.35	2.3	0.63	0.63	0.49	1.90333	0.583333	3.26286	0.0269354	expressed protein
LOC_Os08g30540	25.26	20.11	17.83	4.82	7.67	6.88	21.0667	6.45667	3.26278	0.0191753	expressed protein
LOC_Os12g20410	5.66	4.64	4.98	1.72	1.59	1.38	5.09333	1.56333	3.258	0.00267613	matrix attachment region binding protein, putative, expressed
LOC_Os08g34800	2.06	2.1	1.02	1.12	0.18	0.29	1.72667	0.53	3.25786	0.0412297	expressed protein
LOC_Os01g53670	1.73	1.38	1.71	0.39	0.74	0.35	1.60667	0.493333	3.25676	0.0211813	ENTH domain containing protein, expressed
LOC_Os03g42130	20.61	17.29	21.6	6.81	6.3	5.16	19.8333	6.09	3.2567	0.00642835	gibberellin 20 oxidase 2, putative, expressed
LOC_Os05g26630	2.76	3.72	4.56	1.51	1.49	0.39	3.68	1.13	3.25664	0.0485068	expressed protein
LOC_Os01g29780	1.91	1.6	1.7	0.4	0.6	0.6	1.73667	0.533333	3.25625	0.00819995	expressed protein
LOC_Os02g22130	6.35	7.15	7.47	1.53	2.01	2.9	6.99	2.14667	3.25621	0.000578992	expressed protein
LOC_Os05g33040	1.8	2.12	1.22	0.67	0.27	0.64	1.71333	0.526667	3.25316	0.0420425	cyclin, putative, expressed
LOC_Os03g05830	2.54	2.25	2.26	0.96	0.6	0.61	2.35	0.723333	3.24885	0.000102847	transposon protein, putative, CACTA, En/Spm sub-class, expressed
LOC_Os11g33090	1.93	1.84	2.2	0.64	0.92	0.28	1.99	0.613333	3.24457	0.0210698	amidase, putative, expressed
LOC_Os04g38260	1.71	1.41	1.94	0.55	0.61	0.4	1.68667	0.52	3.24359	0.0159684	expressed protein
LOC_Os05g41670	13.72	11.72	12.4	4.23	4.05	3.39	12.6133	3.89	3.2425	0.00193738	ICE-like protease p20 domain containing protein, putative, expressed
LOC_Os02g51970	4.08	2.14	3.5	0.88	0.9	1.22	3.24	1	3.24	0.0291734	phosphate-induced protein 1 conserved region domain containing protein, expressed
LOC_Os12g02620	1.35	1.7	1.06	0	0.73	0.54	1.37	0.423333	3.23622	0.0293108	zinc finger, C3HC4 type domain containing protein, expressed
LOC_Os06g14400	1.51	0.72	0.94	0.7	0.21	0.07	1.05667	0.326667	3.23469	0.0112435	1-aminocyclopropane-1-carboxylate oxidase homolog 4, putative, expressed
LOC_Os03g56460	1.43	1.6	1.11	0.5	0.49	0.29	1.38	0.426667	3.23438	0.00388476	glucose-6-phosphate isomerase, putative, expressed
LOC_Os02g34560	3.27	3.52	3.56	0.88	1.41	0.91	3.45	1.06667	3.23438	0.00212632	plant neutral invertase domain containing protein, expressed
LOC_Os02g06410	5.7	3.75	5.67	1.94	1.15	1.59	5.04	1.56	3.23077	0.00814215	CBS domain containing membrane protein, putative, expressed
LOC_Os08g07480	1.41	1.68	1.53	0.41	0.59	0.43	1.54	0.476667	3.23077	0.000446527	DNA-directed RNA polymerase subunit, putative, expressed
LOC_Os06g04540	2.85	1.33	2.02	0.43	0.73	0.76	2.06667	0.64	3.22917	0.0577228	DNA binding protein, putative, expressed
LOC_Os12g36890	1.2	1.29	0.93	0.26	0.39	0.41	1.14	0.353333	3.22642	0.013872	CSLD4 - cellulose synthase-like family D, expressed
LOC_Os08g24400	1.03	1.22	1.33	0.31	0.43	0.37	1.19333	0.37	3.22523	0.00370378	SWP, putative, expressed
LOC_Os01g05790	9.32	7.97	9.22	2.71	2.91	2.6	8.83667	2.74	3.22506	0.00357552	SLT1 protein, putative, expressed
LOC_Os10g41550	2.28	3.31	2.73	0.67	0.98	0.93	2.77333	0.86	3.22481	0.0062208	beta-amylase, putative, expressed
LOC_Os04g43360	3.26	2.58	3.51	1.02	1.41	0.47	3.11667	0.966667	3.22414	0.0290053	Os4bglu14 - monolignol beta-glucoside homologue without catalytic acid/base, expressed
LOC_Os08g34580	9.83	10.42	11.37	4.16	3.14	2.51	10.54	3.27	3.22324	0.00783452	trehalose-6-phosphate synthase, putative, expressed
LOC_Os12g04924	4.34	2.98	3.8	1.12	1.4	0.93	3.70667	1.15	3.22319	0.0180011	ubiquitin-like protein 5, putative, expressed
LOC_Os12g13340	2.54	2.65	2.67	0.94	0.74	0.76	2.62	0.813333	3.22131	0.00162768	expressed protein
LOC_Os03g18220	32.75	32.15	30.88	9.56	10.96	9.22	31.9267	9.91333	3.22058	0.000375716	pyruvate decarboxylase isozyme 2, putative, expressed
LOC_Os05g07670	4.14	4.79	4.95	1.2	1.66	1.45	4.62667	1.43667	3.22042	0.00132301	solute carrier family 35 member E3, putative, expressed
LOC_Os03g59760	14.57	15.96	17.79	5.35	4.23	5.43	16.1067	5.00333	3.21919	0.00368922	RING finger protein 126, putative, expressed
LOC_Os06g43950	2.37	2.66	1.72	0.2	1.17	0.73	2.25	0.7	3.21429	0.0226919	expressed protein
LOC_Os07g09050	0.91	0.91	1.78	0.28	0.22	0.62	1.2	0.373333	3.21429	0.0193582	exostosin family protein, putative, expressed
LOC_Os05g36994	1.02	0.89	1.69	0.21	0.54	0.37	1.2	0.373333	3.21429	0.0491058	expressed protein
LOC_Os04g52606	4.72	3.39	3.01	1.43	1.15	0.88	3.70667	1.15333	3.21387	0.0101637	SHR5-receptor-like kinase, putative, expressed
LOC_Os09g07900	6.11	5.76	5.83	1.78	1.98	1.75	5.9	1.83667	3.21234	0.000763744	ubiquitin-protein ligase 1, putative, expressed
LOC_Os03g02010	2.97	2.75	2.63	0.76	0.6	1.24	2.78333	0.866667	3.21154	0.00921771	DNA methyltransferase protein, putative, expressed
LOC_Os06g44270	7.42	9.18	9.15	3.51	1.81	2.7	8.58333	2.67333	3.21072	0.0146544	synthase, putative, expressed
LOC_Os12g05715	4.74	2.53	3.71	1.48	1.28	0.66	3.66	1.14	3.21053	0.0292539	expressed protein
LOC_Os11g26990	2.99	3.88	4.75	0.59	1.11	1.92	3.87333	1.20667	3.20994	0.00126627	expressed protein
LOC_Os06g49500	2.31	3.3	2.44	1.01	0.7	0.8	2.68333	0.836667	3.20717	0.0208358	integral membrane protein, putative, expressed
LOC_Os09g30418	158.86	175.66	192.16	48.02	60.26	55.96	175.56	54.7467	3.20677	0.00207392	heat shock protein, putative, expressed
LOC_Os02g40010	1.18	1.15	0.97	0.41	0.5	0.12	1.1	0.343333	3.20388	0.00292395	phosphoribosyl transferase, putative, expressed
LOC_Os05g26870	1.94	1.48	2.28	0.5	0.38	0.9	1.9	0.593333	3.20225	0.00318413	CAMK_KIN1/SNF1/Nim1_like.21 - CAMK includes calcium/calmodulin depedent protein kinases, expressed
LOC_Os03g26820	5.27	3.66	4.34	1.33	1.95	0.87	4.42333	1.38333	3.19759	0.0232008	LTPL52 - Protease inhibitor/seed storage/LTP family protein precursor, expressed
LOC_Os05g43840	7.07	7.18	5.38	3.01	2.2	0.93	6.54333	2.04667	3.19707	0.0017484	CAMK_KIN1/SNF1/Nim1_like.25 - CAMK includes calcium/calmodulin depedent protein kinases, expressed
LOC_Os03g06220	5.89	6.27	5.55	1.78	1.95	1.81	5.90333	1.84667	3.19675	0.000871062	DEAD-box ATP-dependent RNA helicase, putative, expressed
LOC_Os06g04990	83.37	90.51	93.78	26.75	29.11	27.87	89.22	27.91	3.1967	0.000954191	early nodulin 93 ENOD93 protein, putative, expressed
LOC_Os04g24804	9.14	6.5	6.89	2.85	2.43	1.77	7.51	2.35	3.19574	0.0075457	expressed protein
LOC_Os01g71080	2.82	4.75	4.03	1.02	1.61	1	3.86667	1.21	3.19559	0.0125779	xylanase inhibitor, putative, expressed
LOC_Os02g05830	8.21	7.88	10.64	4.94	1.79	1.64	8.91	2.79	3.19355	0.0329578	ribulose bisphosphate carboxylase small chain, chloroplast precursor, putative, expressed
LOC_Os03g17240	2.37	2.46	2.61	0.7	0.72	0.91	2.48	0.776667	3.19313	7.08333e-05	ankyrin repeat-containing protein, putative, expressed
LOC_Os06g23274	5.46	4.46	4.99	1.61	1.4	1.66	4.97	1.55667	3.19272	0.00229062	zinc finger, C3HC4 type, domain containing protein, expressed
LOC_Os07g48100	39.8	39	40.5	11.57	13.38	12.42	39.7667	12.4567	3.1924	0.000479241	CAMK_KIN1/SNF1/Nim1_like.31 - CAMK includes calcium/calmodulin depedent protein kinases, expressed
LOC_Os08g21561	4.06	4.37	4.08	1.11	2.14	0.67	4.17	1.30667	3.19133	0.00703936	PPR repeat domain containing protein, putative, expressed
LOC_Os01g16990	1.62	1.65	1.1	0.35	0.4	0.62	1.45667	0.456667	3.18978	0.0307319	expressed protein
LOC_Os06g01470	1.99	1.73	2.5	1.01	0.58	0.36	2.07333	0.65	3.18974	0.0294605	AGAP000326-PA, putative, expressed
LOC_Os04g32620	3.51	2.88	3.37	0.93	1.24	0.89	3.25333	1.02	3.18954	0.0086751	ethylene-responsive transcription factor ERF114, putative, expressed
LOC_Os02g43130	3.32	3.37	3.83	1.36	1.07	0.87	3.50667	1.1	3.18788	0.00727731	kinesin motor domain containing protein, expressed
LOC_Os05g41550	10.75	9.68	8.77	2.83	2.76	3.57	9.73333	3.05333	3.18777	0.0069232	expressed protein
LOC_Os08g25720	5.95	6.11	6.46	2.46	1.85	1.5	6.17333	1.93667	3.18761	0.00494563	pyrophosphate--fructose 6-phosphate 1-phosphotransferase subunit alpha, putative, expressed
LOC_Os02g06588	1.57	1.94	1.62	0.9	0.37	0.34	1.71	0.536667	3.18634	0.023743	ATP binding protein, putative, expressed
LOC_Os09g16714	2.11	0.72	1.28	0.6	0.69	0	1.37	0.43	3.18605	0.0888042	expressed protein
LOC_Os03g08930	13.35	16.11	14.24	7	3.42	3.3	14.5667	4.57333	3.18513	0.0169857	helix-loop-helix DNA-binding protein, putative, expressed
LOC_Os03g10350	1.04	1.53	1.25	0.5	0.33	0.37	1.27333	0.4	3.18333	0.0222286	NPGR1, putative, expressed
LOC_Os03g48380	1.57	1.71	2.64	0.58	1.11	0.17	1.97333	0.62	3.1828	0.0703451	expressed protein
LOC_Os12g01360	0.99	0.95	2.1	0.37	0.42	0.48	1.34667	0.423333	3.1811	0.0591295	expressed protein
LOC_Os07g39270	1.19	1.06	0.74	0.59	0.25	0.1	0.996667	0.313333	3.18085	0.00437961	polyprenyl synthetase, putative, expressed
LOC_Os09g20630	1.49	0.91	0.78	0.25	0.57	0.18	1.06	0.333333	3.18	0.0564706	ASC1, putative, expressed
LOC_Os11g20020	2.61	1.81	2.73	0.91	1.04	0.3	2.38333	0.75	3.17778	0.0383386	expressed protein
LOC_Os01g73514	4.09	4.43	4.54	1.48	1.13	1.5	4.35333	1.37	3.17762	0.00225857	5-oxoprolinase, putative, expressed
LOC_Os01g65780	13.81	11.34	12.12	3.33	4.66	3.74	12.4233	3.91	3.17732	0.00812951	glycosyl transferase, putative, expressed
LOC_Os03g01350	2.11	2.04	2.33	0.39	0.73	0.92	2.16	0.68	3.17647	0.00344144	expressed protein
LOC_Os09g03120	1.75	1.87	1.27	0.75	0.52	0.27	1.63	0.513333	3.17532	0.00537002	expressed protein
LOC_Os11g02110	1.46	1.63	2.53	0.91	0.66	0.2	1.87333	0.59	3.17514	0.0697387	expressed protein
LOC_Os04g23319	0.78	0.59	2.47	0.83	0.38	0	1.28	0.403333	3.17355	0.193792	expressed protein
LOC_Os05g01820	19.85	18.6	23.92	6.17	8.88	4.62	20.79	6.55667	3.17082	0.0180393	cytochrome b5-like Heme/Steroid binding domain containing protein, expressed
LOC_Os01g74020	2.41	0.97	0.58	0.87	0.38	0	1.32	0.416667	3.168	0.0524981	MYB family transcription factor, putative, expressed
LOC_Os08g28784	1.03	2.2	1.3	0.7	0.41	0.32	1.51	0.476667	3.16783	0.0671033	expressed protein
LOC_Os06g17870	15.4	14.2	16.29	4.8	4.89	4.8	15.2967	4.83	3.16701	0.00181785	nitrate-induced NOI protein, putative, expressed
LOC_Os07g39840	1.61	1.84	3.2	0.54	0.53	1.03	2.21667	0.7	3.16667	0.0226074	expressed protein
LOC_Os06g06980	8.74	8.04	8.71	1.8	5.11	1.14	8.49667	2.68333	3.16646	0.0285868	caffeoyl-CoA O-methyltransferase, putative, expressed
LOC_Os12g12260	1.55	1.77	1.68	0.64	0.46	0.48	1.66667	0.526667	3.16456	0.00538769	diacylglycerol kinase 1, putative, expressed
LOC_Os02g47200	1.23	2.07	2.49	0.73	0.37	0.73	1.93	0.61	3.16393	0.0422843	transposon protein, putative, unclassified, expressed
LOC_Os02g04130	62.2	47.21	49.47	19.08	15.65	15.54	52.96	16.7567	3.16053	0.00467471	DUF1645 domain containing protein, putative, expressed
LOC_Os10g29650	5.3	5.69	5.63	1.87	1.71	1.68	5.54	1.75333	3.1597	0.00110789	retrotransposon protein, putative, unclassified, expressed
LOC_Os07g39880	1	0.94	1.44	0.22	0.33	0.52	1.12667	0.356667	3.15888	0.00663996	retrotransposon, putative, centromere-specific, expressed
LOC_Os02g57450	4.24	3.75	3.35	1.14	1.19	1.26	3.78	1.19667	3.15877	0.00625965	Ser/Thr protein phosphatase family protein, putative, expressed
LOC_Os06g34040	2.39	1.83	1.97	0.83	0.56	0.57	2.06333	0.653333	3.15816	0.00175953	DJ-1 family protein, putative, expressed
LOC_Os02g46720	1.3	1.99	1.38	0.59	0.61	0.28	1.55667	0.493333	3.15541	0.0158992	ara54-like RING finger protein, putative, expressed
LOC_Os03g13590	3.65	4.16	4.02	1.18	1.7	0.87	3.94333	1.25	3.15467	0.00355587	potyvirus VPg interacting protein, putative, expressed
LOC_Os06g29710	1.08	1.4	1.62	0.37	0.6	0.33	1.36667	0.433333	3.15385	0.0176599	OsFBD12 - F-box and FBD domain containing protein, expressed
LOC_Os01g01312	1.7	2.26	2.06	0.44	0.8	0.67	2.00667	0.636667	3.15183	0.000912127	retrotransposon protein, putative, Ty1-copia subclass, expressed
LOC_Os01g46200	6.59	6.34	7.3	1.96	2.25	2.21	6.74333	2.14	3.15109	0.0019589	expressed protein
LOC_Os01g51370	1.23	1.51	1.64	0.49	0.65	0.25	1.46	0.463333	3.15108	0.0189393	expressed protein
LOC_Os08g01700	1.16	1	2.03	0.15	0.35	0.83	1.39667	0.443333	3.15038	0.0137236	basic helix-loop-helix family protein, putative, expressed
LOC_Os10g39440	2.28	2.49	3.42	0.98	0.87	0.75	2.73	0.866667	3.15	0.0229702	transporter family protein, putative, expressed
LOC_Os03g05110	5.43	5.12	6.11	1.93	1.99	1.37	5.55333	1.76333	3.14934	0.00805212	xyloglucan galactosyltransferase KATAMARI1, putative, expressed
LOC_Os11g41560	1.42	1.27	1.34	0.54	0.22	0.52	1.34333	0.426667	3.14844	0.00279945	OsFBX427 - F-box domain containing protein, expressed
LOC_Os05g01610	2.33	2.51	3.33	0.63	0.51	1.46	2.72333	0.866667	3.14231	0.0010907	FYVE zinc finger domain containing protein, expressed
LOC_Os12g14140	3.48	2.19	2.97	0.88	0.61	1.26	2.88	0.916667	3.14182	0.012817	expressed protein
LOC_Os11g36830	3.78	2.39	2.25	1.18	0.54	0.96	2.80667	0.893333	3.14179	0.0185797	expressed protein
LOC_Os01g25880	1.33	1.35	1.56	0.62	0.59	0.14	1.41333	0.45	3.14074	0.0260206	dephospho-CoA kinase, putative, expressed
LOC_Os06g48930	1.41	1.68	2.34	0.2	0.93	0.6	1.81	0.576667	3.13873	0.0249002	expressed protein
LOC_Os11g12410	3.34	3.54	4.54	1.49	1.12	1.03	3.80667	1.21333	3.13736	0.0167497	serpin domain containing protein, putative, expressed
LOC_Os06g40490	3.7	3.58	4.42	1.01	2.36	0.36	3.9	1.24333	3.13673	0.0417551	glycosyl hydrolases family 17, putative, expressed
LOC_Os04g35700	1.36	1.15	1.41	0.61	0.49	0.15	1.30667	0.416667	3.136	0.0206734	STE_MEKK_ste11_MAP3K.16 - STE kinases include homologs to sterile 7, sterile 11 and sterile 20 from yeast, expressed
LOC_Os04g43170	154.45	133.5	143.06	54.99	42.72	39.79	143.67	45.8333	3.13462	0.000711953	caleosin related protein, putative, expressed
LOC_Os01g08960	2.41	2.47	3.05	1.06	1.33	0.14	2.64333	0.843333	3.13439	0.0421137	phosducin-like protein 3, putative, expressed
LOC_Os06g06470	14.77	12.32	15.25	4.9	4.95	3.66	14.1133	4.50333	3.13397	0.00793326	U-box domain containing heat shock protein, putative, expressed
LOC_Os03g22770	1.36	1.29	0.86	0.25	0.23	0.64	1.17	0.373333	3.13393	0.0550297	CCT/B-box zinc finger protein, putative, expressed
LOC_Os03g61090	10.69	8.61	8.85	2.58	3.52	2.89	9.38333	2.99667	3.13126	0.0095912	expressed protein
LOC_Os06g37160	3.6	3.13	2.63	1.07	0.94	0.98	3.12	0.996667	3.13043	0.00712477	transmembrane 9 superfamily member, putative, expressed
LOC_Os01g55820	28.71	30.61	27.09	11.16	7.56	8.89	28.8033	9.20333	3.12966	0.00387325	X8 domain containing protein, expressed
LOC_Os03g21650	12.17	17.26	18.72	3.63	5.23	6.53	16.05	5.13	3.12865	0.00584262	expressed protein
LOC_Os10g17010	1.93	2.08	3.31	0.74	1.27	0.33	2.44	0.78	3.12821	0.0656097	expressed protein
LOC_Os04g16828	31.41	45.86	52.13	13.44	13.34	14.59	43.1333	13.79	3.12787	0.0188732	chloroplast 50S ribosomal protein L14, putative, expressed
LOC_Os05g22722	31.41	45.86	52.13	13.44	13.34	14.59	43.1333	13.79	3.12787	0.0188732	chloroplast 50S ribosomal protein L14, putative, expressed
LOC_Os08g15276	31.41	45.86	52.13	13.44	13.34	14.59	43.1333	13.79	3.12787	0.0188732	chloroplast 50S ribosomal protein L14, putative, expressed
LOC_Os10g21342	31.41	45.86	52.13	13.44	13.34	14.59	43.1333	13.79	3.12787	0.0188732	chloroplast 50S ribosomal protein L14, putative, expressed
LOC_Os02g05120	1.2	1.29	1.2	0.52	0.47	0.19	1.23	0.393333	3.12712	0.00640638	expressed protein
LOC_Os11g22650	8.69	10.59	7.67	2.4	2.77	3.45	8.98333	2.87333	3.12645	0.0139656	expressed protein
LOC_Os02g18650	6.92	7.8	6.44	2.63	1.88	2.26	7.05333	2.25667	3.12555	0.00673883	pectinesterase, putative, expressed
LOC_Os04g54810	1.37	1.87	1.29	0.48	0.58	0.39	1.51	0.483333	3.12414	0.0080299	beta-D-xylosidase, putative, expressed
LOC_Os12g36640	8.19	8.96	7.03	2.63	2.41	2.7	8.06	2.58	3.12403	0.0067265	universal stress protein domain containing protein, putative, expressed
LOC_Os10g07300	4.46	4.24	6.98	0.4	3.2	1.42	5.22667	1.67333	3.12351	0.0580322	retrotransposon protein, putative, Ty3-gypsy subclass, expressed
LOC_Os09g29460	0.93	1.63	1.03	0.61	0.21	0.33	1.19667	0.383333	3.12174	0.0639073	homeobox associated leucine zipper, putative, expressed
LOC_Os07g48890	1.84	2.21	1.85	0.66	0.74	0.49	1.96667	0.63	3.12169	0.00198745	expressed protein
LOC_Os03g63270	2.62	2.22	2.43	0.87	0.7	0.76	2.42333	0.776667	3.12017	0.00083589	regulatory protein, putative, expressed
LOC_Os01g55340	1.27	1.22	1.16	0.68	0	0.49	1.21667	0.39	3.11966	0.0264346	dof zinc finger domain containing protein, putative, expressed
LOC_Os11g25780	2.14	1.93	1.95	0.69	0.74	0.5	2.00667	0.643333	3.11917	0.00200839	PB1 domain containing protein, expressed
LOC_Os06g05600	5.25	3.78	2.72	2.09	1.39	0.29	3.91667	1.25667	3.11671	0.00436809	OsFBDUF31 - F-box and DUF domain containing protein, expressed
LOC_Os03g04370	12.35	8.76	8.28	3.23	3.72	2.48	9.79667	3.14333	3.11665	0.0168348	protein-methionine-S-oxide reductase, putative, expressed
LOC_Os07g06490	5.11	4.69	4.28	1.2	1.94	1.38	4.69333	1.50667	3.11504	0.00640743	DNA binding protein, putative, expressed
LOC_Os09g28354	3.76	3.59	3.52	1.47	1.31	0.71	3.62333	1.16333	3.11461	0.00251195	CPuORF39 - conserved peptide uORF-containing transcript, expressed
LOC_Os08g41830	0.72	1.2	1.1	0.36	0.38	0.23	1.00667	0.323333	3.1134	0.0260264	sulfite oxidase, putative, expressed
LOC_Os02g45320	1.41	1.46	1.58	0.56	0.51	0.36	1.48333	0.476667	3.11189	0.0059182	OsFBX58 - F-box domain containing protein, expressed
LOC_Os04g42930	6.7	5.28	4.94	1.93	2.38	1.13	5.64	1.81333	3.11029	0.00966491	OsGrx_C2.2 - glutaredoxin subgroup I, expressed
LOC_Os01g27210	1.18	1.85	1.94	0.64	0.63	0.33	1.65667	0.533333	3.10625	0.0347416	glutathione S-transferase, putative, expressed
LOC_Os02g55134	9.11	7.26	10.34	2.64	2.68	3.28	8.90333	2.86667	3.10581	0.00750404	cytochrome c oxidase copper chaperone, putative, expressed
LOC_Os09g12600	1.67	1.7	1.63	0.77	0.38	0.46	1.66667	0.536667	3.10559	0.0058099	phosphate/phosphate translocator, putative, expressed
LOC_Os09g01960	8.92	9.3	9.19	3.11	2.62	3.1	9.13667	2.94333	3.10419	0.000854802	MYB family transcription factor, putative, expressed
LOC_Os09g04730	1.91	1.93	1.62	0.65	0.6	0.51	1.82	0.586667	3.10227	0.0013785	dehydrogenase/reductase SDR family member 2, putative, expressed
LOC_Os04g22270	1.01	0.84	1.5	0.33	0.38	0.37	1.11667	0.36	3.10185	0.0308435	expressed protein
LOC_Os03g50350	4.11	5.04	5.95	1.87	1.51	1.49	5.03333	1.62333	3.10062	0.0169157	coatomer alpha subunit, putative, expressed
LOC_Os06g12280	4.66	5.43	4.78	1.96	1.2	1.64	4.95667	1.6	3.09792	0.00893237	glycosyl transferase 8 domain containing protein, putative, expressed
LOC_Os04g48410	2	1.85	2.5	0.96	0.74	0.35	2.11667	0.683333	3.09756	0.0286787	copper chaperone for superoxide dismutase, putative, expressed
LOC_Os11g06440	1.27	1.99	2.78	0.51	0.92	0.52	2.01333	0.65	3.09744	0.0482282	expressed protein
LOC_Os02g52280	3.49	3.8	3.92	1.1	1.3	1.22	3.73667	1.20667	3.09669	0.0006419	expressed protein
LOC_Os03g26350	1.81	1.37	1.96	0.59	0.79	0.28	1.71333	0.553333	3.09639	0.0339925	transposon protein, putative, CACTA, En/Spm sub-class, expressed
LOC_Os01g66110	10.62	10.14	11.43	3.07	4.06	3.27	10.73	3.46667	3.09519	0.00357303	methyltransferase, putative, expressed
[truncated: 1,957 more rows]

## Sheet: 2B-Up-regulatory RNAs, WT=0 
Supplementary Table S2B. Up-regulatory RNAs based on illumina sequencing, WT=0 (absent in WT)
MSU ID	Gene Product Annotation
Expressed/hypothetical proteins (136)
LOC_Os01g34790	expressed protein
LOC_Os01g35910	expressed protein
LOC_Os02g24210	expressed protein
LOC_Os03g41130	expressed protein
LOC_Os05g32640	expressed protein
LOC_Os06g20470	expressed protein
LOC_Os06g38210	expressed protein
LOC_Os07g10030	expressed protein
LOC_Os07g12720	expressed protein
LOC_Os07g37045	expressed protein
LOC_Os08g39610	expressed protein
LOC_Os09g15044	expressed protein
LOC_Os10g37350	expressed protein
LOC_Os11g10470	expressed protein
LOC_Os11g37490	expressed protein
LOC_Os06g09990	expressed protein
LOC_Os06g44980	expressed protein
LOC_Os11g43070	expressed protein
LOC_Os09g32169	expressed protein
LOC_Os12g38720	expressed protein
LOC_Os06g50670	expressed protein
LOC_Os11g37480	expressed protein
LOC_Os12g14540	expressed protein
LOC_Os03g46424	expressed protein
LOC_Os01g55220	expressed protein
LOC_Os10g29159	expressed protein
LOC_Os01g51670	expressed protein
LOC_Os12g11830	expressed protein
LOC_Os01g33764	expressed protein
LOC_Os04g08590	expressed protein
LOC_Os03g49740	expressed protein
LOC_Os06g23540	expressed protein
LOC_Os02g26790	expressed protein
LOC_Os04g30310	expressed protein
LOC_Os08g31730	expressed protein
LOC_Os12g18810	expressed protein
LOC_Os07g35620	expressed protein
LOC_Os05g12481	expressed protein
LOC_Os09g12680	expressed protein
LOC_Os01g14380	expressed protein
LOC_Os08g24182	expressed protein
LOC_Os07g25520	expressed protein
LOC_Os11g07820	expressed protein
LOC_Os08g41980	expressed protein
LOC_Os06g15430	expressed protein
LOC_Os03g31544	expressed protein
LOC_Os07g07760	expressed protein
LOC_Os04g42560	expressed protein
LOC_Os05g38940	expressed protein
LOC_Os03g36534	expressed protein
LOC_Os01g57530	expressed protein
LOC_Os09g25880	expressed protein
LOC_Os02g36250	expressed protein
LOC_Os03g61160	expressed protein
LOC_Os07g33640	expressed protein
LOC_Os09g34170	expressed protein
LOC_Os04g02610	expressed protein
LOC_Os04g58340	expressed protein
LOC_Os02g28334	expressed protein
LOC_Os05g27800	expressed protein
LOC_Os09g21660	expressed protein
LOC_Os01g11170	expressed protein
LOC_Os10g20235	expressed protein
LOC_Os04g08330	expressed protein
LOC_Os11g01230	expressed protein
LOC_Os05g06000	expressed protein
LOC_Os07g17184	expressed protein
LOC_Os06g42840	expressed protein
LOC_Os01g32460	expressed protein
LOC_Os07g01670	expressed protein
LOC_Os01g58600	expressed protein
LOC_Os02g26794	expressed protein
LOC_Os07g04050	expressed protein
LOC_Os11g32400	expressed protein
LOC_Os03g24530	expressed protein
LOC_Os08g30510	expressed protein
LOC_Os11g13400	expressed protein
LOC_Os06g32590	expressed protein
LOC_Os02g08220	expressed protein
LOC_Os03g32330	expressed protein
LOC_Os06g09980	expressed protein
LOC_Os01g38130	expressed protein
LOC_Os02g22440	expressed protein
LOC_Os01g33710	expressed protein
LOC_Os12g06500	expressed protein
LOC_Os01g59770	expressed protein
LOC_Os04g39770	expressed protein
LOC_Os02g17480	expressed protein
LOC_Os04g44140	expressed protein
LOC_Os02g28760	expressed protein
LOC_Os02g43380	expressed protein
LOC_Os07g23390	expressed protein
LOC_Os01g37370	expressed protein
LOC_Os02g36350	expressed protein
LOC_Os09g39280	expressed protein
LOC_Os05g19010	expressed protein
LOC_Os09g24190	expressed protein
LOC_Os07g10180	expressed protein
LOC_Os01g33762	expressed protein
LOC_Os07g10510	expressed protein
LOC_Os02g10250	expressed protein
LOC_Os03g16600	expressed protein
LOC_Os11g44380	expressed protein
LOC_Os05g37490	expressed protein
LOC_Os05g46500	expressed protein
LOC_Os12g33165	expressed protein
LOC_Os07g08934	expressed protein
LOC_Os01g25080	expressed protein
LOC_Os10g22910	expressed protein
LOC_Os06g09940	expressed protein
LOC_Os10g22362	expressed protein
LOC_Os02g41810	expressed protein
LOC_Os10g19912	expressed protein
LOC_Os06g11060	expressed protein
LOC_Os03g61900	expressed protein
LOC_Os03g06820	expressed protein
LOC_Os08g27160	expressed protein
LOC_Os01g65050	expressed protein
LOC_Os05g33670	expressed protein
LOC_Os02g35730	expressed protein
LOC_Os03g23000	expressed protein
LOC_Os07g07210	expressed protein
LOC_Os12g16870	expressed protein
LOC_Os03g05700	expressed protein
LOC_Os02g21770	expressed protein
LOC_Os02g36530	expressed protein
LOC_Os05g23410	expressed protein
LOC_Os07g04460	expressed protein
LOC_Os02g13690	hypothetical protein
LOC_Os03g19210	hypothetical protein
LOC_Os02g42030	hypothetical protein
LOC_Os08g15730	hypothetical protein
LOC_Os04g08260	hypothetical protein
LOC_Os11g37250	hypothetical protein
LOC_Os01g21390	hypothetical protein
LOC_Os10g41810	hypothetical protein
Retrotransposons/transposons (37)
LOC_Os02g33470	transposon protein, putative, Pong sub-class, expressed
LOC_Os06g21516	transposon protein, putative, Pong sub-class, expressed
LOC_Os06g33040	transposon protein, putative, Pong sub-class, expressed
LOC_Os01g67810	transposon protein, putative, unclassified, expressed
LOC_Os10g37110	transposon protein, putative, unclassified, expressed
LOC_Os06g36870	transposon protein, putative, Pong sub-class, expressed
LOC_Os09g18440	transposon protein, putative, Pong sub-class, expressed
LOC_Os07g47680	transposon protein, putative, Pong sub-class, expressed
LOC_Os04g14390	transposon protein, putative, unclassified
LOC_Os05g17440	transposon protein, putative, unclassified
LOC_Os06g03350	transposon protein, putative, unclassified
LOC_Os07g24270	transposon protein, putative, unclassified
LOC_Os09g22550	transposon protein, putative, unclassified
LOC_Os02g30530	transposon protein, putative, unclassified, expressed
LOC_Os05g24790	transposon protein, putative, unclassified, expressed
LOC_Os11g12150	transposon protein, putative, unclassified, expressed
LOC_Os09g10320	transposon protein, putative, unclassified, expressed
LOC_Os04g10820	transposon protein, putative, unclassified, expressed
LOC_Os12g11130	retrotransposon protein, putative, LINE subclass, expressed
LOC_Os01g53180	retrotransposon protein, putative, Ty1-copia subclass, expressed
LOC_Os12g26010	retrotransposon protein, putative, Ty1-copia subclass, expressed
LOC_Os11g27860	retrotransposon protein, putative, Ty3-gypsy subclass
LOC_Os09g11650	retrotransposon protein, putative, Ty3-gypsy subclass, expressed
LOC_Os12g11150	retrotransposon protein, putative, Ty3-gypsy subclass, expressed
LOC_Os10g15030	retrotransposon protein, putative, unclassified
LOC_Os12g29790	retrotransposon protein, putative, unclassified
LOC_Os01g01210	retrotransposon protein, putative, unclassified
LOC_Os12g41020	retrotransposon protein, putative, unclassified
LOC_Os10g31320	retrotransposon protein, putative, unclassified, expressed
LOC_Os10g31330	retrotransposon protein, putative, unclassified, expressed
LOC_Os11g45420	retrotransposon protein, putative, unclassified, expressed
LOC_Os01g34020	retrotransposon protein, putative, unclassified, expressed
LOC_Os11g40310	retrotransposon protein, putative, unclassified, expressed
LOC_Os02g32240	retrotransposon protein, putative, unclassified, expressed
LOC_Os03g33430	retrotransposon protein, putative, unclassified, expressed
LOC_Os01g44010	retrotransposon protein, putative, unclassified, expressed
LOC_Os04g04540	retrotransposon, putative, centromere-specific, expressed
Ribosomal proteins (3)
LOC_Os08g15308	chloroplast 30S ribosomal protein S18, putative, expressed
LOC_Os01g57956	chloroplast 50S ribosomal protein L14, putative, expressed
LOC_Os08g15258	chloroplast 50S ribosomal protein L23, putative, expressed
Energy: respiration and photosythesis (8)
LOC_Os01g18230	FAD-linked oxidoreductase protein, putative, expressed
LOC_Os05g41370	TKL_IRAK_DUF26-la.1 - DUF26 kinases have homology to DUF26 containing loci, expressed
LOC_Os01g64120	2Fe-2S iron-sulfur cluster binding domain containing protein, expressed
LOC_Os01g41810	cytochrome P450 72A1, putative, expressed
LOC_Os01g57945	cytochrome b6-f complex subunit 4, putative, expressed
LOC_Os01g43750	cytochrome P450 72A1, putative, expressed
LOC_Os07g04410	cytochrome P450 90C1, putative, expressed
LOC_Os01g57966	photosystem I assembly protein ycf3, putative, expressed
Cell wall related proteins (1)
LOC_Os04g56030	glycine-rich cell wall structural protein precursor, putative, expressed
Transcription factors (5)
LOC_Os05g51160	Myb transcription factor, putative, expressed
LOC_Os06g49880	B-box zinc finger family protein, putative, expressed
LOC_Os11g03370	no apical meristem protein, putative, expressed
LOC_Os02g43790	ethylene-responsive transcription factor, putative, expressed
LOC_Os04g56150	AP2 domain containing protein, expressed
Nucleic acid binding (2)
LOC_Os09g07910	DNA-directed RNA polymerase subunit alpha, putative, expressed
LOC_Os12g22650	histone H3, putative, expressed
Membrane dynamics and transporters (7)
LOC_Os12g42910	sodium/calcium exchanger protein, putative, expressed
LOC_Os05g35140	nodulin MtN3 family protein, putative, expressed
LOC_Os02g24598	chloroplast envelope membrane protein, putative, expressed
LOC_Os02g39930	OsTIL-1 Temperature-induced lipocalin-1, expressed
LOC_Os09g39940	plastocyanin-like domain containing protein, putative, expressed
LOC_Os09g39960	dynamin family protein, putative, expressed
LOC_Os08g44950	zinc finger, C3HC4 type domain containing protein, expressed
Protein turnover - modification (6)											LOC_Os08g44950	zinc finger, C3HC4 type domain containing protein, expressed	LOC_Os08g44950	zinc finger, C3HC4 type domain containing protein, expressed	LOC_Os08g44950	zinc finger, C3HC4 type domain containing protein, expressed	LOC_Os08g44950	zinc finger, C3HC4 type domain containing protein, expressed	LOC_Os08g44950	zinc finger, C3HC4 type domain containing protein, expressed	LOC_Os08g44950	zinc finger, C3HC4 type domain containing protein, expressed	LOC_Os08g44950	zinc finger, C3HC4 type domain containing protein, expressed	LOC_Os08g44950	zinc finger, C3HC4 type domain containing protein, expressed	LOC_Os08g44950	zinc finger, C3HC4 type domain containing protein, expressed	LOC_Os08g44950	zinc finger, C3HC4 type domain containing protein, expressed	LOC_Os08g44950	zinc finger, C3HC4 type domain containing protein, expressed	LOC_Os08g44950	zinc finger, C3HC4 type domain containing protein, expressed	LOC_Os08g44950	zinc finger, C3HC4 type domain containing protein, expressed	LOC_Os08g44950	zinc finger, C3HC4 type domain containing protein, expressed	LOC_Os08g44950	zinc finger, C3HC4 type domain containing protein, expressed	LOC_Os08g44950	zinc finger, C3HC4 type domain containing protein, expressed	LOC_Os08g44950	zinc finger, C3HC4 type domain containing protein, expressed	LOC_Os08g44950	zinc finger, C3HC4 type domain containing protein, expressed	LOC_Os08g44950	zinc finger, C3HC4 type domain containing protein, expressed	LOC_Os08g44950
LOC_Os03g52380	PIII5 - Proteinase inhibitor II family protein precursor, expressed
LOC_Os04g25440	cytokinin-O-glucosyltransferase 2, putative, expressed
LOC_Os02g05050	OsSAUR4 - Auxin-responsive SAUR gene family member, expressed
LOC_Os04g49394	ulp1 protease family, C-terminal catalytic domain containing protein, expressed
LOC_Os10g39680	CHIT14 - Chitinase family protein precursor, expressed
LOC_Os10g26940	BURP domain containing protein, expressed
Enzymes (10)
LOC_Os08g36910	alpha-amylase precursor, putative, expressed
LOC_Os09g28400	alpha-amylase precursor, putative, expressed
LOC_Os10g38740	glutathione S-transferase, putative, expressed
LOC_Os11g47560	glycosyl hydrolase, putative, expressed
LOC_Os01g67980	cysteine proteinase EP-B 1 precursor, putative, expressed
LOC_Os04g12960	UDP-glucoronosyl/UDP-glucosyl transferase, putative, expressed
LOC_Os07g25004	NADPH-dependent oxidoreductase, putative, expressed
LOC_Os10g02750	Ser/Thr protein phosphatase family protein, putative, expressed
LOC_Os03g52720	magnesium-dependent phosphatase 1, putative, expressed
Antimicrobial peptides (1)
LOC_Os11g11960	disease resistance protein RPM1, putative, expressed
LOC_Os01g04050	BBTI12 - Bowman-Birk type bran trypsin inhibitor precursor, expressed
ABA and Stress (25)
LOC_Os02g33820	abscisic stress-ripening, putative, expressed
LOC_Os01g61210	bet v I allergen family protein, putative, expressed
LOC_Os05g08540	gibberellin 3-beta-dioxygenase 2-2, putative, expressed
LOC_Os04g36750	hsp20/alpha crystallin family protein, putative, expressed
LOC_Os06g51060	CHIT8 - Chitinase family protein precursor, expressed
LOC_Os11g11810	NBS-LRR disease resistance protein, putative, expressed
LOC_Os11g12300	NBS-LRR disease resistance protein, putative, expressed
LOC_Os01g73220	peroxidase precursor, putative, expressed
LOC_Os07g09950	OsFBX222 - F-box domain containing protein, expressed
LOC_Os12g43450	thaumatin family domain containing protein, expressed
LOC_Os11g37950	WIP3 - Wound-induced protein precursor, expressed
LOC_Os11g37960	WIP4 - Wound-induced protein precursor, expressed
LOC_Os11g37970	WIP5 - Wound-induced protein precursor, expressed
LOC_Os02g37320	heavy metal associated domain containing protein, expressed
LOC_Os06g31800	THION2 - Plant thionin family protein precursor, expressed
LOC_Os06g31890	THION3 - Plant thionin family protein precursor, expressed
LOC_Os06g31960	THION5 - Plant thionin family protein precursor, expressed
LOC_Os06g32240	THION9 - Plant thionin family protein precursor, expressed
LOC_Os01g64470	harpin-induced protein 1 domain containing protein, expressed
LOC_Os11g45090	NB-ARC domain containing protein, expressed
LOC_Os06g38450	vignain precursor, putative, expressed
LOC_Os01g65480	dnaJ domain containing protein, expressed
LOC_Os01g04360	hsp20/alpha crystallin family protein, putative, expressed
LOC_Os11g13410	mla1, putative, expressed
LOC_Os06g36670	bet v I allergen family protein, putative, expressed
Signal transduction (5)
LOC_Os11g44630	calmodulin binding protein, putative, expressed
LOC_Os01g04280	calmodulin binding protein, putative, expressed
LOC_Os01g72530	LRR receptor kinase, putative, expressed
LOC_Os04g41540	OsCML22 - Calmodulin-related calcium sensor protein, expressed
LOC_Os07g12240	receptor kinase like protein, putative, expressed
Storage proteins (1)
LOC_Os02g32980	Cupin domain containing protein, expressed
Cytoskeleton-related (0)
Miscellaneous (23)
LOC_Os12g01550	DUF260 domain containing protein, putative, expressed
LOC_Os11g38200	OsFBDUF60 - F-box and DUF domain containing protein, expressed
LOC_Os11g38500	OsFBDUF62 - F-box and DUF domain containing protein, expressed
LOC_Os02g56810	OsFBX68 - F-box domain containing protein, expressed
LOC_Os02g08330	gp176, putative, expressed
LOC_Os07g40890	igA FC receptor precursor, putative, expressed
LOC_Os03g24560	ompA/MotB, putative, expressed
LOC_Os08g08700	ubiquitin family protein, putative, expressed
LOC_Os08g37660	plastocyanin-like domain containing protein, putative, expressed
LOC_Os02g07690	VQ domain containing protein, putative, expressed
LOC_Os11g01010	autophagy-related protein 8D, putative, expressed
LOC_Os04g45370	OsSAUR19 - Auxin-responsive SAUR gene family member, expressed
LOC_Os02g15500	plant protein of unknown function domain containing protein, expressed
LOC_Os06g42680	phytosulfokines 1 precursor, putative, expressed
LOC_Os04g25190	pollen allergen, putative, expressed
LOC_Os01g55330	embryonic protein DC-8, putative, expressed
LOC_Os07g43800	EF hand family protein, putative, expressed
LOC_Os02g03020	EF hand family protein, putative, expressed
LOC_Os05g38870	conserved hypothetical protein
LOC_Os04g55000	cullin, putative, expressed
LOC_Os07g40830	app1, putative, expressed
LOC_Os09g29550	dof zinc finger protein 2, putative
LOC_Os11g38330	ZOS11-06 - C2H2 zinc finger protein, expressed
[truncated: 5,000 more columns]

## Sheet:  2C-Up-regulatory RNAs, R>5 
Supplementary Table S2C. Up-regulatory RNAs based on illumina sequencing, Ratio³5
MSU ID	Gene Product Annotation	glup6/WT Fold Change	P Value
Expressed/hypothetical proteins (231)
LOC_Os01g02139	expressed protein	7.04706	0.0632774
LOC_Os01g03130	expressed protein	36.7674	0.00777949
LOC_Os01g06340	expressed protein	20.2857	0.0590495
LOC_Os01g07240	expressed protein	5.56571	0.085345
LOC_Os01g08670	expressed protein	5.46847	0.0676542
LOC_Os01g09870	expressed protein	6.49733	0.00262262
LOC_Os01g11470	expressed protein	5.88462	0.0808345
LOC_Os01g14514	expressed protein	5.58661	0.00815187
LOC_Os01g15399	expressed protein	7.2549	0.00951395
LOC_Os01g15970	expressed protein	7.04777	0.00038182
LOC_Os01g16460	expressed protein	14.5278	0.00165094
LOC_Os01g20730	expressed protein	8.23232	0.014217
LOC_Os01g21170	expressed protein	7.63415	0.0262848
LOC_Os01g29804	expressed protein	134.647	0.000557089
LOC_Os01g31050	expressed protein	7.55625	0.00522941
LOC_Os01g32670	expressed protein	7.29213	0.0222911
LOC_Os01g33650	expressed protein	5.59829	0.0476339
LOC_Os01g34010	expressed protein	6.42276	0.0100761
LOC_Os01g39399	expressed protein	21.2252	0.00454506
LOC_Os01g41950	expressed protein	19.5763	0.00167031
LOC_Os01g45470	expressed protein	6.22556	0.0252985
LOC_Os01g45659	expressed protein	5.09254	0.0131594
LOC_Os01g45670	expressed protein	6.45588	0.00892147
LOC_Os01g46400	expressed protein	5.76389	0.00528377
LOC_Os01g46420	expressed protein	9.54237	0.00427306
LOC_Os01g47570	expressed protein	5.60345	0.106012
LOC_Os01g49560	expressed protein	8.63636	0.0171315
LOC_Os01g51460	expressed protein	7.55556	0.0210711
LOC_Os01g52120	expressed protein	11.2245	0.0290946
LOC_Os01g55160	expressed protein	7.90278	0.0250146
LOC_Os01g56180	expressed protein	9.23913	0.0104438
LOC_Os01g59970	expressed protein	5.93103	0.00584366
LOC_Os01g62730	expressed protein	6.98077	0.255177
LOC_Os01g62830	expressed protein	21.619	0.0401267
LOC_Os01g63500	expressed protein	5.67647	0.0271751
LOC_Os01g63620	expressed protein	5.14851	0.0950971
LOC_Os01g65620	expressed protein	6.79007	0.00250945
LOC_Os01g69960	expressed protein	14.4634	0.0156061
LOC_Os01g71950	expressed protein	14.0435	0.0220651
LOC_Os01g72009	expressed protein	38.55	0.00259868
LOC_Os02g01790	expressed protein	8.16129	0.00455561
LOC_Os02g04369	expressed protein	6.30056	0.00414785
LOC_Os02g11859	expressed protein	8.09406	0.0239507
LOC_Os02g12480	expressed protein	13.9558	0.00237094
LOC_Os02g13304	expressed protein	7.37255	0.0277819
LOC_Os02g15740	expressed protein	7.88889	0.00295707
LOC_Os02g16544	expressed protein	8.70701	0.0219603
LOC_Os02g20330	expressed protein	49.2667	0.0050181
LOC_Os02g22820	expressed protein	6.21244	0.0203399
LOC_Os02g26560	expressed protein	5.27586	0.0229993
LOC_Os02g28660	expressed protein	13.1923	0.00463806
LOC_Os02g28680	expressed protein	15.6923	0.00865475
LOC_Os02g30610	expressed protein	17.8	0.00971135
LOC_Os02g31922	expressed protein	6.74138	0.00716129
LOC_Os02g31926	expressed protein	22.9286	0.0105031
LOC_Os02g32440	expressed protein	30.3571	0.0146805
LOC_Os02g32450	expressed protein	6.58407	0.0317904
LOC_Os02g33070	expressed protein	10.4202	0.000232469
LOC_Os02g34190	expressed protein	11.6875	0.0039594
LOC_Os02g39640	expressed protein	10.8404	0.000637493
LOC_Os02g40800	expressed protein	23.7308	0.0321901
LOC_Os02g43900	expressed protein	7.16071	0.00544229
LOC_Os02g44720	expressed protein	12.9104	0.0343346
LOC_Os02g50710	expressed protein	22.7207	0.0102202
LOC_Os02g52170	expressed protein	5.20168	0.011441
LOC_Os02g53350	expressed protein	7.32558	0.055142
LOC_Os02g56500	expressed protein	9.85507	0.0134086
LOC_Os03g04600	expressed protein	6.04167	0.00551659
LOC_Os03g05334	expressed protein	6.19614	0.00718122
LOC_Os03g06400	expressed protein	6.96721	0.0189829
LOC_Os03g07410	expressed protein	6.63333	0.0156738
LOC_Os03g07700	expressed protein	5.63492	0.110621
LOC_Os03g08834	expressed protein	15.4881	0.0032716
LOC_Os03g09120	expressed protein	8.84	0.0231732
LOC_Os03g11780	expressed protein	10.6855	0.00195327
LOC_Os03g13579	expressed protein	15.2692	0.0636767
LOC_Os03g14570	expressed protein	15	0.000140163
LOC_Os03g19462	expressed protein	6.21212	0.0153151
LOC_Os03g26490	expressed protein	6.48074	0.00134048
LOC_Os03g30530	expressed protein	6.64384	0.00692581
LOC_Os03g30630	expressed protein	5.91292	0.0195397
LOC_Os03g36080	expressed protein	42.48	0.00971125
LOC_Os03g42235	expressed protein	16.955	0.00336574
LOC_Os03g51390	expressed protein	7.48148	0.00387689
LOC_Os03g53180	expressed protein	11.9434	0.00257217
LOC_Os03g55770	expressed protein	4.95567	0.197441
LOC_Os03g56600	expressed protein	4.95946	0.0354295
LOC_Os03g57545	expressed protein	12.9352	0.00131072
LOC_Os03g58970	expressed protein	6.5	0.00850339
LOC_Os04g02530	expressed protein	560.2	0.00123244
LOC_Os04g06520	expressed protein	5.43194	0.000354994
LOC_Os04g06850	expressed protein	22.5556	0.0108957
LOC_Os04g13190	expressed protein	4.96711	6.59919e-05
LOC_Os04g14204	expressed protein	6.23077	0.0126105
LOC_Os04g28170	expressed protein	5.2027	0.0131321
LOC_Os04g31110	expressed protein	5.61504	0.00731701
LOC_Os04g32404	expressed protein	17.8919	0.00510599
LOC_Os04g34120	expressed protein	12.5741	0.0706782
LOC_Os04g36670	expressed protein	37.9565	0.0164763
LOC_Os04g37700	expressed protein	20.7333	0.0170511
LOC_Os04g38380	expressed protein	5.79747	0.0518366
LOC_Os04g42590	expressed protein	19.7535	0.00247315
LOC_Os04g45510	expressed protein	23	0.0156662
LOC_Os04g47310	expressed protein	8.92449	0.0050483
LOC_Os04g51770	expressed protein	5.18147	0.000636949
LOC_Os04g54590	expressed protein	5.43467	0.00245972
LOC_Os04g54830	expressed protein	10.5882	0.00561096
LOC_Os04g55270	expressed protein	5.95946	0.0126691
LOC_Os05g01100	expressed protein	11.9318	0.011865
LOC_Os05g01280	expressed protein	8.7027	0.0279567
LOC_Os05g02760	expressed protein	14.995	0.000362089
LOC_Os05g08900	expressed protein	87.1	0.00237665
LOC_Os05g08910	expressed protein	31.4468	0.00366076
LOC_Os05g09708	expressed protein	5.92079	0.0332302
LOC_Os05g14034	expressed protein	5.21429	0.0594151
LOC_Os05g25000	expressed protein	13.7209	0.0242303
LOC_Os05g26610	expressed protein	13.0385	0.00403647
LOC_Os05g27340	expressed protein	5.60759	0.00885507
LOC_Os05g30400	expressed protein	9.65574	0.0737343
LOC_Os05g35780	expressed protein	14.3592	0.00393045
LOC_Os05g36210	expressed protein	5.04719	0.040266
LOC_Os05g42080	expressed protein	5.60876	0.00317666
LOC_Os05g43650	expressed protein	7.76471	0.0119957
LOC_Os05g45440	expressed protein	16.6667	0.037487
LOC_Os05g47870	expressed protein	39	0.00325397
LOC_Os05g50940	expressed protein	18.7879	0.00270069
LOC_Os06g02460	expressed protein	27.8182	0.00497591
LOC_Os06g05440	expressed protein	20.9455	0.00653245
LOC_Os06g06040	expressed protein	5.14851	0.0152995
LOC_Os06g09900	expressed protein	8.26389	0.0319861
LOC_Os06g10000	expressed protein	5.625	0.0316907
LOC_Os06g16630	expressed protein	7.46273	0.0174692
LOC_Os06g19200	expressed protein	7.5794	0.0160737
LOC_Os06g22000	expressed protein	7.63462	0.0171164
LOC_Os06g24130	expressed protein	7.25352	0.00218459
LOC_Os06g27590	expressed protein	4.95652	0.0420278
LOC_Os06g28520	expressed protein	37.5294	0.00428889
LOC_Os06g28800	expressed protein	5.31667	0.0384263
LOC_Os06g29679	expressed protein	6.65934	0.059253
LOC_Os06g33200	expressed protein	51.3455	0.00581094
LOC_Os06g37170	expressed protein	9.22535	0.10508
LOC_Os06g38594	expressed protein	18.0833	0.029388
LOC_Os06g39912	expressed protein	14.9226	0.000937988
LOC_Os06g43960	expressed protein	7.10169	0.0185754
LOC_Os06g44190	expressed protein	6.61611	0.0749089
LOC_Os07g02980	expressed protein	6.20833	0.0131085
LOC_Os07g03120	expressed protein	4.95567	0.00895253
LOC_Os07g04020	expressed protein	7.92308	0.116722
LOC_Os07g06070	expressed protein	15.1667	0.0108578
LOC_Os07g07820	expressed protein	7.475	0.0017818
LOC_Os07g11490	expressed protein	111.083	0.00210662
LOC_Os07g12390	expressed protein	6.29114	0.0122121
LOC_Os07g12670	expressed protein	16.4286	0.00160776
LOC_Os07g17300	expressed protein	12.25	0.00630855
LOC_Os07g17560	expressed protein	7.58696	0.161394
LOC_Os07g26750	expressed protein	10.0769	0.117961
LOC_Os07g37700	expressed protein	5.39656	0.0200057
LOC_Os07g39760	expressed protein	5.88525	0.0713364
LOC_Os07g40230	expressed protein	9.36	0.00659945
LOC_Os07g41170	expressed protein	10.3659	0.0632866
LOC_Os07g43960	expressed protein	8	0.0564924
LOC_Os07g46400	expressed protein	9.38356	0.0106586
LOC_Os07g48420	expressed protein	6.68	0.0111309
LOC_Os08g02904	expressed protein	319.5	0.000112095
LOC_Os08g10500	expressed protein	6.50954	0.00144732
LOC_Os08g10670	expressed protein	52	0.0147232
LOC_Os08g18974	expressed protein	9.38235	0.0257871
LOC_Os08g25690	expressed protein	12.0147	0.0180539
LOC_Os08g26270	expressed protein	5.15584	0.0113268
LOC_Os08g31769	expressed protein	8.55	0.040662
LOC_Os08g31940	expressed protein	13.0851	0.00135941
LOC_Os08g32390	expressed protein	7.45	0.0123557
LOC_Os08g32660	expressed protein	5.15942	0.00102272
LOC_Os08g37770	expressed protein	11.3333	0.00294146
LOC_Os08g38730	expressed protein	8.86765	0.00677773
LOC_Os09g01320	expressed protein	6.38333	0.0642371
LOC_Os09g01580	expressed protein	32.0444	0.0171156
LOC_Os09g02000	expressed protein	7.58896	0.0273814
LOC_Os09g06950	expressed protein	7.87234	0.00436933
LOC_Os09g10010	expressed protein	23.2222	0.0510433
LOC_Os09g15284	expressed protein	5.61932	0.00529541
LOC_Os09g20024	expressed protein	7.90244	0.035561
LOC_Os09g20400	expressed protein	5.3673	0.00556765
LOC_Os09g24700	expressed protein	5.47475	0.000551954
LOC_Os09g30260	expressed protein	7.58537	0.0613599
LOC_Os09g32100	expressed protein	11.8125	0.00182937
LOC_Os09g32310	expressed protein	79.8	0.00300897
LOC_Os09g34240	expressed protein	5.61111	0.0246693
LOC_Os09g36970	expressed protein	6.99237	0.0411917
LOC_Os10g03855	expressed protein	69.9081	0.00239355
LOC_Os10g14170	expressed protein	123.119	0.000563248
LOC_Os10g14180	expressed protein	17.3538	0.000557048
LOC_Os10g19902	expressed protein	9	0.0507036
LOC_Os10g19910	expressed protein	7.15517	0.07417
LOC_Os10g19925	expressed protein	7.17442	0.0283571
LOC_Os10g23060	expressed protein	6.0871	0.00150428
LOC_Os10g24004	expressed protein	13.3731	0.00295124
LOC_Os10g34083	expressed protein	20.65	0.0292883
LOC_Os10g34795	expressed protein	6.32353	0.0491818
LOC_Os10g37560	expressed protein	5.38667	0.00575188
LOC_Os10g41800	expressed protein	30.7	0.0293534
LOC_Os11g02290	expressed protein	6.95273	0.00231798
LOC_Os11g05170	expressed protein	7.4957	0.0288531
LOC_Os11g05494	expressed protein	11	0.0122567
LOC_Os11g09979	expressed protein	279	0.00621124
LOC_Os11g13620	expressed protein	6.56471	0.0228353
LOC_Os11g14730	expressed protein	5.67273	0.0554924
LOC_Os11g15624	expressed protein	6.06098	0.00170987
LOC_Os11g16924	expressed protein	6.96497	0.00753676
LOC_Os11g27470	expressed protein	5.8934	0.0607478
LOC_Os11g28170	expressed protein	7.26087	0.0243715
LOC_Os11g30200	expressed protein	5.70056	0.000901885
LOC_Os11g30360	expressed protein	10.7143	0.0248516
LOC_Os11g30760	expressed protein	12.5424	0.00464382
LOC_Os11g32890	expressed protein	5.27198	0.0044317
LOC_Os11g39010	expressed protein	8.66667	0.00565252
LOC_Os11g40120	expressed protein	5.71373	0.000912499
LOC_Os11g41600	expressed protein	25.2187	0.00152721
LOC_Os11g43990	expressed protein	26.2778	0.0114368
LOC_Os12g02240	expressed protein	7.54165	0.00183447
LOC_Os12g03380	expressed protein	7.60714	0.0782751
LOC_Os12g08550	expressed protein	12.7869	0.00063552
LOC_Os12g17790	expressed protein	5.54	0.0175947
LOC_Os12g25090	expressed protein	68.122	0.000195062
LOC_Os12g29410	expressed protein	102.867	3.23339e-05
LOC_Os12g31290	expressed protein	42.7255	0.00153134
LOC_Os12g31330	hypothetical protein	6.37313	0.0518893
LOC_Os12g32200	expressed protein	5.20849	0.0051595
LOC_Os12g43350	expressed protein	6.9386	0.00611195
LOC_Os12g43510	expressed protein	23.95	0.00244012
LOC_Os12g43870	expressed protein	11.4924	0.0397013
Retrotransposons/transposons (36)
LOC_Os01g37360	retrotransposon protein, putative, Ty3-gypsy subclass, expressed	27.7273	0.00386559
LOC_Os01g41120	retrotransposon protein, putative, Ty3-gypsy subclass, expressed	15.0227	0.00834994
LOC_Os03g12220	retrotransposon protein, putative, Ty3-gypsy subclass, expressed	29.3333	0.0169469
LOC_Os08g19480	retrotransposon protein, putative, Ty3-gypsy subclass, expressed	5.5	0.0119256
LOC_Os09g09690	retrotransposon protein, putative, Ty3-gypsy subclass, expressed	138.095	0.000347207
LOC_Os01g02970	retrotransposon protein, putative, unclassified, expressed	5.67692	0.0642964
LOC_Os01g29030	retrotransposon protein, putative, unclassified, expressed	69.4828	0.0130503
LOC_Os02g06230	retrotransposon protein, putative, unclassified, expressed	6.84615	0.0266107
LOC_Os02g20230	retrotransposon protein, putative, unclassified, expressed	10.4286	0.174346
LOC_Os02g45040	retrotransposon protein, putative, unclassified, expressed	130.875	0.00355
LOC_Os03g32990	retrotransposon protein, putative, unclassified, expressed	5.77206	0.051867
LOC_Os04g28820	retrotransposon protein, putative, unclassified, expressed	6.02105	0.0113187
LOC_Os04g52540	retrotransposon protein, putative, unclassified, expressed	15.5135	0.0081836
LOC_Os05g20560	retrotransposon protein, putative, unclassified, expressed	5.05882	0.0187926
LOC_Os06g22500	retrotransposon protein, putative, unclassified, expressed	5.21196	0.0120317
LOC_Os06g38480	retrotransposon protein, putative, unclassified, expressed	70.5	0.00515292
LOC_Os07g34490	retrotransposon protein, putative, unclassified, expressed	6.12308	0.0774751
LOC_Os08g02990	retrotransposon protein, putative, unclassified, expressed	46.3235	0.000334656
LOC_Os09g09030	retrotransposon protein, putative, unclassified, expressed	6.65574	0.0464446
LOC_Os09g25170	retrotransposon protein, putative, unclassified, expressed	9.26906	0.00173531
LOC_Os11g14750	retrotransposon protein, putative, unclassified, expressed	6.2451	0.00122355
LOC_Os12g05450	retrotransposon protein, putative, unclassified, expressed	56.1538	0.00724757
LOC_Os12g08564	retrotransposon protein, putative, unclassified, expressed	5.69841	0.00264251
LOC_Os12g43910	retrotransposon protein, putative, unclassified, expressed	56.1728	0.00136464
LOC_Os04g05830	retrotransposon, putative, centromere-specific	46.8947	0.00940102
LOC_Os11g43010	retrotransposon, putative, centromere-specific	22.0714	0.00935038
LOC_Os01g72049	retrotransposon, putative, centromere-specific, expressed	7.3617	0.00473605
LOC_Os05g14440	transposon protein, putative, Ac/Ds sub-class, expressed	17.25	0.00865866
LOC_Os03g46884	transposon protein, putative, CACTA, En/Spm sub-class, expressed	48	0.0217414
LOC_Os12g36580	transposon protein, putative, CACTA, En/Spm sub-class, expressed	7.39375	0.00212063
LOC_Os06g32944	transposon protein, putative, Pong sub-class, expressed	6.89655	0.00271924
LOC_Os02g39540	transposon protein, putative, unclassified, expressed	8.90909	0.00299507
LOC_Os03g52310	transposon protein, putative, unclassified, expressed	5.28033	0.000349361
LOC_Os07g35710	transposon protein, putative, unclassified, expressed	10.6	0.0367595
LOC_Os10g14230	transposon protein, putative, unclassified, expressed	13.8017	0.000470501
LOC_Os12g12690	transposon protein, putative, unclassified, expressed	44.1429	0.0026836
Ribosomal proteins (5)
LOC_Os05g49020	60S ribosomal protein L18a-1, putative, expressed	5.30392	0.0288647
LOC_Os04g16838	chloroplast 30S ribosomal protein S11, putative, expressed	19.9671	0.0026144
LOC_Os10g21332	chloroplast 30S ribosomal protein S11, putative, expressed	19.9671	0.0026144
LOC_Os05g22724	chloroplast 50S ribosomal protein L16, putative, expressed	7.5836	0.0384611
LOC_Os03g63950	plastid-specific 30S ribosomal protein 1, chloroplast precursor, putative, expressed	8.79167	0.0317208
Energy: respiration and photosythesis (6)
LOC_Os03g58790	ATPase, putative, expressed	11.2119	0.00918396
LOC_Os03g38800	AAA family ATPase, putative, expressed	34.375	0.0123757
LOC_Os01g12660	AAA-type ATPase family protein, putative, expressed	7.27692	0.000986277
LOC_Os07g09420	ATPase, putative, expressed	16.3714	0.0103373
LOC_Os03g48310	plasma membrane ATPase, putative, expressed	8.29934	0.00161412
LOC_Os04g16770	photosynthetic reaction center protein, putative, expressed	5.2126	0.0962332
Cell wall related proteins (8)
LOC_Os01g71090	xylanase inhibitor, putative, expressed	7.51408	0.0146306
LOC_Os06g13830	endoglucanase, putative, expressed	28.8846	0.00056219
LOC_Os10g26680	pectinesterase, putative, expressed	7.01818	0.0206401
LOC_Os02g37480	glycine-rich cell wall structural protein precursor, putative, expressed	142.874	0.000153922
LOC_Os05g43530	CSLC7 - cellulose synthase-like family C, expressed	6.86486	0.00472883
LOC_Os07g40940	X8 domain containing protein, expressed	5.26667	0.00519973
LOC_Os05g39990	expansin precursor, putative, expressed	8.14599	0.00141826
LOC_Os10g40730	expansin precursor, putative, expressed	9.68421	0.000243599
Transcription factors (51)
LOC_Os01g06640	basic helix-loop-helix, putative, expressed	22.2222	0.00601824
LOC_Os01g09280	myb-related transcription activator, putative, expressed	5.25253	0.00966758
LOC_Os01g10580	B-box zinc finger family protein, putative, expressed	6.95101	0.0011866
LOC_Os01g59660	MYB family transcription factor, putative, expressed	5.73077	0.00823159
LOC_Os01g63980	ZOS1-17 - C2H2 zinc finger protein, expressed	68.5833	0.0815777
LOC_Os01g64000	bZIP transcription factor, putative, expressed	12.2632	0.00336902
LOC_Os01g71790	NAM, putative, expressed	11.2973	0.0819563
LOC_Os02g09480	myb-like DNA-binding domain containing protein, putative, expressed	6.36364	0.00317316
LOC_Os02g45250	homeobox and START domains containing protein, putative, expressed	12.6552	0.00320326
LOC_Os02g49410	histone-like transcription factor and archaeal histone, putative, expressed	5.25553	0.000545335
LOC_Os02g49700	homeobox associated leucine zipper, putative, expressed	6.46341	0.0113003
LOC_Os02g52670	AP2 domain containing protein, expressed	7.15385	0.0145924
LOC_Os02g56120	OsIAA9 - Auxin-responsive Aux/IAA gene family member, expressed	13.6667	0.0141354
LOC_Os03g20780	ethylene-insensitive 3, putative, expressed	3056	0.0232812
LOC_Os03g27080	calmodulin-binding transcription activator 2, putative, expressed	6.52752	0.00469299
LOC_Os04g43680	MYB family transcription factor, putative, expressed	12.0909	0.0495916
LOC_Os04g50060	GRAS family transcription factor domain containing protein, expressed	6.37143	0.00431827
LOC_Os04g55520	AP2 domain containing protein, expressed	66.9167	0.00782983
LOC_Os05g10620	no apical meristem protein, putative, expressed	7.83051	0.00260558
LOC_Os06g44450	CCT/B-box zinc finger protein, putative, expressed	5	0.00551817
LOC_Os06g45650	OsMADS30 - MADS-box family gene with MIKCc type-box, expressed	8.13158	0.0269836
LOC_Os07g41580	histone-like transcription factor and archaeal histone, putative, expressed	5.05825	0.0963912
LOC_Os07g48450	no apical meristem protein, putative, expressed	47.2857	0.0587485
LOC_Os08g04190	homeobox and START domains containing protein, putative, expressed	5.73973	0.0314079
LOC_Os08g33940	MYB family transcription factor, putative, expressed	11.7681	0.0159941
LOC_Os08g38220	dof zinc finger domain containing protein, putative, expressed	5.08537	0.0402782
LOC_Os08g41030	AP2 domain containing protein, expressed	5.14305	0.0138142
LOC_Os08g43550	MYB family transcription factor, putative, expressed	5.78761	0.0492286
LOC_Os08g45110	AP2 domain containing protein, expressed	9.09277	0.00223844
LOC_Os09g32510	BHLH transcription factor, putative, expressed	7.25	0.0570798
LOC_Os09g36730	MYB family transcription factor, putative, expressed	5.41803	0.0275048
LOC_Os10g02509	GAGA-binding protein, putative, expressed	5.03757	0.0176617
LOC_Os10g38820	bZIP family transcription factor, putative, expressed	11.0131	0.00631067
LOC_Os11g03300	NAC domain transcription factor, putative, expressed	9.56818	0.0241583
LOC_Os12g01490	MYB family transcription factor, putative, expressed	14.0357	0.0289895
LOC_Os01g53650	zinc finger CCCH type family protein, putative, expressed	19.1333	0.00398297
LOC_Os01g62460	ZOS1-16 - C2H2 zinc finger protein, expressed	7.23954	0.00247845
LOC_Os01g63160	MYB family transcription factor, putative, expressed	11.8	0.0815777
LOC_Os02g39580	ZOS2-12 - C2H2 zinc finger protein, expressed	6.89542	0.00295538
LOC_Os03g10140	ZOS3-04 - C2H2 zinc finger protein, expressed	11.4103	0.00440316
LOC_Os03g14720	transcription initiation factor IIF, alpha subunit domain containing protein, expressed	7.17391	0.00630119
LOC_Os03g24970	SWIM zinc finger family protein, putative	5.5443	0.0191433
LOC_Os05g03740	transcription factor TF2, putative, expressed	68.24	0.00514515
LOC_Os05g09020	WRKY67, expressed	25.0263	0.00385329
LOC_Os05g25770	WRKY45, expressed	10.2469	0.00223448
LOC_Os05g27730	WRKY53, expressed	8.28906	0.00222008
LOC_Os05g46020	WRKY7, expressed	34.7778	0.0148052
LOC_Os05g48650	transcription factor HBP-1b, putative, expressed	14.3031	0.0175776
LOC_Os09g25070	WRKY62, expressed	15.931	0.00735747
LOC_Os09g29130	ZF-HD protein dimerisation region containing protein, expressed	6.36019	0.00334797
LOC_Os09g30400	WRKY90, expressed	22.3438	0.00649001
Nucleic acid binding (32)
LOC_Os01g39330	helix-loop-helix DNA-binding domain containing protein, expressed	89.9	0.0124646
LOC_Os01g48060	auxin response factor, putative, expressed	5.73239	0.0141017
LOC_Os01g71270	eukaryotic peptide chain release factor subunit 1-1, putative, expressed	10.0882	0.0234273
LOC_Os02g48060	helix-loop-helix DNA-binding domain containing protein, expressed	18.6471	0.00730347
LOC_Os03g02040	remorin, putative, expressed	6.69412	0.00874462
LOC_Os03g38740	Dicer, putative, expressed	13.75	0.00249624
LOC_Os03g59360	remorin, putative, expressed	5.00219	0.00190406
LOC_Os04g16842	DNA-directed RNA polymerase subunit alpha, putative, expressed	6.54677	0.00610583
LOC_Os04g51796	DNA repair ATPase-related, putative, expressed	6.50649	0.0130951
LOC_Os05g40290	KH domain-containing protein, putative, expressed	5.21875	0.033589
LOC_Os06g22100	DNA binding protein, putative, expressed	17.5556	0.0196413
LOC_Os06g39700	DNA-directed RNA polymerase subunit alpha, putative, expressed	5.53523	0.00566542
LOC_Os06g48210	DEAD-box ATP-dependent RNA helicase, putative, expressed	5.05952	0.0022338
LOC_Os07g36460	helix-loop-helix DNA-binding domain containing protein, expressed	6.14118	0.0105091
LOC_Os09g14610	DCL2, putative, expressed	10.2344	0.00377466
LOC_Os09g29960	dof zinc finger domain containing protein, putative, expressed	8.43889	0.0297828
LOC_Os11g37090	pumilio-family RNA binding repeat domain containing protein, expressed	16.72	0.0108898
LOC_Os12g22680	histone H3, putative, expressed	5.0401	0.0124108
LOC_Os01g52110	RING finger and CHY zinc finger domain-containing protein 1, putative, expressed	5.46882	0.0014443
LOC_Os01g53500	RING-H2 finger protein ATL2M, putative, expressed	23.1613	0.107904
LOC_Os01g56070	RING finger protein, putative, expressed	6.41429	0.0506437
LOC_Os02g30790	SAR DNA-binding protein-like, putative, expressed	10.9412	0.00360203
LOC_Os02g39290	TRAF-type zinc finger family protein, expressed	6.29508	0.00727605
LOC_Os03g41390	ZOS3-15 - C2H2 zinc finger protein, expressed	45.3571	0.00542211
LOC_Os03g55540	ZOS3-18 - C2H2 zinc finger protein, expressed	5.41598	0.00388652
LOC_Os03g60560	ZOS3-21 - C2H2 zinc finger protein, expressed	7.52228	0.00198439
LOC_Os03g60570	ZOS3-22 - C2H2 zinc finger protein, expressed	20.9614	0.00358893
LOC_Os04g51680	expressed protein-similar to LIM, zinc-binding domain containing protein.	7.02821	0.00811089
LOC_Os04g53720	SNF2 family N-terminal domain containing protein, expressed	12.5882	0.00719807
LOC_Os11g01020	RNA recognition motif containing protein, putative, expressed	256.25	0.000920287
LOC_Os12g02210	RING finger protein, putative, expressed	11.92	0.0123476
LOC_Os12g02970	RNA binding protein, putative, expressed	18.2222	0.00206826
Membrane dynamics and transporters (75)
LOC_Os01g11620	GDSL-like lipase/acylhydrolase, putative, expressed	12.9322	0.000263952
LOC_Os01g11946	ABC transporter, ATP-binding protein, putative, expressed	5.91549	0.000654039
LOC_Os01g19290	integral membrane protein DUF6 containing protein, expressed	5.04333	0.00523611
LOC_Os01g26120	membrane associated DUF588 domain containing protein, putative, expressed	19.4118	0.0047955
LOC_Os01g44250	CBS domain containing membrane protein, putative, expressed	5.5566	0.000902445
LOC_Os01g50440	AWPM-19-like membrane family protein, putative, expressed	5.12695	0.0116415
LOC_Os01g65110	POT family protein, expressed	5.46512	0.0145297
LOC_Os01g67030	auxin-responsive protein, putative, expressed	32	0.00477393
LOC_Os01g67054	calreticulin precursor protein, putative, expressed	4.95238	0.000766367
LOC_Os01g67820	exo70 exocyst complex subunit domain containing protein, expressed	6.31373	0.000510593
LOC_Os01g70190	exostosin family domain containing protein, expressed	16.8027	0.000506124
LOC_Os01g74450	aquaporin protein, putative, expressed	6.57307	0.00251623
LOC_Os02g19820	nodulin MtN3 family protein, putative, expressed	23.9358	0.00364087
LOC_Os02g30910	nodulin MtN3 family protein, putative, expressed	9.08258	0.00920716
LOC_Os02g47210	amino acid permease family protein, putative, expressed	5.27827	0.0122282
LOC_Os02g56510	phosphate transporter 1, putative, expressed	106.857	0.00185118
LOC_Os03g02530	OsRhmbd7 - Putative Rhomboid homologue, expressed	7.61733	0.0104722
LOC_Os03g04110	lysM domain-containing GPI-anchored protein precursor, putative, expressed	23.5517	0.0294206
LOC_Os03g05390	Citrate transporter protein, putative, expressed	19.8387	0.00127915
LOC_Os03g09880	AIR12, putative, expressed	5.67105	0.0420276
LOC_Os03g11010	natural resistance-associated macrophage protein, putative, expressed	10.0333	0.00296226
LOC_Os03g19970	CAS1 domain-containing protein 1 precursor, putative, expressed	5.52381	0.00398
LOC_Os03g55120	plastocyanin-like domain containing protein, putative, expressed	7.41667	0.0211609
LOC_Os04g21320	membrane associated DUF588 domain containing protein, putative, expressed	12.7971	0.000783612
LOC_Os04g33990	harpin-induced protein 1 domain containing protein, expressed	8.43969	0.0132013
LOC_Os04g44570	aquaporin protein, putative, expressed	5.70093	0.00710107
LOC_Os05g02940	calcium-transporting ATPase 2, endoplasmic reticulum-type, putative, expressed	37.9091	0.0101523
LOC_Os05g10740	pollen-specific protein SF21, putative, expressed	5.9375	0.0134466
LOC_Os05g10940	metal cation transporter, putative, expressed	11.3398	0.0066674
LOC_Os05g30640	leucine zipper protein-like, putative, expressed	27.4	0.0338948
LOC_Os05g31670	AWPM-19-like membrane family protein, putative, expressed	12.4076	0.00143945
LOC_Os05g38720	Lung seven transmembrane receptor domain containing protein, putative, expressed	15.6	0.00542947
LOC_Os05g39600	ATCHX15, putative, expressed	30.6957	0.00113727
LOC_Os05g48040	MATE efflux family protein, putative, expressed	8.35714	0.000759286
LOC_Os06g15370	peptide transporter PTR2, putative, expressed	7.72727	0.00267212
LOC_Os06g22960	aquaporin protein, putative, expressed	5.79167	0.00367127
LOC_Os06g30730	ABC-2 type transporter domain containing protein, expressed	35.5294	0.00257033
LOC_Os06g37010	metal cation transporter, putative, expressed	5.81633	0.00483666
LOC_Os06g38294	peptide transporter PTR2, putative, expressed	69.5556	0.000646191
LOC_Os06g46740	early nodulin 20 precursor, putative, expressed	7.09302	0.0179276
LOC_Os07g24000	AWPM-19-like membrane family protein, putative, expressed	61.4286	0.000284018
LOC_Os07g26660	aquaporin protein, putative, expressed	7.64593	0.00871563
LOC_Os08g01220	harpin-induced protein 1 domain containing protein, expressed	11.4316	0.0103037
LOC_Os08g10630	metal cation transporter, putative, expressed	6.74074	0.00383584
LOC_Os08g29720	mitochondrial carrier protein, putative, expressed	11.1892	0.000239579
LOC_Os08g42350	nodulin MtN3 family protein, putative, expressed	8.51316	2.16896e-05
LOC_Os08g43120	Plant PDR ABC transporter associated domain containing protein, expressed	10.359	0.00279753
LOC_Os08g44870	MATE efflux family protein, putative, expressed	6.92627	0.00961249
LOC_Os09g23300	integral membrane protein, putative, expressed	5.29381	0.0121317
LOC_Os10g20470	MATE efflux family protein, putative, expressed	6.92035	0.00297
LOC_Os10g28240	calcium-transporting ATPase, plasma membrane-type, putative, expressed	13.4598	0.00942994
LOC_Os10g35460	COBRA, putative, expressed	11.9617	0.00217102
LOC_Os10g42900	peptide transporter PTR2, putative, expressed	15.4937	0.00528297
LOC_Os11g02730	harpin-induced protein 1 domain containing protein, expressed	28.619	0.0223138
LOC_Os11g03600	harpin-induced protein 1 domain containing protein, expressed	7.63793	0.0219644
LOC_Os11g05870	harpin-induced protein 1 domain containing protein, expressed	5.09524	0.0188169
LOC_Os12g02700	harpin-induced protein 1 domain containing protein, expressed	10.2074	0.0017906
LOC_Os12g32970	membrane associated DUF588 domain containing protein, putative, expressed	6.20639	0.0512773
LOC_Os01g37690	sodium/calcium exchanger protein, putative, expressed	10.7468	0.00709396
LOC_Os02g15930	expressed protein-BCL-2-associated athanogene 6,BAG6-like protein, Golgi apparatus	9.12041	0.000581192
LOC_Os02g44820	rho-GTPase-activating protein-related, putative, expressed	8.23725	0.00133931
LOC_Os03g07480	sucrose transporter, putativ, expressed	16.5077	0.00171965
LOC_Os03g27960	sodium/calcium exchanger protein, putative, expressed	4.95946	0.00339554
LOC_Os03g45370	sodium/calcium exchanger protein, putative, expressed	5.71856	0.162466
LOC_Os04g46880	transporter, major facilitator family, putative, expressed	6.30286	0.000198414
LOC_Os05g25920	expressed protein-uncharacterized protein, transmembrane_regions; membrane	10.5981	0.00403647
LOC_Os06g19630	steroid nuclear receptor, ligand-binding, putative, expressed	62.8	0.0119289
LOC_Os06g21360	transporter, monovalent cation:proton antiporter-2 family, putative, expressed	6.4	0.00216056
LOC_Os06g37510	tetraspanin family protein, putative, expressed	5.36	0.0261372
LOC_Os07g33910	transporter family protein, putative, expressed	8.65698	0.100909
LOC_Os07g47100	transporter, monovalent cation:proton antiporter-2 family, putative, expressed	5.79775	0.000881925
LOC_Os08g01880	synaptobrevin-related family protein, putative, expressed	5.36486	0.00345051
LOC_Os08g23170	expressed protein-homeobox protein B-H1 , transmembrane_regions	6.06159	0.00311466
LOC_Os10g39710	strictosidine synthase, putative, expressed	15.9881	0.000521538
LOC_Os11g37200	transmembrane BAX inhibitor motif-containing protein, putative, expressed	8.84615	0.00261024
Protein turnover - modification (11)
LOC_Os02g41650	phenylalanine ammonia-lyase, putative, expressed	7.06676	0.0021602
LOC_Os03g13930	OsSub28 - Putative Subtilisin homologue, expressed	5.12903	0.00297352
LOC_Os05g50600	OsSCP31 - Putative Serine Carboxypeptidase homologue, expressed	8.33333	0.0178691
LOC_Os07g29760	cysteine proteinase A494 precursor, putative, expressed	16.2548	0.00303575
LOC_Os07g44430	peroxiredoxin, putative, expressed	8.87621	0.002422
LOC_Os09g30250	OsSub58 - Putative Subtilisin homologue, expressed	5.5619	0.00435108
LOC_Os10g01110	OsSCP44 - Putative Serine Carboxypeptidase homologue, expressed	15.0435	0.00505974
LOC_Os10g01134	OsSCP46 - Putative Serine Carboxypeptidase homologue, expressed	9.63492	0.000835918
LOC_Os11g24510	OsSCP56 - Putative Serine Carboxypeptidase homologue, expressed	16.2264	0.00132219
LOC_Os11g40140	peptidase, T1 family, putative, expressed	40.0455	0.00166938
LOC_Os02g43010	vacuolar-processing enzyme precursor, putative, expressed	9.62252	0.00135137
LOC_Os02g48910	ubiquitin-conjugating enzyme, putative, expressed	9.61905	0.0745826
LOC_Os08g41620	ubiquitin carboxyl-terminal hydrolase family protein, expressed	8.06897	0.0101857
LOC_Os11g01180	ulp1 protease family protein, putative, expressed	6.51844	0.00610423
LOC_Os11g34270	ubiquitin carboxyl-terminal hydrolase domain containing protein, expressed	5.94845	0.0129385
Enzymes (146)
LOC_Os01g04710	aspartic proteinase, putative, expressed	5.10442	0.0164353
LOC_Os01g12710	oxidoreductase, short chain dehydrogenase/reductase family domain containing protein, expressed	5.25424	0.0216991
LOC_Os01g15780	glycosyl transferase, group 1 domain containing protein, expressed	5.61728	0.00802078
LOC_Os01g22660	GDSL-like lipase/acylhydrolase, putative, expressed	5.35411	0.0100691
LOC_Os01g29469	dual specificity protein phosphatase, putative, expressed	21.7368	0.00777987
LOC_Os01g48440	glycosyltransferase family 43 protein, putative, expressed	7.6875	0.00177099
LOC_Os01g52230	phosphoethanolamine/phosphocholine phosphatase, putative, expressed	11.3021	0.034392
LOC_Os01g53350	anthocyanidin 5,3-O-glucosyltransferase, putative, expressed	46.9231	0.0149611
LOC_Os01g55830	glutathione S-transferase, putative, expressed	6.74725	0.00451352
LOC_Os01g58740	glycerol-3-phosphate dehydrogenase, putative, expressed	5.27007	0.000682361
LOC_Os01g59100	cytokinin-N-glucosyltransferase 1, putative, expressed	9.91054	0.00271115
LOC_Os01g62610	peptidyl-prolyl cis-trans isomerase, FKBP-type, putative, expressed	7.7561	0.00086444
LOC_Os01g72520	phosphoesterase family protein, putative, expressed	5.74249	0.000579242
LOC_Os02g01150	erythronate-4-phosphate dehydrogenase domain containing protein, expressed	20.5667	0.000349346
LOC_Os02g02400	catalase isozyme A, putative, expressed	13.1569	0.00263383
LOC_Os02g09250	cytochrome P450 71D10, putative, expressed	23.0146	0.00190267
LOC_Os02g09260	cytochrome P450 71A1, putative, expressed	18.3516	0.00425824
LOC_Os02g09320	cytochrome P450, putative, expressed	8.91706	0.00312178
LOC_Os02g09420	cyclase family protein, putative, expressed	5.04054	0.011054
LOC_Os02g17390	3-hydroxyacyl-CoA dehydrogenase, putative, expressed	5.00356	0.00180705
LOC_Os02g24574	NADPH-dependent oxidoreductase, putative	7.90164	0.0605734
LOC_Os02g30100	cytochrome P450, putative, expressed	15.3239	0.00136526
LOC_Os02g50000	GDSL-like lipase/acylhydrolase, putative, expressed	5.2973	0.015451
LOC_Os02g50240	glutamine synthetase, catalytic domain containing protein, expressed	7.30534	0.00149777
LOC_Os02g51620	glycosyl hydrolase family 3 protein, putative, expressed	9.97872	0.00192888
LOC_Os02g51930	cytokinin-O-glucosyltransferase 2, putative, expressed	35	0.0174695
LOC_Os02g52360	peptidyl-prolyl cis-trans isomerase CYP40, putative, expressed	5.39759	0.0144817
LOC_Os02g52450	regulator of ribonuclease, putative, expressed	16.439	0.00923311
LOC_Os02g53510	oxidoreductase/ transition metal ion binding protein, putative, expressed	7.24074	0.118976
LOC_Os02g55890	inorganic H+ pyrophosphatase, putative, expressed	5.68182	0.0122442
LOC_Os03g04660	cytochrome P450 86A1, putative, expressed	19.3304	0.000530585
LOC_Os03g09020	dehydrogenase, putative, expressed	48.8	0.00267227
LOC_Os03g12030	3-ketoacyl-CoA synthase, putative, expressed	14.5385	0.0221201
LOC_Os03g16940	glyoxalase family protein, putative, expressed	9.52795	0.000874394
LOC_Os03g20120	glycosyl transferase 8 domain containing protein, putative, expressed	8.15625	0.0107189
LOC_Os03g31750	pyruvate, phosphate dikinase, chloroplast precursor, putative, expressed	11.661	0.00439367
LOC_Os03g57690	aldehyde oxidase, putative, expressed	8.79661	0.0020175
LOC_Os03g58300	indole-3-glycerol phosphate lyase, chloroplast precursor, putative, expressed	11.3	0.0179753
LOC_Os03g62590	oxidoreductase, short chain dehydrogenase/reductase family domain containing protein, expressed	16.9726	0.000357595
LOC_Os04g20164	amine oxidase precursor, putative, expressed	22.9744	0.000416798
LOC_Os04g28420	peptidyl-prolyl isomerase, putative, expressed	7.67412	0.00119269
LOC_Os04g32070	dehydrogenase/reductase, putative, expressed	4.99864	0.047701
LOC_Os04g32080	11-beta-hydroxysteroid dehydrogenase, putative, expressed	17.1237	0.000487039
LOC_Os04g33370	cytochrome P450, putative, expressed	9.65789	0.000226193
LOC_Os04g33590	hydrolase, alpha/beta fold family protein, putative, expressed	6.06742	0.00479968
LOC_Os04g39420	6-phosphofructokinase 2, putative, expressed	5.95968	0.00318563
LOC_Os04g41960	NADP-dependent oxidoreductase, putative, expressed	8.51351	0.00874548
LOC_Os04g44240	cytokinin-O-glucosyltransferase 3, putative, expressed	45.5217	0.000280264
LOC_Os04g47720	cis-zeatin O-glucosyltransferase, putative, expressed	5.25806	0.020965
LOC_Os04g52730	NAD dependent epimerase/dehydratase family domain containing protein, expressed	6.48667	0.0100076
LOC_Os04g53210	hydroxyacid oxidase 1, putative, expressed	7.57343	0.000732317
LOC_Os05g04470	peroxidase precursor, putative, expressed	61.6	0.00320792
LOC_Os05g04870	oxidoreductase, short chain dehydrogenase/reductase family protein, putative, expressed	7.51825	0.000943433
LOC_Os05g06050	N-acetylglucosaminyltransferase, putative, expressed	7.11494	0.00502354
LOC_Os05g06720	GDSL-like lipase/acylhydrolase, putative, expressed	9.40351	0.00301469
LOC_Os05g07940	glyoxalase family protein, putative, expressed	7.47284	6.72103e-05
LOC_Os05g11910	GDSL-like lipase/acylhydrolase, putative, expressed	10.0216	0.00168091
LOC_Os05g15530	aminotransferase domain containing protein, putative, expressed	4.98649	0.00288398
LOC_Os05g15770	glycosyl hydrolase, putative, expressed	11.7627	0.0148407
LOC_Os05g32140	NAD dependent epimerase/dehydratase family protein, putative, expressed	6.65278	0.0352755
LOC_Os05g36930	histone deacetylase, putative, expressed	8.375	0.000672299
LOC_Os05g39690	oxidoreductase, aldo/keto reductase family protein, putative, expressed	6.65	0.00295058
LOC_Os05g49300	iron-sulfur cluster assembly enzyme ISCU, mitochondrial precursor, putative, expressed	6.70879	0.00461696
LOC_Os06g01360	homogentisate 1,2-dioxygenase, putative, expressed	7.51852	0.0129765
LOC_Os06g05550	GDSL-like lipase/acylhydrolase, putative, expressed	5.41667	0.000552857
LOC_Os06g06250	GDSL-like lipase/acylhydrolase, putative, expressed	6.84416	0.0168892
LOC_Os06g06260	GDSL-like lipase/acylhydrolase, putative, expressed	9.30797	0.011151
LOC_Os06g08080	inorganic H+ pyrophosphatase, putative, expressed	5.49045	0.000388862
LOC_Os06g22080	diacylglycerol O-acyltransferase, putative, expressed	5.17962	0.00260876
LOC_Os06g30310	alpha-glucan water dikinase, chloroplast precursor, putative, expressed	8.55063	0.000263624
LOC_Os06g34120	GDSL-like lipase/acylhydrolase, putative, expressed	5.31056	0.0114139
LOC_Os06g36800	O-acyltransferase, putative, expressed	5.64384	0.00540612
LOC_Os06g48030	peroxidase precursor, putative, expressed	7.3	0.00149366
LOC_Os07g04180	amino acid transporter, putative, expressed	9.95804	0.00309002
LOC_Os07g08950	FAD-linked oxidoreductase protein, putative, expressed	5.03237	0.00306358
LOC_Os07g14600	hydrolase, putative, expressed	16	0.00248568
LOC_Os07g23380	acyl CoA reductase, putative, expressed	7.375	0.0181383
LOC_Os07g28480	glutathione S-transferase, putative, expressed	8.18468	0.00118702
LOC_Os07g30020	anthranilate phosphoribosyltransferase, putative, expressed	5.6125	0.0342735
LOC_Os07g34520	isocitrate lyase, putative, expressed	107.421	0.00275222
LOC_Os07g40290	OsGH3.8 - Probable indole-3-acetic acid-amido synthetase, expressed	7.04972	0.00272603
LOC_Os07g41240	cytochrome P450, putative, expressed	7.30952	0.02551
LOC_Os07g42910	cytochrome c oxidase subunit, putative, expressed	10.2647	0.00457734
LOC_Os07g44060	haloacid dehalogenase-like hydrolase family protein, putative, expressed	17.1579	0.0140629
LOC_Os07g44070	pectinacetylesterase domain containing protein, expressed	6.21801	0.00278427
LOC_Os07g46360	glyoxalase family protein, putative, expressed	5.59926	0.00676465
LOC_Os07g46790	4-alpha-glucanotransferase, putative, expressed	5.8	0.000834957
LOC_Os08g01490	cytochrome P450, putative, expressed	174.437	0.00898434
LOC_Os08g32160	oxidoreductase, 2OG-FeII oxygenase domain containing protein, putative, expressed	39.7333	0.00740986
LOC_Os08g36320	decarboxylase, putative, expressed	5.67976	0.00303692
LOC_Os08g36900	alpha-amylase precursor, putative, expressed	6.45233	0.0139354
LOC_Os08g37470	2-aminoethanethiol dioxygenase, putative, expressed	12.0619	0.00604907
LOC_Os08g39550	polygalacturonase inhibitor 2 precursor, putative, expressed	11.0698	0.0101196
LOC_Os08g40680	glycosyl hydrolase, putative, expressed	5.02573	0.000219265
LOC_Os08g40740	glycosyl hydrolase, putative, expressed	7.37255	0.131445
LOC_Os09g23740	1-phosphatidylinositol-4-phosphate 5-kinase/ zinc ion binding protein, putative, expressed	6.57971	0.00549746
LOC_Os09g26380	aminotransferase, classes I and II, domain containing protein, expressed	10.6415	0.0029625
LOC_Os09g26960	cytochrome P450, putative, expressed	31.3	0.00521099
LOC_Os09g29200	glutathione S-transferase, putative, expressed	37.8202	0.0103202
LOC_Os09g30240	phosphofructokinase, putative, expressed	42.3019	0.00263373
LOC_Os09g30360	caffeoyl-CoA O-methyltransferase, putative, expressed	5.27848	0.027804
LOC_Os09g33680	Os9bglu31 - beta-glucosidase, dhurrinase, similar to G. max hydroxyisourate hydrolase, expressed	15.9359	2.55404e-05
LOC_Os09g33690	Os9bglu32 - beta-glucosidase homologue, similar to G. max hydroxyisourate hydrolase, expressed	6.35897	0.00598057
LOC_Os10g28360	1,2-dihydroxy-3-keto-5-methylthiopentene dioxygenase protein, putative, expressed	10.8913	0.00208327
LOC_Os10g35070	alpha-galactosidase precursor, putative, expressed	22.75	0.0071395
LOC_Os10g35490	hydrolase, alpha/beta fold family domain containing protein, expressed	9.66667	0.0327246
LOC_Os10g38470	glutathione S-transferase, putative, expressed	6.93651	0.0160926
LOC_Os11g02130	peroxidase precursor, putative, expressed	71.3846	0.00730044
LOC_Os11g03270	nucleoside-triphosphatase, putative, expressed	5.36486	0.00192027
LOC_Os11g07440	plant neutral invertase domain containing protein, expressed	9.57576	0.00306808
LOC_Os11g33330	peptidase, M24 family protein, putative, expressed	9.16883	0.00184402
LOC_Os11g37900	3-ketoacyl-CoA synthase, putative, expressed	35	0.00925606
LOC_Os11g37980	GAUT2/LGT2, putative, expressed	8.8642	0.00771857
LOC_Os11g47500	glycosyl hydrolase, putative, expressed	14.9157	0.00239234
LOC_Os11g47550	glycosyl hydrolase, putative, expressed	27.4054	0.00460338
LOC_Os12g02080	peroxidase precursor, putative, expressed	838	0.00146189
LOC_Os12g27830	dehydrogenase/reductase, putative, expressed	7.30903	0.000393843
LOC_Os01g07530	uncharacterized glycosyltransferase, putative, expressed	20.8444	0.00879375
LOC_Os01g08440	UDP-glucoronosyl and UDP-glucosyl transferase domain containing protein, expressed	15.2857	0.106539
LOC_Os01g56570	xylosyltransferase, putative, expressed	5.03	0.0148745
LOC_Os01g64520	uricase, putative, expressed	7.12895	0.00112153
LOC_Os01g64670	soluble inorganic pyrophosphatase, putative, expressed	8.31915	0.000409347
LOC_Os01g70170	transaldolase, putative, expressed	5.99012	0.00161767
LOC_Os01g70525	tropinone reductase, putative, expressed	19.2903	0.0168436
LOC_Os02g10880	UDP-glucoronosyl and UDP-glucosyl transferase domain containing protein, expressed	9.46479	0.0289442
LOC_Os02g11640	UDP-glucoronosyl and UDP-glucosyl transferase, putative, expressed	5.71146	0.000776587
LOC_Os02g57480	transferase family protein, putative, expressed	6.11864	0.034363
LOC_Os03g30610	ubiquinone oxidoreductase, putative, expressed	8.24138	0.0730808
LOC_Os03g55070	UDP-glucose 6-dehydrogenase, putative, expressed	4.99401	0.000917191
LOC_Os04g12980	UDP-glucoronosyl/UDP-glucosyl transferase, putative, expressed	6.22619	0.000478632
LOC_Os04g41510	serine/threonine-protein kinase GCN2, putative, expressed	4.98684	#DIV/0!
LOC_Os04g52164	transferase family protein, putative, expressed	6.49206	0.000816599
LOC_Os05g36260	soluble inorganic pyrophosphatase, putative, expressed	7.55914	0.0041094
LOC_Os06g39270	UDP-glucoronosyl and UDP-glucosyl transferase domain containing protein, expressed	30.7778	0.0093451
LOC_Os06g42560	tryptophan synthase beta chain 2, putative, expressed	4.95833	0.0211812
LOC_Os07g40620	saccharopine dehydrogenase, putative, expressed	6.45902	0.0154824
LOC_Os08g41440	UDP-glucuronate 4-epimerase, putative, expressed	4.99314	0.00270331
LOC_Os09g20440	succinate dehydrogenase and fumarate reductase iron-sulfur protein, expressed	14.7684	0.00348933
LOC_Os09g25625	S-adenosyl-l-methionine decarboxylase leader peptide, putative, expressed	8.067	0.00407032
LOC_Os09g37200	transferase family protein, putative, expressed	7.22785	0.00293133
LOC_Os11g07960	transferase family protein, putative, expressed	42.25	0.0516536
LOC_Os12g01060	RNase P subunit p30, putative, expressed	7.40984	0.0276165
Antimicrobial peptides (39)
LOC_Os01g03390	BBTI7 - Bowman-Birk type bran trypsin inhibitor precursor, expressed	20.9866	0.000900589
LOC_Os01g44340	pectinesterase, putative, expressed	8.21212	0.0188531
LOC_Os01g58890	cysteine proteinase inhibitor precursor protein, putative, expressed	5.86207	0.00331171
LOC_Os01g62980	LTPL101 - Protease inhibitor/seed storage/LTP family protein precursor, expressed	12.75	0.0223691
LOC_Os02g38386	NBS-LRR disease resistance protein, putative, expressed	7.96399	0.000197484
LOC_Os03g01320	LTPL116 - Protease inhibitor/seed storage/LTP family protein precursor, expressed	5.04545	0.00360999
LOC_Os03g02050	LTPL151 - Protease inhibitor/seed storage/LTP family protein precursor, expressed	29.3004	0.000716109
LOC_Os03g52370	PIII4 - Proteinase inhibitor II family protein precursor, expressed	38.3177	0.0035021
LOC_Os03g52390	PIII1 - Proteinase inhibitor II family protein precursor, expressed	48.7191	0.00126487
LOC_Os05g41460	cysteine proteinase inhibitor precursor protein, putative, expressed	8.44207	0.00324119
LOC_Os05g47730	LTPL153 - Protease inhibitor/seed storage/LTP family protein precursor, expressed	25.1233	0.0534445
LOC_Os06g22919	DEFL9 - Defensin and Defensin-like DEFL family, expressed	5.42647	0.000934175
LOC_Os07g08890	disease resistance protein RPM1, putative, expressed	19.5429	0.00567584
LOC_Os07g09970	LTPL84 - Protease inhibitor/seed storage/LTP family protein precursor, expressed	16.8696	0.000776009
LOC_Os08g03690	LTPL24 - Protease inhibitor/seed storage/LTP family protein precursor, expressed	10.2093	0.0198783
LOC_Os08g28670	pathogenesis-related Bet v I family protein, putative, expressed	6.55385	0.00655978
LOC_Os08g42040	LTPL80 - Protease inhibitor/seed storage/LTP family protein precursor, expressed	13.2373	0.00230736
LOC_Os08g43050	disease resistance protein RGA2, putative, expressed	9.21951	0.0221372
LOC_Os11g02369	LTPL7 - Protease inhibitor/seed storage/LTP family protein precursor, expressed	5.65265	0.00316771
LOC_Os11g02379	LTPL6 - Protease inhibitor/seed storage/LTP family protein precursor, expressed	6.8098	0.00114291
LOC_Os11g02389	protease inhibitor/seed storage/LTP family, putative, expressed	36.12	0.00204128
LOC_Os11g02424	LTPL9 - Protease inhibitor/seed storage/LTP family protein precursor, expressed	5.18841	0.0136003
LOC_Os11g07670	dirigent, putative, expressed	5.78462	0.135677
LOC_Os11g11770	disease resistance protein RPM1, putative, expressed	55.6522	0.00661885
LOC_Os11g11950	disease resistance protein RPM1, putative, expressed	10.7586	0.0611659
LOC_Os11g12320	disease resistance protein RPM1, putative, expressed	137	0.00607853
LOC_Os11g12330	disease resistance protein RPM1, putative, expressed	8.34211	0.00462254
LOC_Os11g24070	LTPL10 - Protease inhibitor/seed storage/LTP family protein precursor, expressed	58.7199	0.000336738
LOC_Os11g37270	AMBP1 - Antimicrobial peptide MBP-1 family protein precursor, expressed	15.9101	0.000712923
LOC_Os11g40530	LTPL162 - Protease inhibitor/seed storage/LTP family protein precursor, expressed	20.565	0.000130288
LOC_Os11g42550	dirigent, putative, expressed	9.77778	0.0326398
LOC_Os12g02310	LTPL11 - Protease inhibitor/seed storage/LTP family protein precursor, expressed	11.1739	0.00176958
LOC_Os12g02320	LTPL12 - Protease inhibitor/seed storage/LTP family protein precursor, expressed	65.5947	8.37403e-06
LOC_Os12g02330	LTPL13 - Protease inhibitor/seed storage/LTP family protein precursor, expressed	59.8678	0.00270786
LOC_Os12g39620	disease resistance protein, putative, expressed	6.38571	0.0290839
LOC_Os12g40750	pectinesterase inhibitor domain containing protein, putative, expressed	5.56216	0.0148925
LOC_Os12g41790	DEFL3 - Defensin and Defensin-like DEFL family, expressed	12.38	0.019364
LOC_Os07g06530	expressed protein-Serpin (Serine protease inhibitor)	5.52133	0.000905422
LOC_Os11g37759	stripe rust resistance protein Yr10, putative, expressed	5.22685	0.00517543
ABA and Stress (68)
LOC_Os01g04370	hsp20/alpha crystallin family protein, putative, expressed	37.0353	0.00120801
LOC_Os01g04380	hsp20/alpha crystallin family protein, putative, expressed	106.989	0.00393238
LOC_Os01g21250	late embryogenesis abundant protein, putative, expressed	6.17263	0.00999057
LOC_Os01g47690	metallo-beta-lactamase family protein, putative, expressed	5.91228	0.0147831
LOC_Os01g50700	dehydrin family protein, expressed	9.1196	0.00411014
LOC_Os01g55240	gibberellin 2-beta-dioxygenase, putative, expressed	5.62105	0.0194267
LOC_Os01g72900	abscisic stress-ripening, putative, expressed	59.5305	0.00104459
LOC_Os01g72910	abscisic stress-ripening, putative, expressed	98.8439	0.00274836
LOC_Os02g15250	late embryogenesis abundant domain-containing protein, putative, expressed	7.04082	0.000989558
LOC_Os02g17304	resistance protein, putative, expressed	6.62963	0.011509
LOC_Os02g37300	heavy metal associated domain containing protein, expressed	16.3364	0.0146061
LOC_Os03g11220	keratin, type I cytoskeletal 9, putative, expressed	9.61547	0.00498447
LOC_Os03g14180	hsp20/alpha crystallin family protein, putative, expressed	27.0415	0.000139928
LOC_Os03g15960	hsp20/alpha crystallin family protein, putative, expressed	17.8566	0.000457049
LOC_Os03g16030	hsp20/alpha crystallin family protein, putative, expressed	8.39617	0.00150924
LOC_Os03g16040	hsp20/alpha crystallin family protein, putative, expressed	18.1923	0.00026794
LOC_Os03g16920	DnaK family protein, putative, expressed	6.60794	0.000449757
LOC_Os03g22490	heavy metal-associated domain containing protein, expressed	6.28707	0.0291744
LOC_Os03g53610	late embryogenesis abundant protein D-34, putative, expressed	5.91176	0.0178523
LOC_Os03g56540	heat shock protein DnaJ, putative, expressed	5.16175	0.00103521
LOC_Os03g57880	glucan endo-1,3-beta-glucosidase precursor, putative, expressed	18.7317	0.00340557
LOC_Os03g60720	expansin precursor, putative, expressed	8.17266	0.000249308
LOC_Os03g63510	pentatricopeptide, putative, expressed	8.08772	0.0172793
LOC_Os04g01740	heat shock protein, putative, expressed	23.6418	0.00604952
LOC_Os04g14150	dehydration response related protein, putative, expressed	8.475	0.000471572
LOC_Os04g17100	heavy metal-associated domain containing protein, expressed	11.0646	0.00165143
LOC_Os04g42420	nodulin, putative, expressed	5.20161	0.00742588
LOC_Os04g44470	KUN1 - Kunitz-type trypsin inhibitor precursor, expressed	8.81765	0.00222951
LOC_Os04g45130	heavy-metal-associated domain-containing protein, putative, expressed	66.6226	0.00158983
LOC_Os04g58310	CBS domain-containing protein, putative, expressed	8.77114	0.00745125
LOC_Os05g04700	OsRCI2-6 - Hydrophobic protein LTI6B, expressed	8.49361	0.00138406
LOC_Os05g30760	esterase, putative, expressed	50.3333	0.00123378
LOC_Os05g44340	heat shock protein 101, putative, expressed	6.60119	0.00202653
LOC_Os05g46480	late embryogenesis abundant protein, group 3, putative, expressed	5.01256	0.00192571
LOC_Os06g02040	late embryogenesis abundant group 1, putative, expressed	42.8746	0.0017501
LOC_Os06g21910	late embryogenesis abundant group 1, putative, expressed	5.03616	0.00482713
LOC_Os06g50040	OsSAUR29 - Auxin-responsive SAUR gene family member, expressed	4.97119	0.0248814
LOC_Os07g09010	nodulin, putative, expressed	25.7368	0.0149987
LOC_Os07g20340	heavy metal-associated domain containing protein, expressed	8.63832	0.000363641
LOC_Os07g43040	heavy metal-associated domain containing protein, expressed	5.21212	0.00216611
LOC_Os08g13000	MBTB20 - Bric-a-Brac, Tramtrack, Broad Complex BTB domain with Meprin and TRAF Homology MATH domain, expressed	5.92958	0.0231484
LOC_Os08g23870	late embryogenesis abundant group 1, putative, expressed	5.70511	0.00347921
LOC_Os08g31340	heavy metal-associated domain containing protein, expressed	10.8974	8.38738e-05
LOC_Os09g20000	heavy metal-associated domain containing protein, expressed	5.6441	0.0028308
LOC_Os10g35480	lanC-like protein 2, putative, expressed	5.30921	0.0145302
LOC_Os10g36690	dehydration response related protein, putative, expressed	8.06911	0.00104039
LOC_Os11g26750	dehydrin, putative, expressed	7.68652	0.00338004
LOC_Os11g26790	dehydrin, putative, expressed	6.39219	0.00145138
LOC_Os12g09590	leafbladeless1, putative, expressed	5.32	0.0103362
LOC_Os12g17080	pentatricopeptide, putative, expressed	5.10112	0.0103154
LOC_Os12g23280	heavy metal-associated domain containing protein, expressed	6.66071	0.00169427
LOC_Os12g29400	GRAM domain containing protein, expressed	10.547	0.000627254
LOC_Os12g37100	pentatricopeptide repeat domain containing protein, putative, expressed	5.26271	0.00389845
LOC_Os01g01450	stress responsive protein, putative, expressed	9.70175	0.00496339
LOC_Os01g32780	universal stress protein domain containing protein, putative, expressed	6.43353	0.00155718
LOC_Os01g46600	seed maturation protein PM41, putative, expressed	5.54717	0.00586569
LOC_Os01g63010	universal stress protein domain containing protein, putative, expressed	13.0185	0.0039822
LOC_Os02g36940	uncharacterized Cys-rich domain containing protein, putative, expressed	62.8182	0.0111156
LOC_Os02g53320	universal stress protein domain containing protein, putative, expressed	6.90244	0.030436
LOC_Os03g46060	thaumatin family domain containing protein, expressed	23.3547	0.00295131
LOC_Os04g38390	wound/stress protein, putative, expressed	28.026	0.000342675
LOC_Os04g44610	white-brown complex homolog protein 11, putative, expressed	22.5714	0.00678871
LOC_Os06g11812	wound/stress protein, putative, expressed	18.4045	0.0239392
LOC_Os06g32020	THION6 - Plant thionin family protein precursor, expressed	34.25	0.00891629
LOC_Os07g48500	stress responsive protein, putative, expressed	6.15429	0.0206671
LOC_Os08g26870	wound responsive protein, putative, expressed	5.08967	0.000369343
LOC_Os08g29600	seed maturation protein PM41, putative, expressed	7.59312	0.00246519
LOC_Os09g30438	expressed protein--Similar to Heat shock protein 82.	12.7536	0.00182937
Signal transduction (54)
LOC_Os01g01740	protein kinase domain containing protein, expressed	5.44444	0.00595141
LOC_Os01g04330	OsCML31 - Calmodulin-related calcium sensor protein, expressed	8.302	0.00440016
LOC_Os01g06220	gibberellin receptor GID1L2, putative, expressed	128.667	0.00273582
LOC_Os01g06240	protein kinase, putative, expressed	39.9167	0.0233135
LOC_Os01g08760	choline/ethanolamine kinase, putative, expressed	7.86364	0.00582692
LOC_Os01g13800	receptor-like protein kinase 5 precursor, putative, expressed	13.8148	0.0267816
LOC_Os01g16240	OsCam1-3 - Calmodulin, expressed	5.89865	0.00366164
LOC_Os01g19160	protein kinase domain containing protein, expressed	5.72222	0.0307709
LOC_Os01g55530	AP003256-AK101847 - NBS/LRR genes that are S-rich,divergent TIR, divergent NBS, expressed	12.587	0.00504085
LOC_Os02g10100	leucine-rich repeat receptor protein kinase EXS precursor, putative, expressed	6.97917	0.00257201
LOC_Os02g13420	leucine-rich repeat receptor protein kinase EXS precursor, putative, expressed	11.9687	0.00329106
LOC_Os02g26720	Inositol 1, 3, 4-trisphosphate 5/6-kinase, putative, expressed	20.1398	0.00307637
LOC_Os02g35940	gibberellin receptor GID1L2, putative, expressed	5.35211	0.0878241
LOC_Os02g38392	NBS-LRR disease resistance protein, putative, expressed	6.33654	0.00730217
LOC_Os02g41580	CAMK_CAMK_like.14 - CAMK includes calcium/calmodulin depedent protein kinases, expressed	5.15084	0.0135941
LOC_Os02g57660	phosphatidylinositol-4-phosphate 5-kinase, putative, expressed	5.42781	0.00336144
LOC_Os03g14730	gibberellin receptor GID1L2, putative, expressed	7.51786	0.0127196
LOC_Os03g18850	pathogenesis-related Bet v I family protein, putative, expressed	16.807	0.00225191
LOC_Os03g29770	calmodulin-like protein 1, putative, expressed	5.95774	0.00756943
LOC_Os03g53200	OsCML4 - Calmodulin-related calcium sensor protein, expressed	17.4337	0.00370131
LOC_Os03g55389	casein kinase II subunit alpha-1, putative, expressed	6.81481	0.000707197
LOC_Os04g12560	receptor-like protein kinase, putative, expressed	5.05172	0.0197135
LOC_Os04g33080	protein phosphatase 2C, putative, expressed	5.08197	0.0053093
LOC_Os04g37904	protein phosphatase 2C, putative, expressed	5.77838	0.000506615
LOC_Os04g43020	protein kinase, putative, expressed	8.05357	0.00356039
LOC_Os04g43440	NB-ARC/LRR disease resistance protein, putative, expressed	26.5781	0.00128932
LOC_Os04g44910	receptor like protein kinase, putative, expressed	9.86842	0.00936318
LOC_Os04g56110	protein kinase, putative, expressed	16.1842	0.0172702
LOC_Os05g02020	protein kinase APK1A, chloroplast precursor, putative, expressed	5.832	6.2006e-05
LOC_Os05g34270	inactive receptor kinase At1g27190 precursor, putative, expressed	13.625	0.00851948
LOC_Os05g40050	receptor-like protein kinase 2 precursor, putative, expressed	5.75385	0.0180738
LOC_Os05g50180	thioredoxin domain-containing protein 17, putative, expressed	15.8649	0.104848
LOC_Os06g16070	receptor-like protein kinase 2 precursor, putative, expressed	8.52174	0.0065996
LOC_Os07g05620	CAMK_KIN1/SNF1/Nim1_like.28 - CAMK includes calcium/calmodulin depedent protein kinases, expressed	7.14894	0.0112187
LOC_Os07g12680	LZ-NBS-LRR class RGA, putative, expressed	12.1228	0.0374918
LOC_Os08g37060	gibberellin receptor GID1L2, putative, expressed	10.0838	0.0026359
LOC_Os08g41430	SOUL heme-binding protein, putative, expressed	13.6375	0.0104797
LOC_Os10g40590	oxysterol-binding protein, putative, expressed	4.96552	0.00186335
LOC_Os11g04560	SOUL heme-binding protein, putative, expressed	312	0.000430443
LOC_Os11g10760	NBS-LRR disease resistance protein, putative, expressed	5.0814	0.0233811
LOC_Os11g11790	NBS-LRR type disease resistance protein, putative, expressed	8.17073	0.0284536
LOC_Os11g38000	NB-ARC domain containing protein, expressed	6.64865	0.00600541
LOC_Os11g44430	protein kinase, putative, expressed	137.447	0.00218416
LOC_Os12g04360	OsCam1-1 - Calmodulin, expressed	64.4167	0.00040149
LOC_Os12g17430	NBS-LRR disease resistance protein, putative, expressed	7.16393	0.0233562
LOC_Os12g36110	calmodulin binding protein, putative, expressed	7.2233	0.00831702
LOC_Os12g41710	Protein kinase domain containing protein, expressed	6.49231	0.0112376
LOC_Os01g11230	calmodulin-like protein 1, putative, expressed	6.89637	0.00533093
LOC_Os01g48000	S-locus-like receptor protein kinase, putative, expressed	6.28333	0.000318139
LOC_Os01g48360	expressed protein-Protein kinase PKN/PRK1, effector domain containing protein.	8.12444	0.0188079
LOC_Os01g63210	OsCML16 - Calmodulin-related calcium sensor protein, expressed	8.17666	0.00053284
LOC_Os09g36290	Ser/Thr protein phosphatase family protein, putative, expressed	6.55714	0.0147302
LOC_Os09g36320	tyrosine protein kinase domain containing protein, putative, expressed	5.5	0.00994678
LOC_Os11g15570	Ser/Thr protein phosphatase family protein, putative, expressed	7.94737	0.0563921
Storage proteins (4)
LOC_Os03g10110	cupin domain containing protein, expressed	7.68166	0.00129816
LOC_Os03g46100	cupin domain containing protein, expressed	15.1035	0.000745614
LOC_Os03g57960	cupin domain containing protein, expressed	12.0987	0.000793465
LOC_Os06g31060	PROLM23 - Prolamin precursor, expressed	275.301	0.0010179
Cytoskeleton-related (2)
LOC_Os10g20710	formin-like protein 6 precursor, putative, expressed	5.5303	5.59268e-06
LOC_Os03g60580	actin-depolymerizing factor, putative, expressed	13.1976	0.00552591
Miscellaneous (113)
LOC_Os01g02120	osMFT2 MFT-Like2 homologous to Mother of FT and TFL1 gene; contains Pfam profile PF01161: Phosphatidylethanolamine-binding protein, expressed	27.8321	0.00052725
LOC_Os01g05650	metallothionein, putative, expressed	13.9854	0.000246167
LOC_Os01g11240	DUF538 domain containing protein, putative, expressed	7.94195	0.00368425
LOC_Os01g12464	CHCH domain containing protein, expressed	6.54661	0.00486735
LOC_Os01g28790	PRAS-rich protein, putative, expressed	13.199	0.0079188
LOC_Os01g36950	N-rich protein, putative, expressed	7.42621	0.00102132
LOC_Os01g52830	DUF1264 domain containing protein, putative, expressed	5.17035	0.00281131
LOC_Os01g54430	plastocyanin-like domain containing protein, putative, expressed	134.346	0.0130224
LOC_Os01g58870	domain of unknown function, DUF250 domain containing protein, expressed	6.10661	0.00312436
LOC_Os01g62370	ENTH domain containing protein, expressed	11.1944	0.00392177
LOC_Os02g13900	BES1/BZR1 homolog protein, putative, expressed	5.72581	0.0285049
LOC_Os02g38040	leucine-rich repeat family protein, putative, expressed	5.50725	0.0159004
LOC_Os02g51000	CS domain containing protein, putative, expressed	7.37879	0.00326273
LOC_Os02g58230	C2 domain containing protein, putative, expressed	10.8529	0.00277468
LOC_Os03g16334	fringe-related protein, putative, expressed	5.47312	0.000798403
LOC_Os03g18560	DUF538 domain containing protein, putative, expressed	25.2308	0.0188748
LOC_Os03g24130	CXXC1 - Cysteine-rich protein with CXXC and CXXXC motifs precursor, putative, expressed	8.96552	0.00434261
LOC_Os03g29190	PDI, putative, expressed	8.69091	0.00538797
LOC_Os03g29240	PDI, putative, expressed	6.46369	0.000150217
LOC_Os03g32490	DUF1230 domain containing protein, expressed	5.84848	0.00984312
LOC_Os03g33920	conserved hypothetical protein	22.9318	0.0353546
LOC_Os03g38720	proteasome maturation factor UMP1 family protein, expressed	26.6429	0.00226951
LOC_Os03g40100	ACT domain containing protein, expressed	5.14388	0.0100383
LOC_Os03g47120	CBS domain containing protein, expressed	8.76471	0.0096245
LOC_Os03g49190	oleosin, putative, expressed	5.08738	0.000450785
LOC_Os03g62010	harpin-induced protein 1 domain containing protein, expressed	28.8644	0.0105743
LOC_Os04g02280	OsFBX114 - F-box domain containing protein, expressed	9.75862	0.00242543
LOC_Os04g35940	OsFBX135 - F-box domain containing protein, expressed	11.4074	0.0564423
LOC_Os04g45140	DTA2, putative, expressed	10.0933	0.0165003
LOC_Os04g46200	oleosin, putative, expressed	7.641	0.000128095
LOC_Os04g52504	adhesive/proline-rich protein, putative, expressed	153.123	0.000879427
LOC_Os05g11700	PPR repeat containing protein, expressed	6.85714	0.106982
LOC_Os05g28830	PMR5, putative, expressed	69.5	0.00968337
LOC_Os05g30490	harpin-induced protein 1 domain containing protein, expressed	8.76201	0.00278761
LOC_Os05g46150	OsFBDUF28 - F-box and DUF domain containing protein, expressed	5.97468	0.0105622
LOC_Os05g50480	protein of unknown function DUF1296 domain containing protein, expressed	5.23958	0.0002202
LOC_Os05g51590	N-rich protein, putative, expressed	314.045	0.00147265
LOC_Os06g03640	BAG domain containing protein, expressed	5.57971	0.0207498
LOC_Os06g04940	early nodulin 93 ENOD93 protein, putative, expressed	5.24684	0.0027072
LOC_Os06g05000	early nodulin 93 ENOD93 protein, putative, expressed	5.48443	0.000468283
LOC_Os06g12030	glutaredoxin domain containing protein, putative, expressed	6.31373	0.00580676
LOC_Os06g16410	armadillo/beta-catenin repeat family protein, putative, expressed	11.0448	0.00113976
LOC_Os06g35970	meiosis 5, putative, expressed	5.83694	0.0116458
LOC_Os06g50080	DUF581 domain containing protein, expressed	6.34615	0.0349861
LOC_Os07g06500	OsFBL34 - F-box domain and LRR containing protein, expressed	36.3333	0.00531609
LOC_Os07g11360	RAL3 - Seed allergenic protein RA5/RA14/RA17 precursor, expressed	1812.57	0.000610003
LOC_Os07g18960	GCRP14 - Glycine and cysteine rich family protein precursor, putative, expressed	10.7241	0.0245486
LOC_Os07g35130	OsFBX240 - F-box domain containing protein, expressed	5.93506	0.0104144
LOC_Os07g39620	C2 domain containing protein, putative, expressed	5.14815	0.00335728
LOC_Os07g41410	EGG APPARATUS-1, putative, expressed	6.36875	0.0538232
LOC_Os07g42160	HD domain containing protein, putative, expressed	11.2923	0.00203941
LOC_Os07g47090	KIP1, putative, expressed	7.13462	0.0129561
LOC_Os07g47160	OsFBX259 - F-box domain containing protein, expressed	5.88462	0.0674112
LOC_Os08g01370	expressed protein-similar to Seed maturation protein	8.89472	0.000460018
LOC_Os08g16840	OsFBL4 - F-box domain and LRR containing protein, expressed	4.9799	0.0447051
LOC_Os08g16860	OsFBX282 - F-box domain containing protein, expressed	44	0.00233996
LOC_Os08g31250	C1-like domain containing protein, expressed	8.08065	0.00624451
LOC_Os08g32610	armadillo/beta-catenin repeat family protein, putative, expressed	11.2963	0.00844403
LOC_Os08g38580	harpin-induced protein 1 domain containing protein, expressed	9.17391	0.0283028
LOC_Os08g42590	mtN19, putative, expressed	6.52518	0.000844717
LOC_Os08g44850	C2 domain containing protein, putative, expressed	5.16949	0.0128547
LOC_Os09g13570	CPuORF2 - conserved peptide uORF-containing transcript, expressed	11.217	0.0184075
LOC_Os09g21796	OsFBX327 - F-box domain containing protein, expressed	7.20755	0.0505313
LOC_Os09g25190	protein binding protein, putative, expressed	6.2	0.0109117
LOC_Os09g25620	CPuORF8 - conserved peptide uORF-containing transcript, expressed	5.97264	0.00837209
LOC_Os09g26370	DUF581 domain containing protein, expressed	24.3938	0.00165044
LOC_Os09g26620	auxin-repressed protein, putative, expressed	14.7067	0.00624195
LOC_Os09g27080	growth regulator related protein, putative, expressed	8.22414	0.00367015
LOC_Os09g30490	EF hand family protein, expressed	14.9735	0.0261913
LOC_Os09g39020	N-rich protein, putative, expressed	5.80124	0.0130662
LOC_Os10g03850	OsFBX352 - F-box domain containing protein, expressed	8.49635	0.00304432
LOC_Os10g22980	leucine rich repeat domain containing protein, putative, expressed	5.62195	0.013762
LOC_Os10g39610	expressed protein-Plant EC metallothionein-like protein, family 15 protein.	9.44246	0.0125013
LOC_Os11g03460	Mad3/BUB1 homology region 1 domain containing protein, expressed	5.15517	0.000266655
LOC_Os11g37060	OsFBDUF52 - F-box and DUF domain containing protein, expressed	5.33333	0.0240277
LOC_Os12g05330	protein of unknown function containing protein, expressed	6.44867	0.00848078
LOC_Os12g37650	DUF538 domain containing protein, putative, expressed	13.4995	0.00596439
LOC_Os12g38340	RALFL42 - Rapid ALkalinization Factor RALF family protein precursor, expressed	13.6735	0.00840645
LOC_Os12g40480	H-BTB9 - Bric-a-Brac, Tramtrack, Broad Complex BTB domain with H family conserved sequence, expressed	5.05198	0.00398503
LOC_Os01g06280	TKL_IRAK_CrRLK1L-1.4 - The CrRLK1L-1 subfamily has homology to the CrRLK1L homolog, expressed	19.0625	0.000597579
LOC_Os01g06460	uncharacterized Cys-rich domain containing protein, putative, expressed	6.52308	0.000819359
LOC_Os01g15270	expressed protein-Similar to Ramy1; Zn-induced protein	7.20723	0.0126569
LOC_Os01g42000	skin secretory protein xP2 precursor, putative, expressed	12.5385	0.0211812
LOC_Os01g54400	VQ domain containing protein, putative, expressed	8.39785	0.0208533
LOC_Os01g67520	VTC2, putative, expressed	15.3333	0.00359045
LOC_Os02g02290	slowmo homolog, putative, expressed	4.96104	0.00475177
LOC_Os02g42450	RIPER1 - Ripening-related family protein precursor, expressed	5.55224	0.0661921
LOC_Os03g02160	zinc finger C-x8-C-x5-C-x3-H type family protein, expressed	5.23601	0.00204132
LOC_Os03g08920	Zinc finger, C3HC4 type domain containing protein, expressed	13.2414	0.00801948
LOC_Os03g25440	expressed protein-similar to Arabidopsis Thaliana DUF679 domain membrane protein 2,transmembrane_regions; membrane	5.72007	0.0126459
LOC_Os03g42520	expressed protein-similar to Seed maturation protein	8.50628	0.0010391
LOC_Os03g49464	tetratricopeptide-like helical, putative, expressed	8.7561	0.00363945
LOC_Os03g58110	uncharacterized protein At4g06744 precursor, putative, expressed	15.6944	0.00932246
LOC_Os04g47330	rho-GTPase-activating protein-related, putative, expressed	82.0952	0.00340145
LOC_Os04g59580	zinc finger, C3HC4 type domain containing protein, expressed	5.37888	0.0557934
LOC_Os05g03620	TKL_IRAK_CR4L.4 - The CR4L subfamily has homology with Crinkly4, expressed	16.8333	0.0161508
LOC_Os05g07860	uvrB/uvrC motif family protein, expressed	6.75	0.000280364
LOC_Os05g47670	zinc finger, C3HC4 type domain containing protein, expressed	47.1111	0.00694504
LOC_Os06g13190	expressed protein-Plant EC metallothionein-like protein, family 15 protein.	17.6537	0.000392874
LOC_Os06g41930	zinc-binding protein, putative, expressed	32.0625	0.00974176
LOC_Os07g08970	uncharacterized protein ycf45, putative, expressed	6.88636	0.012534
LOC_Os07g23970	zinc finger, C3HC4 type domain containing protein, expressed	7.91209	0.0295168
LOC_Os07g44410	WD40-like Beta Propeller Repeat family protein, expressed	20.2273	0.000258673
LOC_Os08g02800	ribosome, putative, expressed	6.55385	0.0123393
LOC_Os08g04130	copine-6, putative, expressed	9.22507	0.000460018
LOC_Os08g34460	tetraspanin family protein, putative, expressed	18.2188	0.0278871
LOC_Os08g38880	WD-40 repeat family protein, putative, expressed	8.16438	0.00251626
LOC_Os09g31031	ubiquitin family protein, putative, expressed	17.8313	0.0114638
LOC_Os10g26700	YGL010w, putative, expressed	5.16314	0.00344925
LOC_Os11g01170	tonneau 1b, putative, expressed	214.909	0.0011088
LOC_Os11g01610	prenylated rab acceptor, putative, expressed	8.42705	0.0125013
LOC_Os11g12420	serpin domain containing protein, putative, expressed	16.4167	0.0122077
LOC_Os11g39640	zinc finger, C3HC4 type domain containing protein, expressed	11.2143	0.00336443

## Sheet: 2D-Up-regulatory RNAs, R>2 
Supplementary Table S2D. Up-regulatory RNAs based on illumina sequencing, 5≥Ratio≥2
MSU ID	Gene Product Annotation	glup6/WT Fold Change	P Value
Expressed/hypothetical proteins (745)
LOC_Os01g01580	expressed protein	2.38776	0.188271
LOC_Os01g01680	expressed protein	3.96429	0.0212778
LOC_Os01g02090	expressed protein	2.02609	0.023204
LOC_Os01g03760	expressed protein	2.03252	0.00628548
LOC_Os01g04160	expressed protein	2.49265	0.0273887
LOC_Os01g04390	expressed protein	4.25893	0.105436
LOC_Os01g05830	expressed protein	2.62871	0.0128764
LOC_Os01g07900	expressed protein	3.52174	0.0565753
LOC_Os01g08010	expressed protein	2.33088	0.0151303
LOC_Os01g08430	expressed protein	2.16832	0.000438736
LOC_Os01g08870	expressed protein	2.21311	0.212945
LOC_Os01g09230	expressed protein	2.3037	0.0677854
LOC_Os01g09270	expressed protein	4.78226	0.0851315
LOC_Os01g10400	expressed protein	3.42391	0.00270565
LOC_Os01g12060	expressed protein	3.07532	0.00771265
LOC_Os01g12670	expressed protein	2.26812	0.103935
LOC_Os01g14790	expressed protein	2.90638	0.00823953
LOC_Os01g15448	expressed protein	3.68132	0.0644537
LOC_Os01g15900	expressed protein	2.11748	0.0941039
LOC_Os01g15920	expressed protein	3.97547	0.113701
LOC_Os01g16990	expressed protein	3.18978	0.0307319
LOC_Os01g17396	expressed protein	3.04386	0.0313341
LOC_Os01g18310	expressed protein	2.35211	0.10199
LOC_Os01g19320	expressed protein	4.1039	0.0901015
LOC_Os01g19630	expressed protein	2.69298	0.0786348
LOC_Os01g20894	expressed protein	3.56757	0.00159675
LOC_Os01g21620	expressed protein	2.72881	0.0373186
LOC_Os01g23990	expressed protein	3.51643	0.00623864
LOC_Os01g27449	expressed protein	2.3619	0.00582202
LOC_Os01g28089	expressed protein	3.85106	0.00595532
LOC_Os01g29104	expressed protein	2.377	0.00795624
LOC_Os01g29180	expressed protein	2.22772	0.00243368
LOC_Os01g29230	expressed protein	2.52963	0.0219946
LOC_Os01g29780	expressed protein	3.25625	0.00819995
LOC_Os01g32259	expressed protein	4.48936	0.0145932
LOC_Os01g32439	expressed protein	2.47361	0.0167221
LOC_Os01g34610	expressed protein	2.96599	0.0169871
LOC_Os01g36229	expressed protein	4.58427	0.0131195
LOC_Os01g37950	expressed protein	4.40979	0.0134887
LOC_Os01g38650	expressed protein	3.80385	0.0126387
LOC_Os01g45700	expressed protein	2.15623	0.000382716
LOC_Os01g46200	expressed protein	3.15109	0.0019589
LOC_Os01g46840	expressed protein	2.27551	0.076108
LOC_Os01g47130	expressed protein	3.88889	0.025741
LOC_Os01g49370	expressed protein	4.19263	0.00394179
LOC_Os01g51370	expressed protein	3.15108	0.0189393
LOC_Os01g51800	expressed protein	2.37333	0.0293712
LOC_Os01g52594	expressed protein	4.77926	0.0173187
LOC_Os01g52740	expressed protein	2.06639	0.04992
LOC_Os01g55000	expressed protein	3.03883	0.0483276
LOC_Os01g55190	expressed protein	3.48852	0.00238098
LOC_Os01g55410	expressed protein	2.00918	0.00645043
LOC_Os01g56300	expressed protein	2.66935	0.00412537
LOC_Os01g56480	expressed protein	2.29231	0.00777494
LOC_Os01g56900	expressed protein	3.65185	0.0682747
LOC_Os01g56910	expressed protein	2.5129	0.00596313
LOC_Os01g58048	expressed protein	2.15047	0.0209801
LOC_Os01g58140	expressed protein	2.32086	0.0177069
LOC_Os01g58150	expressed protein	3.95035	0.00360399
LOC_Os01g58310	expressed protein	2.21446	0.249543
LOC_Os01g58335	expressed protein	2.73711	0.15975
LOC_Os01g58370	expressed protein	2.81405	0.0712392
LOC_Os01g58459	expressed protein	2.62585	0.000806271
LOC_Os01g59670	expressed protein	3.32236	0.00017478
LOC_Os01g59740	expressed protein	2.0734	0.0634342
LOC_Os01g59900	expressed protein	3.41592	0.00202042
LOC_Os01g60420	expressed protein	2.03485	0.00493287
LOC_Os01g62780	expressed protein	2.39412	0.00891559
LOC_Os01g64350	expressed protein	3.05742	0.0141141
LOC_Os01g64870	expressed protein	3.89216	0.0101019
LOC_Os01g65320	expressed protein	2.41566	0.00377528
LOC_Os01g65630	expressed protein	2.15086	0.0682099
LOC_Os01g65692	expressed protein	2.65946	0.179025
LOC_Os01g65710	expressed protein	2.06494	0.143151
LOC_Os01g65720	expressed protein	2.51383	0.011163
LOC_Os01g66150	expressed protein	2.07124	0.0308269
LOC_Os01g66200	expressed protein	3.45652	0.0150706
LOC_Os01g66310	expressed protein	3.04587	0.136
LOC_Os01g70470	expressed protein	4.37941	0.00695203
LOC_Os01g71100	expressed protein	4.32609	0.0212622
LOC_Os01g73110	expressed protein	3.38582	0.000414482
LOC_Os01g73120	expressed protein	2.17683	0.0165503
LOC_Os02g01245	expressed protein	2.02215	0.0838556
LOC_Os02g01275	expressed protein	2.16071	0.195739
LOC_Os02g02910	expressed protein	3	0.0045692
LOC_Os02g03010	expressed protein	2.01045	0.174664
LOC_Os02g03700	expressed protein	4.66667	0.0149753
LOC_Os02g04420	expressed protein	2.22454	0.00448297
LOC_Os02g04610	expressed protein	2.37943	0.0124465
LOC_Os02g05120	expressed protein	3.12712	0.00640638
LOC_Os02g06170	expressed protein	4.5102	0.00451819
LOC_Os02g06760	expressed protein	2.00667	0.0272285
LOC_Os02g06770	expressed protein	2.15789	0.0825115
LOC_Os02g06779	expressed protein	3.04167	0.0200229
LOC_Os02g06960	expressed protein	2.48387	0.0315745
LOC_Os02g06970	expressed protein	2.84419	0.117831
LOC_Os02g07010	expressed protein	4.14947	0.0345258
LOC_Os02g07190	expressed protein	2.68504	0.0133447
LOC_Os02g09340	expressed protein	2.11035	0.00246376
LOC_Os02g11040	expressed protein	4.07787	0.0216219
LOC_Os02g16600	expressed protein	2.32258	0.00528014
LOC_Os02g19410	expressed protein	2.46715	0.0858091
LOC_Os02g21470	expressed protein	3.30457	0.0710027
LOC_Os02g22130	expressed protein	3.25621	0.000578992
LOC_Os02g24390	expressed protein	3.04651	0.0575571
LOC_Os02g25449	expressed protein	2.17722	0.161592
LOC_Os02g25680	expressed protein	4.12088	0.00415682
LOC_Os02g26404	expressed protein	4.42544	0.00605658
LOC_Os02g26470	expressed protein	3.37163	0.000707422
LOC_Os02g27674	expressed protein	3.96296	0.0750928
LOC_Os02g28465	expressed protein	3.37	0.0666313
LOC_Os02g29230	expressed protein	3.52577	0.00563426
LOC_Os02g29590	expressed protein	2.60913	0.00889812
LOC_Os02g30470	expressed protein	4.22609	0.000145216
LOC_Os02g31920	expressed protein	2.07295	0.0133751
LOC_Os02g32469	expressed protein	3.36364	0.050078
LOC_Os02g33705	expressed protein	3.97436	0.0243359
LOC_Os02g34870	expressed protein	4.55415	0.0024373
LOC_Os02g37254	expressed protein	2.34879	0.0141272
LOC_Os02g38180	expressed protein	2.05978	0.0331186
LOC_Os02g38190	expressed protein	2.33915	0.0438828
LOC_Os02g38480	expressed protein	3.59937	0.00198815
LOC_Os02g40040	expressed protein	4.29545	0.00508967
LOC_Os02g41980	expressed protein	4.34831	0.202657
LOC_Os02g42000	expressed protein	2.16612	0.0144772
LOC_Os02g42020	expressed protein	3.54118	0.0204119
LOC_Os02g42550	expressed protein	2.24852	0.0169639
LOC_Os02g43310	expressed protein	4.73196	0.0277804
LOC_Os02g43440	expressed protein	2.58586	0.0946656
LOC_Os02g44250	expressed protein	2.7027	0.0294887
LOC_Os02g44530	expressed protein	3.26286	0.0269354
LOC_Os02g45120	expressed protein	2.2055	0.00396522
LOC_Os02g45920	expressed protein	2.36715	0.014639
LOC_Os02g46170	expressed protein	3.292	0.0204395
LOC_Os02g46620	expressed protein	2.992	0.0125163
LOC_Os02g46710	expressed protein	2.42647	0.00410709
LOC_Os02g46920	expressed protein	2.14379	0.00806714
LOC_Os02g47830	expressed protein	4.62426	0.0146893
LOC_Os02g48380	expressed protein	2.78723	0.0155463
LOC_Os02g48600	expressed protein	3.08036	0.0395491
LOC_Os02g49240	expressed protein	2.69545	0.0743906
LOC_Os02g50700	expressed protein	2.59461	0.0143536
LOC_Os02g51360	expressed protein	4.05485	0.0348388
LOC_Os02g51404	expressed protein	3.78571	0.0776775
LOC_Os02g51640	expressed protein	4.01379	0.00839321
LOC_Os02g52280	expressed protein	3.09669	0.0006419
LOC_Os02g53169	expressed protein	3.89241	0.00429699
LOC_Os02g53210	expressed protein	2.4653	0.00804195
LOC_Os02g53780	expressed protein	2.05128	0.000352839
LOC_Os02g54090	expressed protein	2.20398	0.0349317
LOC_Os02g56520	expressed protein	4.48299	0.014927
LOC_Os02g57600	expressed protein	2.12106	0.0169981
LOC_Os02g58150	expressed protein	3.42793	0.00266509
LOC_Os02g58180	expressed protein	2.13525	0.0765476
LOC_Os03g01350	expressed protein	3.17647	0.00344144
LOC_Os03g01360	expressed protein	2.21267	0.00405054
LOC_Os03g01550	expressed protein	2.5	0.0341241
LOC_Os03g01560	expressed protein	2.22028	0.217216
LOC_Os03g01730	expressed protein	2.01342	0.0244482
LOC_Os03g03530	expressed protein	2.51099	0.0265344
LOC_Os03g03640	expressed protein	2.14235	0.0395965
LOC_Os03g03724	expressed protein	3.34286	0.102366
LOC_Os03g03840	expressed protein	2.50442	0.0573203
LOC_Os03g04080	expressed protein	2.88893	0.0049591
LOC_Os03g04100	expressed protein	2.72174	0.0529916
LOC_Os03g04550	expressed protein	2.28289	0.109509
LOC_Os03g04710	expressed protein	2.48134	0.0330881
LOC_Os03g05812	expressed protein	2.26364	0.0241456
LOC_Os03g06180	expressed protein	4.49648	0.00211019
LOC_Os03g06480	expressed protein	2.03828	0.00482236
LOC_Os03g07360	expressed protein	4.69565	0.0405439
LOC_Os03g07380	expressed protein	3.70115	0.0910439
LOC_Os03g07730	expressed protein	2.93578	0.123024
LOC_Os03g08250	expressed protein	2.94093	0.0637974
LOC_Os03g08740	expressed protein	2.74336	0.0310321
LOC_Os03g08940	expressed protein	2.53987	0.0300143
LOC_Os03g10180	expressed protein	2.3814	0.018691
LOC_Os03g10320	expressed protein	3.30864	0.077554
LOC_Os03g10740	expressed protein	3.09317	0.00648013
LOC_Os03g11520	expressed protein	2.34328	0.0100149
LOC_Os03g11810	expressed protein	2.46715	0.29525
LOC_Os03g12064	expressed protein	2.12587	0.0323007
LOC_Os03g12720	expressed protein	2.14019	0.00879673
LOC_Os03g14205	expressed protein	4.66667	0.0204618
LOC_Os03g15110	expressed protein	2.08824	0.0412361
LOC_Os03g15260	expressed protein	2.63699	0.0403812
LOC_Os03g15380	expressed protein	2.37788	0.0108184
LOC_Os03g15600	expressed protein	2.69399	0.00128019
LOC_Os03g15920	expressed protein	4.5651	0.0119431
LOC_Os03g16070	expressed protein	2.57907	0.00501315
LOC_Os03g16874	expressed protein	2.71332	0.00396349
LOC_Os03g17210	expressed protein	2.92174	0.0041876
LOC_Os03g19040	expressed protein	2.84375	0.0988188
LOC_Os03g19220	expressed protein	2.4359	0.00920757
LOC_Os03g20480	expressed protein	3.37071	0.0359194
LOC_Os03g21270	expressed protein	2.47694	0.00350625
LOC_Os03g21520	expressed protein	2.20796	0.03174
LOC_Os03g21650	expressed protein	3.12865	0.00584262
LOC_Os03g22720	expressed protein	2.94203	0.000810382
LOC_Os03g23010	expressed protein	2.66453	0.000870216
LOC_Os03g26360	expressed protein	2.06918	0.00411811
LOC_Os03g28389	expressed protein	2.28007	0.043971
LOC_Os03g30240	expressed protein	3.70707	0.0831306
LOC_Os03g30840	expressed protein	2.21263	0.0718238
LOC_Os03g31730	expressed protein	3.51136	0.000286398
LOC_Os03g35849	expressed protein	2.13296	0.0586508
LOC_Os03g36830	expressed protein	3.27957	0.0111417
LOC_Os03g37570	expressed protein	3.88991	0.0641565
LOC_Os03g37878	expressed protein	2.32544	0.0916378
LOC_Os03g40390	expressed protein	2.56863	0.00270534
LOC_Os03g41050	expressed protein	2.26346	0.0217641
LOC_Os03g42464	expressed protein	3.58361	0.00263154
LOC_Os03g43524	expressed protein	2.05941	0.0313234
LOC_Os03g44450	expressed protein	2.73923	0.0125212
LOC_Os03g45344	expressed protein	3.36585	0.000639779
LOC_Os03g45930	expressed protein	2.60018	0.0261146
LOC_Os03g46710	expressed protein	2.26346	0.0142249
LOC_Os03g48380	expressed protein	3.1828	0.0703451
LOC_Os03g48820	expressed protein	3.27526	0.0220655
LOC_Os03g50364	expressed protein	2.12941	9.15276e-05
LOC_Os03g51350	expressed protein	3.58772	0.00171869
LOC_Os03g51459	expressed protein	4.18121	0.00403439
LOC_Os03g51640	expressed protein	2.04679	0.00438504
LOC_Os03g53240	expressed protein	2.42105	0.0394132
LOC_Os03g53250	expressed protein	2.65706	0.0106413
LOC_Os03g53440	expressed protein	2.63077	0.180934
LOC_Os03g53520	expressed protein	2.32026	0.0637057
LOC_Os03g55130	expressed protein	3.5154	0.0178903
LOC_Os03g55400	expressed protein	3.80488	0.0181094
LOC_Os03g55670	expressed protein	4.50568	0.00662856
LOC_Os03g56500	expressed protein	3.27113	0.00113547
LOC_Os03g56610	expressed protein	2.82468	0.00437448
LOC_Os03g56730	expressed protein	4.5101	0.00365296
LOC_Os03g57300	expressed protein	2.05294	0.00113529
LOC_Os03g57569	expressed protein	2.38849	0.0815683
LOC_Os03g58090	expressed protein	2.07831	0.00760959
LOC_Os03g58740	expressed protein	2.52277	0.002698
LOC_Os03g58870	expressed protein	3.36653	0.0255313
LOC_Os03g59300	expressed protein	2.60937	0.0613406
LOC_Os03g59880	expressed protein	2.05226	0.00455609
LOC_Os03g60950	expressed protein	2.88026	0.00826169
LOC_Os03g61090	expressed protein	3.13126	0.0095912
LOC_Os03g61150	expressed protein	2.09574	0.00706656
LOC_Os03g62910	expressed protein	4.14141	0.00157952
LOC_Os03g63210	expressed protein	2.87395	0.026716
LOC_Os03g63680	expressed protein	2.97826	0.00378408
LOC_Os03g64060	expressed protein	2.08897	0.0179334
LOC_Os04g02060	expressed protein	3.01918	0.0162664
LOC_Os04g02070	expressed protein	2.69486	0.00418398
LOC_Os04g02680	expressed protein	2.09483	0.00605714
LOC_Os04g02830	expressed protein	2.27671	0.0138682
LOC_Os04g03860	expressed protein	2.36951	0.00845793
LOC_Os04g08180	expressed protein	2.51261	0.046114
LOC_Os04g08190	expressed protein	2.8797	0.00981523
LOC_Os04g11840	expressed protein	4.12281	0.108499
LOC_Os04g12370	expressed protein	2.61648	0.0159369
LOC_Os04g14730	expressed protein	4.66529	0.0136777
LOC_Os04g15670	expressed protein	2.06374	0.0848318
LOC_Os04g15680	expressed protein	3.71264	0.0220576
LOC_Os04g18950	expressed protein	4.232	0.114206
LOC_Os04g20749	expressed protein	2.73727	0.00209086
LOC_Os04g21050	expressed protein	3.34862	0.183473
LOC_Os04g21840	expressed protein	3.56075	0.208147
LOC_Os04g22270	expressed protein	3.10185	0.0308435
LOC_Os04g23040	expressed protein	4.5443	0.0172471
LOC_Os04g23319	expressed protein	3.17355	0.193792
LOC_Os04g24804	expressed protein	3.19574	0.0075457
LOC_Os04g28010	expressed protein	4.7949	0.00159658
LOC_Os04g31710	expressed protein	4.17638	0.00252388
LOC_Os04g31820	expressed protein	2.53771	0.0801179
LOC_Os04g33260	expressed protein	2.26667	5.53925e-05
LOC_Os04g33860	expressed protein	4.59124	0.0173519
LOC_Os04g34700	hypothetical protein	2.75124	0.0236336
LOC_Os04g35000	expressed protein	2.25437	0.0279805
LOC_Os04g35490	expressed protein	2.05927	0.00921514
LOC_Os04g36570	expressed protein	2.27372	0.00459211
LOC_Os04g38260	expressed protein	3.24359	0.0159684
LOC_Os04g38550	expressed protein	2.33031	0.00292597
LOC_Os04g39240	expressed protein	2.34084	0.00322218
LOC_Os04g40720	expressed protein	2.3	0.0225643
LOC_Os04g40920	expressed protein	2.15016	0.0342349
LOC_Os04g41700	expressed protein	2.3688	0.0046964
LOC_Os04g41810	expressed protein	2.20859	0.0162318
LOC_Os04g41870	expressed protein	4.4581	0.0110987
LOC_Os04g42030	expressed protein	2.95349	0.00466717
LOC_Os04g42370	expressed protein	2.41534	0.0118362
LOC_Os04g43040	expressed protein	2.24648	0.00597191
LOC_Os04g43670	expressed protein	2.30138	0.00202738
LOC_Os04g43770	expressed protein	2.20675	0.00955443
LOC_Os04g43824	expressed protein	2.32222	0.168468
LOC_Os04g43916	expressed protein	2.33108	0.00789967
LOC_Os04g44100	expressed protein	2.79252	0.000266234
LOC_Os04g44790	expressed protein	2.26051	0.0108662
LOC_Os04g46160	expressed protein	2.60159	0.00486603
LOC_Os04g46380	expressed protein	2.45789	0.164131
LOC_Os04g47912	expressed protein	2.29609	0.00430066
LOC_Os04g51130	expressed protein	2.16986	0.0289179
LOC_Os04g52074	expressed protein	2.65248	0.00799188
LOC_Os04g52750	expressed protein	2.38654	0.0124279
LOC_Os04g53840	expressed protein	2.08553	0.0238209
LOC_Os04g54220	expressed protein	2.52807	0.00400207
LOC_Os04g56390	expressed protein	3.39216	0.0444779
LOC_Os04g57360	expressed protein	2.61017	0.00851695
LOC_Os04g58030	expressed protein	4.58273	0.061127
LOC_Os04g58050	expressed protein	2.2636	0.0667675
LOC_Os04g58055	expressed protein	2.63469	0.061871
LOC_Os04g59330	expressed protein	2.39106	0.00189829
LOC_Os04g59394	expressed protein	2.39231	0.0399805
LOC_Os05g01290	expressed protein	2.19136	0.074731
LOC_Os05g02010	expressed protein	2.57246	0.0303294
LOC_Os05g02070	expressed protein	4.88248	0.00206408
LOC_Os05g02170	expressed protein	2.89811	0.043333
LOC_Os05g02260	expressed protein	2.8851	0.00898116
LOC_Os05g02564	expressed protein	4.63559	0.00229071
LOC_Os05g04000	expressed protein	4.77465	0.0775245
LOC_Os05g06290	expressed protein	2.38481	0.00373927
LOC_Os05g06399	expressed protein	2.96438	0.00509343
LOC_Os05g06560	expressed protein	3.41395	0.0378866
LOC_Os05g08450	expressed protein	2.97653	0.0276979
LOC_Os05g11530	hypothetical protein	2.23067	0.143751
LOC_Os05g11900	expressed protein	4.84507	0.00158244
LOC_Os05g13390	expressed protein	3.79195	5.48865e-05
LOC_Os05g13810	expressed protein	2.59251	0.0903888
LOC_Os05g14310	expressed protein	4.125	0.00296525
LOC_Os05g14360	expressed protein	2.96522	0.0706184
LOC_Os05g20590	expressed protein	3.42781	0.00207084
LOC_Os05g23840	expressed protein	2.00431	0.0754589
LOC_Os05g25040	expressed protein	3.48705	0.0036765
LOC_Os05g25070	expressed protein	2.44658	0.0202431
LOC_Os05g25210	expressed protein	2.22963	0.00789697
LOC_Os05g25650	expressed protein	3.90141	0.105568
LOC_Os05g26130	expressed protein	3.86512	0.216106
LOC_Os05g26630	expressed protein	3.25664	0.0485068
LOC_Os05g28300	expressed protein	2.15939	0.0121949
LOC_Os05g29735	expressed protein	3.27875	0.0341058
LOC_Os05g29920	expressed protein	2.48634	0.0120693
LOC_Os05g30000	expressed protein	2.08209	0.287678
LOC_Os05g30210	expressed protein	2.18216	0.00295508
LOC_Os05g30810	expressed protein	2.17956	0.0307354
LOC_Os05g32150	expressed protein	2.7759	0.12749
LOC_Os05g32474	expressed protein	2.82553	0.043554
LOC_Os05g32500	expressed protein	2.78457	0.00628387
LOC_Os05g32750	expressed protein	4.20513	0.0769391
LOC_Os05g32960	expressed protein	2.32237	0.020326
LOC_Os05g33514	expressed protein	2.109	0.0358623
LOC_Os05g33530	expressed protein	4.25688	0.145318
LOC_Os05g34480	expressed protein	3.00948	0.0596672
LOC_Os05g34914	expressed protein	2.245	0.0731167
LOC_Os05g35240	expressed protein	4.08065	0.000844188
LOC_Os05g35444	expressed protein	4.74678	0.00707977
LOC_Os05g35530	expressed protein	2.22874	0.0140615
LOC_Os05g35970	expressed protein	3.41951	0.0411324
LOC_Os05g36140	expressed protein	2.09953	0.0223642
LOC_Os05g36186	expressed protein	4.24022	0.0110314
LOC_Os05g36994	expressed protein	3.21429	0.0491058
LOC_Os05g37400	expressed protein	3.04	0.00199788
LOC_Os05g37460	expressed protein	3.63082	0.00402557
LOC_Os05g37830	expressed protein	2.82669	0.00276053
LOC_Os05g38264	expressed protein	4.76829	0.0177535
LOC_Os05g38470	expressed protein	4.54971	0.0152938
LOC_Os05g39410	expressed protein	2.07965	0.0201163
LOC_Os05g39840	expressed protein	2.03063	0.081318
LOC_Os05g40212	expressed protein	3.45833	0.0942685
LOC_Os05g40540	expressed protein	3.51145	0.00253507
LOC_Os05g40890	expressed protein	4.25322	0.0234819
LOC_Os05g40910	expressed protein	4.37	0.0511547
LOC_Os05g41500	expressed protein	2.38889	0.0381346
LOC_Os05g41550	expressed protein	3.18777	0.0069232
LOC_Os05g41910	expressed protein	2.09302	0.00231997
LOC_Os05g43252	expressed protein	2.1338	0.00489208
LOC_Os05g45570	expressed protein	2.72177	0.00567975
LOC_Os05g46280	expressed protein	2.25654	0.00569388
LOC_Os05g46950	expressed protein	4.43056	0.00656417
LOC_Os05g48370	expressed protein	4.0625	0.0418515
LOC_Os05g48430	hypothetical protein	2.6052	0.00834247
LOC_Os05g48489	expressed protein	2.5918	0.00648677
LOC_Os05g48630	expressed protein	3.50311	0.151446
LOC_Os05g50100	expressed protein	2.32986	0.0185691
LOC_Os05g50150	expressed protein	3.4129	0.06439
LOC_Os05g50820	expressed protein	4.82812	0.0313937
LOC_Os05g51119	expressed protein	4.74286	0.00109626
LOC_Os05g51754	expressed protein	3.26891	0.00301773
LOC_Os06g01180	expressed protein	2.36279	0.070052
LOC_Os06g01190	expressed protein	3.47682	0.01451
LOC_Os06g02410	expressed protein	2.11377	0.127308
LOC_Os06g02480	expressed protein	3.3587	0.0830222
LOC_Os06g02530	expressed protein	2.78899	0.0609327
LOC_Os06g03165	expressed protein	3.63115	0.0136297
LOC_Os06g03920	expressed protein	2.30128	0.0245184
LOC_Os06g04140	expressed protein	4.10169	0.0903795
LOC_Os06g04390	expressed protein	2.25987	0.0243069
LOC_Os06g04630	expressed protein	2.95	0.217895
LOC_Os06g04680	expressed protein	2.0751	0.0174027
LOC_Os06g05355	expressed protein	3.52941	0.0344725
LOC_Os06g05480	expressed protein	2.32945	0.000178848
LOC_Os06g05650	expressed protein	2.28435	0.00732388
LOC_Os06g06210	expressed protein	2.01075	0.0705479
LOC_Os06g07700	expressed protein	3.576	0.0445321
LOC_Os06g07923	expressed protein	3.37705	0.0652638
LOC_Os06g09600	expressed protein	2.91342	0.128989
LOC_Os06g09960	expressed protein	2.65044	0.017972
LOC_Os06g10100	expressed protein	2.42135	0.0417659
LOC_Os06g10530	expressed protein	2.2271	0.0367106
LOC_Os06g10610	expressed protein	2.25073	0.00837766
LOC_Os06g11990	expressed protein	2.42629	0.000733127
LOC_Os06g12170	expressed protein	2.40693	0.01763
LOC_Os06g12876	expressed protein	2.8577	0.019809
LOC_Os06g12960	expressed protein	2.64314	0.00691617
LOC_Os06g13750	expressed protein	2.25764	0.046618
LOC_Os06g15240	expressed protein	2.93496	0.00660195
LOC_Os06g17840	expressed protein	2.04867	0.0141443
LOC_Os06g19390	expressed protein	2.09069	0.0376278
LOC_Os06g19750	expressed protein	2.75886	0.0206495
LOC_Os06g21580	expressed protein	2.30822	0.0311167
LOC_Os06g22330	expressed protein	2.7972	0.0127592
LOC_Os06g24430	expressed protein	2.23519	0.0119568
LOC_Os06g24540	expressed protein	2.81319	0.0089078
LOC_Os06g24910	expressed protein	2.18974	0.0411757
LOC_Os06g26180	expressed protein	3.69643	0.0636968
LOC_Os06g28144	expressed protein	2.37838	0.000108096
LOC_Os06g28230	hypothetical protein	2.4581	0.104573
LOC_Os06g29590	expressed protein	3.91954	0.0894287
LOC_Os06g30894	expressed protein	2.08333	0.00171695
LOC_Os06g32610	expressed protein	2.31598	0.00268365
LOC_Os06g34810	expressed protein	2.23429	0.251793
LOC_Os06g35770	expressed protein	2.02469	0.184941
LOC_Os06g36050	expressed protein	2.47952	0.0171595
LOC_Os06g36360	expressed protein	2.00263	0.00148858
LOC_Os06g36380	expressed protein	3.34409	0.0442401
LOC_Os06g36940	expressed protein	2.19187	0.00143577
LOC_Os06g38550	expressed protein	2.27299	0.0384485
LOC_Os06g39748	expressed protein	2.95652	0.0905947
LOC_Os06g40415	expressed protein	2.55804	0.000521523
LOC_Os06g41240	expressed protein	2.05783	0.0156305
LOC_Os06g42540	expressed protein	2.05814	0.0591381
LOC_Os06g42660	expressed protein	2.95406	0.117866
LOC_Os06g43940	expressed protein	4.15854	0.0582263
LOC_Os06g43950	expressed protein	3.21429	0.0226919
LOC_Os06g45780	expressed protein	2.19889	0.0111666
LOC_Os06g46060	expressed protein	2.87728	0.0013899
LOC_Os06g46980	expressed protein	2.18395	0.0228888
LOC_Os06g47220	expressed protein	2.31461	0.0762834
LOC_Os06g47980	expressed protein	2.06309	0.0632875
LOC_Os06g48355	expressed protein	2.43493	0.0034663
LOC_Os06g48930	expressed protein	3.13873	0.0249002
LOC_Os06g49780	expressed protein	2.52632	0.173374
LOC_Os06g49920	expressed protein	2.86066	0.00896159
LOC_Os06g50090	expressed protein	2.9544	0.146342
LOC_Os06g50350	expressed protein	2.65134	0.00583597
LOC_Os06g51240	expressed protein	2.45294	0.00158036
LOC_Os06g51330	expressed protein	4.01266	0.000220531
LOC_Os06g51500	expressed protein	3.76587	0.0104289
LOC_Os07g01300	expressed protein	4.63918	0.0445203
LOC_Os07g01720	expressed protein	2.46137	0.00306426
LOC_Os07g02260	expressed protein	2.93925	0.0345805
LOC_Os07g02430	expressed protein	2.25	0.0811336
LOC_Os07g03540	expressed protein	2.6383	0.0889146
LOC_Os07g04350	expressed protein	4.36054	0.019397
LOC_Os07g04430	expressed protein	2.3082	0.0568144
LOC_Os07g04490	expressed protein	2.5929	0.026448
LOC_Os07g05024	expressed protein	2.75543	0.066803
LOC_Os07g05390	expressed protein	2.05351	0.00442317
LOC_Os07g05840	expressed protein	2.3503	0.0682192
LOC_Os07g06060	expressed protein	2.44961	0.00155127
LOC_Os07g06420	expressed protein	2.03152	0.062158
LOC_Os07g06550	expressed protein	3.57005	0.0104948
LOC_Os07g06644	expressed protein	3.0603	0.0527747
LOC_Os07g08669	expressed protein	2.1055	0.0267518
LOC_Os07g09675	expressed protein	2.71304	0.0875266
LOC_Os07g09800	expressed protein	2.33977	0.0951221
LOC_Os07g09914	expressed protein	2.28806	0.0390122
LOC_Os07g10120	expressed protein	4.12676	0.00517629
LOC_Os07g10480	expressed protein	2.4689	0.0758195
LOC_Os07g10880	expressed protein	2.09073	0.106025
LOC_Os07g10920	expressed protein	3.77174	0.013992
LOC_Os07g11150	expressed protein	2.74016	0.018165
LOC_Os07g12230	expressed protein	2.19331	0.0746684
LOC_Os07g12470	expressed protein	2.92771	0.0349584
LOC_Os07g13790	hypothetical protein	2.71975	0.128644
LOC_Os07g15430	expressed protein	2.64789	0.0329481
LOC_Os07g15959	expressed protein	2.85457	0.0141493
LOC_Os07g16030	expressed protein	3.46237	0.0101601
LOC_Os07g17160	expressed protein	2.58209	0.016353
LOC_Os07g20220	expressed protein	3.79386	0.0325503
LOC_Os07g22224	expressed protein	2.90311	0.0230737
LOC_Os07g22460	expressed protein	3.34899	0.0448076
LOC_Os07g22494	expressed protein	2.43645	0.00185879
LOC_Os07g28180	expressed protein	2.61905	0.239173
LOC_Os07g28614	expressed protein	2.74517	0.108787
LOC_Os07g28930	expressed protein	4.85915	0.00645289
LOC_Os07g30010	expressed protein	2.57798	0.0572683
LOC_Os07g31410	expressed protein	4.4958	0.0361047
LOC_Os07g31440	expressed protein	2.26518	0.018594
LOC_Os07g32670	expressed protein	3.9	0.00817401
LOC_Os07g33300	expressed protein	2.07458	0.0273245
LOC_Os07g34020	expressed protein	2.8439	0.020752
LOC_Os07g34750	expressed protein	2.00851	0.00754318
LOC_Os07g36930	expressed protein	2.77128	0.00245722
LOC_Os07g37280	hypothetical protein	4.02703	0.0141992
LOC_Os07g38060	expressed protein	2.24855	0.0030818
LOC_Os07g38460	expressed protein	2.29609	0.00249861
LOC_Os07g38470	expressed protein	2.3385	0.0776123
LOC_Os07g39580	expressed protein	4.71893	0.00264741
LOC_Os07g39840	expressed protein	3.16667	0.0226074
LOC_Os07g40150	expressed protein	4.85714	0.0154361
LOC_Os07g40660	expressed protein	3.89151	0.108367
LOC_Os07g41200	expressed protein	2.83459	0.00389285
LOC_Os07g41710	expressed protein	2.22941	0.00158353
LOC_Os07g42080	expressed protein	4.30085	0.0111014
LOC_Os07g43350	expressed protein	2.32611	0.0154912
LOC_Os07g44320	expressed protein	2.50909	0.00171041
LOC_Os07g44744	expressed protein	2.2093	0.00888
LOC_Os07g44770	expressed protein	2.3986	0.0127108
LOC_Os07g45194	expressed protein	2.90164	0.00348398
LOC_Os07g45330	expressed protein	2.875	0.0668179
LOC_Os07g45400	expressed protein	2.12206	0.0164191
LOC_Os07g45550	expressed protein	4.22034	0.034255
LOC_Os07g46470	expressed protein	2.62406	0.0637298
LOC_Os07g47040	expressed protein	2.12376	0.00200614
LOC_Os07g47840	expressed protein	2.65764	0.0107964
LOC_Os07g48700	expressed protein	2.52756	0.063196
LOC_Os07g48890	expressed protein	3.12169	0.00198745
LOC_Os08g01514	expressed protein	4.24523	0.0144812
LOC_Os08g02460	expressed protein	3.44828	0.00175382
LOC_Os08g03990	expressed protein	2.03284	0.0150579
LOC_Os08g04740	expressed protein	2.07141	0.0225382
LOC_Os08g05630	expressed protein	2.62069	0.120696
LOC_Os08g06415	expressed protein	2.6952	0.0318566
LOC_Os08g06885	expressed protein	2.77037	0.0980121
LOC_Os08g08205	expressed protein	4.85816	0.0135736
LOC_Os08g08586	expressed protein	2.33586	0.0215015
LOC_Os08g08592	expressed protein	2.737	0.00910141
LOC_Os08g09300	expressed protein	2.16791	0.0309397
LOC_Os08g09610	expressed protein	4.54658	0.00733593
LOC_Os08g09790	expressed protein	2.08072	0.0102072
LOC_Os08g11450	expressed protein	2.0125	0.0543527
LOC_Os08g12100	expressed protein	3.53957	0.019505
LOC_Os08g13710	expressed protein	2.7377	0.0252314
LOC_Os08g14195	expressed protein	4.54955	0.0121819
LOC_Os08g16110	expressed protein	2.75157	0.0173194
LOC_Os08g17655	expressed protein	4.11304	0.0535563
LOC_Os08g19114	expressed protein	2.22699	0.00877592
LOC_Os08g19370	expressed protein	4.60847	0.0120059
LOC_Os08g20544	expressed protein	2.77848	0.00774426
LOC_Os08g20680	expressed protein	2.52941	0.0312831
LOC_Os08g22604	expressed protein	2.99261	0.000278219
LOC_Os08g24930	expressed protein	2.44245	0.0283006
LOC_Os08g27140	expressed protein	4.4026	0.0815316
LOC_Os08g27580	expressed protein	2.29478	0.011318
LOC_Os08g28660	expressed protein	2.73239	0.0585183
LOC_Os08g28784	expressed protein	3.16783	0.0671033
LOC_Os08g30370	expressed protein	2.51702	0.0501626
LOC_Os08g30490	expressed protein	2.41209	0.0449181
LOC_Os08g30540	expressed protein	3.26278	0.0191753
LOC_Os08g30554	expressed protein	2.36095	0.0553494
LOC_Os08g30719	expressed protein	2.18255	0.0936042
LOC_Os08g31090	expressed protein	2.21661	0.0177162
LOC_Os08g31569	expressed protein	2.1411	0.0698591
LOC_Os08g32690	expressed protein	2.76555	0.00540814
LOC_Os08g32720	expressed protein	2.68831	0.0198799
LOC_Os08g32980	expressed protein	4.30705	0.0041432
LOC_Os08g33320	expressed protein	2.59229	0.00108117
LOC_Os08g33400	expressed protein	2.04943	0.00831423
LOC_Os08g34800	expressed protein	3.25786	0.0412297
LOC_Os08g35319	expressed protein	2.39224	0.057388
LOC_Os08g37595	expressed protein	3.34375	0.046551
LOC_Os08g37640	hypothetical protein	4.53676	0.0129892
LOC_Os08g39150	expressed protein	2.14004	0.0160492
LOC_Os08g40190	expressed protein	2.0618	0.026463
LOC_Os08g40230	expressed protein	2.09753	0.0189126
LOC_Os08g40250	expressed protein	3.51664	0.000521577
LOC_Os08g40615	expressed protein	2.12097	0.155141
LOC_Os08g41420	expressed protein	3.42347	0.0132328
LOC_Os08g44460	expressed protein	4.37527	0.00370869
LOC_Os08g44780	expressed protein	2.23228	0.018753
LOC_Os08g45090	expressed protein	4.4878	0.0294337
LOC_Os09g02180	expressed protein	4.76465	0.00493959
LOC_Os09g02814	expressed protein	2.44563	0.0284009
LOC_Os09g03120	expressed protein	3.17532	0.00537002
LOC_Os09g04100	expressed protein	3.52526	0.00588225
LOC_Os09g04160	expressed protein	4.43678	0.00877882
LOC_Os09g04300	expressed protein	2.92683	0.0288355
LOC_Os09g04508	expressed protein	2.84404	0.017156
LOC_Os09g06719	expressed protein	4.26581	0.0115614
LOC_Os09g07150	expressed protein	3.072	0.0514087
LOC_Os09g08280	expressed protein	2.8142	0.0143345
LOC_Os09g09040	expressed protein	2.40493	0.00100662
LOC_Os09g10201	expressed protein	4.37092	0.0387169
LOC_Os09g10860	expressed protein	2.46067	0.0989946
LOC_Os09g14019	expressed protein	2.30263	0.0031833
LOC_Os09g14240	expressed protein	4.92857	0.0556571
LOC_Os09g15775	expressed protein	2.21786	0.00564321
LOC_Os09g16714	expressed protein	3.18605	0.0888042
LOC_Os09g17049	expressed protein	2.30108	0.0173675
LOC_Os09g17580	expressed protein	3.80944	0.000511837
LOC_Os09g19720	expressed protein	2.90854	0.000387427
LOC_Os09g19750	expressed protein	3.69157	0.018001
LOC_Os09g21470	expressed protein	2.31746	0.0253232
LOC_Os09g21919	expressed protein	2.33255	0.000214526
LOC_Os09g22500	expressed protein	2.38395	0.00517178
LOC_Os09g22505	expressed protein	2.6161	0.0135922
LOC_Os09g26560	expressed protein	2.91935	0.0205431
LOC_Os09g27970	expressed protein	2.89342	0.0105226
LOC_Os09g29780	expressed protein	4.27027	0.00527895
LOC_Os09g30140	expressed protein	2.76673	0.0364362
LOC_Os09g30350	expressed protein	2.125	0.0044415
LOC_Os09g32150	expressed protein	2.70316	0.00168375
LOC_Os09g32560	expressed protein	3.41071	0.010235
LOC_Os09g33520	expressed protein	2.32195	0.0189634
LOC_Os09g33920	expressed protein	2.76327	0.0247154
LOC_Os09g33940	expressed protein	3.68924	0.000102026
LOC_Os09g34120	expressed protein	2.14862	0.0404064
LOC_Os09g34310	expressed protein	2.12346	0.0403073
LOC_Os09g34340	expressed protein	2.07539	0.0261774
LOC_Os09g36950	expressed protein	2.5277	0.082003
LOC_Os09g37344	expressed protein	2.12177	0.00826826
LOC_Os09g37940	expressed protein	2.14286	0.0971476
LOC_Os09g38590	expressed protein	2.22761	0.203924
LOC_Os09g39200	expressed protein	2.90181	0.0172075
LOC_Os10g02270	expressed protein	3.847	0.0195281
LOC_Os10g04130	expressed protein	4.68519	0.00659314
LOC_Os10g07380	expressed protein	2.04598	0.00360354
LOC_Os10g07420	expressed protein	2.80745	0.025958
LOC_Os10g07450	expressed protein	3.93548	0.097354
LOC_Os10g10400	expressed protein	2.03721	0.0425215
LOC_Os10g11889	expressed protein	4.50767	0.0067956
LOC_Os10g12300	expressed protein	2.83582	0.116087
LOC_Os10g14011	expressed protein	2.24372	0.0634352
LOC_Os10g15310	expressed protein	2.50259	0.0275344
LOC_Os10g17010	expressed protein	3.12821	0.0656097
LOC_Os10g19894	expressed protein	3.93333	0.0271287
LOC_Os10g21550	expressed protein	2.96456	0.0854034
LOC_Os10g21940	expressed protein	3.95513	0.00072072
LOC_Os10g22050	expressed protein	2.75482	0.235842
LOC_Os10g28560	expressed protein	3.02778	0.143653
LOC_Os10g32444	expressed protein	2.1767	0.0798324
LOC_Os10g32520	expressed protein	2.07713	0.0130711
LOC_Os10g32930	expressed protein	2.39833	0.0191941
LOC_Os10g33190	expressed protein	2.87682	0.0122664
LOC_Os10g33840	expressed protein	2.1118	0.0476855
LOC_Os10g33862	expressed protein	2.98731	0.00789347
LOC_Os10g34370	expressed protein	3.81905	0.00926073
LOC_Os10g35604	expressed protein	2.29609	0.0172948
LOC_Os10g36180	expressed protein	3.08261	0.0182856
LOC_Os10g36260	expressed protein	2.68788	0.000316694
LOC_Os10g36626	expressed protein	4.78351	0.0494047
LOC_Os10g37860	expressed protein	2.04639	0.0464092
LOC_Os10g39510	expressed protein	2.15033	0.0235231
LOC_Os10g40260	expressed protein	2.45737	0.00543745
LOC_Os10g41120	expressed protein	3.43609	0.00524606
LOC_Os10g42610	expressed protein	2.22284	0.00754556
LOC_Os10g42630	expressed protein	3.40288	0.00685298
LOC_Os10g43060	expressed protein	2.53179	0.029409
LOC_Os11g01990	expressed protein	2.22688	0.0298732
LOC_Os11g02110	expressed protein	3.17514	0.0697387
LOC_Os11g02550	expressed protein	2.72159	0.00148018
LOC_Os11g03630	expressed protein	2.42143	0.0972914
LOC_Os11g04894	expressed protein	3.86093	0.0200498
LOC_Os11g05120	expressed protein	3.67241	0.022547
LOC_Os11g06440	expressed protein	3.09744	0.0482282
LOC_Os11g06860	expressed protein	2.86532	0.0115334
LOC_Os11g07470	expressed protein	2.02948	0.0119667
LOC_Os11g07911	expressed protein	3.33093	0.00111205
LOC_Os11g08090	expressed protein	2.51852	0.00729789
LOC_Os11g13800	expressed protein	2.02446	0.000532737
LOC_Os11g14120	expressed protein	2.22293	0.00751743
LOC_Os11g14544	expressed protein	2.57323	0.000618918
LOC_Os11g16390	expressed protein	4.0708	0.0233633
LOC_Os11g17610	expressed protein	2.55405	0.0138192
LOC_Os11g20020	expressed protein	3.17778	0.0383386
LOC_Os11g20310	expressed protein	2.73214	0.00388337
LOC_Os11g20770	expressed protein	3.3589	0.0255591
LOC_Os11g22449	expressed protein	2.94737	0.0414112
LOC_Os11g22650	expressed protein	3.12645	0.0139656
LOC_Os11g24500	expressed protein	3.04624	0.0278741
LOC_Os11g26990	expressed protein	3.20994	0.00126627
LOC_Os11g27120	expressed protein	2.03325	0.261535
LOC_Os11g29140	expressed protein	4.89767	0.00963655
LOC_Os11g31630	expressed protein	2.32743	0.0945531
LOC_Os11g34080	expressed protein	2.83544	0.0428437
LOC_Os11g34824	expressed protein	3.32421	0.00100731
LOC_Os11g36830	expressed protein	3.14179	0.0185797
LOC_Os11g39209	expressed protein	2.07348	0.0837399
LOC_Os11g40070	expressed protein	2.14201	0.0340447
LOC_Os11g41770	expressed protein	3.7043	0.0093213
LOC_Os11g42850	expressed protein	2.21218	0.00270237
LOC_Os11g42890	expressed protein	2.17347	0.0776566
LOC_Os11g44415	expressed protein	3.28807	0.0556803
LOC_Os11g47750	expressed protein	2.28165	0.0027301
LOC_Os12g01360	expressed protein	3.1811	0.0591295
LOC_Os12g01880	expressed protein	2.39847	0.0882459
LOC_Os12g02690	expressed protein	3.77083	0.00958222
LOC_Os12g03170	expressed protein	3.39394	0.0640524
LOC_Os12g03400	expressed protein	2.43046	0.0993234
LOC_Os12g03800	expressed protein	3.09495	0.0362341
LOC_Os12g04204	expressed protein	2.14348	0.00661049
LOC_Os12g04490	expressed protein	3.74882	0.0563477
LOC_Os12g05000	expressed protein	3	0.0169503
LOC_Os12g05210	expressed protein	3.39661	0.00273564
LOC_Os12g05715	expressed protein	3.21053	0.0292539
LOC_Os12g06280	expressed protein	2.23507	0.210361
LOC_Os12g06290	expressed protein	2.31242	0.00406069
LOC_Os12g07140	expressed protein	2.20983	0.00728397
LOC_Os12g07380	expressed protein	3.54545	0.0349321
LOC_Os12g07710	expressed protein	2.63844	0.0960625
LOC_Os12g09584	expressed protein	2.54762	0.0221449
LOC_Os12g09620	expressed protein	2.00431	0.145191
LOC_Os12g13150	expressed protein	2.7129	0.016167
LOC_Os12g13290	expressed protein	2.65988	0.000321118
LOC_Os12g13340	expressed protein	3.22131	0.00162768
LOC_Os12g13445	expressed protein	3.71264	0.012064
LOC_Os12g13600	expressed protein	2.53846	0.286133
LOC_Os12g14080	expressed protein	2.36475	0.0402639
LOC_Os12g14140	expressed protein	3.14182	0.012817
LOC_Os12g14160	expressed protein	4.76433	0.0818569
LOC_Os12g18240	expressed protein	3.75	0.264104
LOC_Os12g18729	expressed protein	2.59384	0.00775821
LOC_Os12g20144	expressed protein	2.12992	0.00424902
LOC_Os12g21734	expressed protein	2.06637	0.0395495
LOC_Os12g22489	expressed protein	2.93874	0.0039523
LOC_Os12g22760	expressed protein	2.2067	0.0341798
LOC_Os12g23754	expressed protein	2.81416	0.00785383
LOC_Os12g24084	expressed protein	2.1623	0.0241619
LOC_Os12g26044	expressed protein	3.55882	0.0328159
LOC_Os12g27994	expressed protein	2.28249	0.0180333
LOC_Os12g28015	expressed protein	2.29505	0.0286998
LOC_Os12g30555	expressed protein	2.35211	0.103211
LOC_Os12g32580	expressed protein	2.0241	0.000851339
LOC_Os12g33928	expressed protein	2.58579	0.00424698
LOC_Os12g34052	expressed protein	3.08333	0.0242808
LOC_Os12g34096	expressed protein	2.5723	0.089164
LOC_Os12g34098	hypothetical protein	2.13605	0.227797
LOC_Os12g34100	expressed protein	2.22967	0.163397
LOC_Os12g34148	expressed protein	2.6278	0.0857233
LOC_Os12g35310	expressed protein	3.67939	0.00878478
LOC_Os12g35590	expressed protein	2.37093	0.0351769
LOC_Os12g36680	expressed protein	2.83333	0.112684
LOC_Os12g36750	expressed protein	4.7037	0.0031788
LOC_Os12g36760	expressed protein	2.23629	0.0165174
LOC_Os12g37060	expressed protein	2.09865	0.0358006
LOC_Os12g38730	expressed protein	2.21575	0.000384401
LOC_Os12g39160	expressed protein	2.13889	0.0164577
LOC_Os12g40330	expressed protein	2.80952	0.0932893
LOC_Os12g40440	expressed protein	2.15789	0.047619
LOC_Os12g40774	expressed protein	3.46392	0.170761
Retrotransposons and transposons (122)
LOC_Os01g01312	retrotransposon protein, putative, Ty1-copia subclass, expressed	3.15183	0.000912127
LOC_Os01g07350	transposon protein, putative, unclassified, expressed	2.98621	0.00371965
LOC_Os01g09206	retrotransposon protein, putative, Ty1-copia subclass	3.61875	0.0335556
LOC_Os01g16124	retrotransposon protein, putative, unclassified, expressed	2.54118	0.0277002
LOC_Os01g22100	retrotransposon protein, putative, unclassified, expressed	3.67327	0.0179002
LOC_Os01g27590	transposon protein, putative, Pong sub-class, expressed	2.39241	0.0185154
LOC_Os01g29507	retrotransposon, putative, centromere-specific, expressed	3.37572	0.00222282
LOC_Os01g31420	retrotransposon protein, putative, Ty3-gypsy subclass, expressed	4.02083	0.0113957
LOC_Os01g34410	transposon protein, putative, Pong sub-class, expressed	3.26743	0.00615236
LOC_Os01g36850	transposon protein, putative, Pong sub-class, expressed	2.8866	0.011871
LOC_Os01g37350	retrotransposon protein, putative, Ty3-gypsy subclass, expressed	3.33254	0.00549589
LOC_Os01g42710	retrotransposon protein, putative, unclassified, expressed	3.77778	0.00682564
LOC_Os01g55090	transposon protein, putative, Mutator sub-class, expressed	2.32511	0.0147901
LOC_Os02g12320	retrotransposon protein, putative, Ty3-gypsy subclass, expressed	2.27919	0.00148148
LOC_Os02g14520	transposon protein, putative, CACTA, En/Spm sub-class, expressed	2.88387	0.00343583
LOC_Os02g17292	retrotransposon protein, putative, unclassified, expressed	2.33745	0.00913512
LOC_Os02g19720	retrotransposon protein, putative, unclassified, expressed	2.00269	0.0034605
LOC_Os02g32230	retrotransposon protein, putative, unclassified, expressed	3.07359	0.00372579
LOC_Os02g32250	retrotransposon protein, putative, unclassified, expressed	3.34586	0.0110899
LOC_Os02g35820	retrotransposon protein, putative, unclassified, expressed	2.01124	0.0102761
LOC_Os02g37950	transposon protein, putative, unclassified, expressed	2.54745	0.00400094
LOC_Os02g46420	transposon protein, putative, unclassified, expressed	3.07895	0.0883071
LOC_Os02g47200	transposon protein, putative, unclassified, expressed	3.16393	0.0422843
LOC_Os03g05830	transposon protein, putative, CACTA, En/Spm sub-class, expressed	3.24885	0.000102847
LOC_Os03g06860	transposon protein, putative, unclassified, expressed	2.4106	0.0704353
LOC_Os03g15010	transposon protein, putative, unclassified, expressed	2.20816	0.0127717
LOC_Os03g16630	retrotransposon protein, putative, Ty1-copia subclass, expressed	2.17588	0.136102
LOC_Os03g20140	transposon protein, putative, CACTA, En/Spm sub-class, expressed	2.6185	0.011529
LOC_Os03g26010	retrotransposon protein, putative, unclassified, expressed	4.4	0.0715949
LOC_Os03g26350	transposon protein, putative, CACTA, En/Spm sub-class, expressed	3.09639	0.0339925
LOC_Os03g31026	retrotransposon protein, putative, unclassified, expressed	2.69634	0.0181675
LOC_Os03g31110	transposon protein, putative, unclassified, expressed	2.56061	0.0932443
LOC_Os03g35640	retrotransposon protein, putative, unclassified, expressed	2.66486	0.00411074
LOC_Os03g35650	retrotransposon protein, putative, unclassified, expressed	2.73188	0.0239063
LOC_Os03g41200	retrotransposon protein, putative, unclassified, expressed	2.23043	0.0035383
LOC_Os03g45300	transposon protein, putative, unclassified, expressed	2.44191	0.0180462
LOC_Os03g50900	transposon protein, putative, unclassified, expressed	2.07006	0.0629355
LOC_Os03g58730	retrotransposon protein, putative, Ty1-copia subclass, expressed	3.68	0.0381671
LOC_Os03g60800	transposon protein, putative, unclassified, expressed	2.11985	0.00648776
LOC_Os03g62550	retrotransposon protein, putative, unclassified, expressed	3.46923	0.0422443
LOC_Os03g62730	transposon protein, putative, unclassified, expressed	2.04621	0.0125176
LOC_Os04g07460	retrotransposon, putative, centromere-specific, expressed	3.46784	0.0818674
LOC_Os04g11524	retrotransposon protein, putative, unclassified, expressed	2.56851	0.0129736
LOC_Os04g28480	retrotransposon protein, putative, unclassified, expressed	2.10185	0.0148149
LOC_Os04g34170	retrotransposon protein, putative, unclassified, expressed	3.68472	0.000258917
LOC_Os04g40860	transposon protein, putative, unclassified, expressed	2.07459	0.0272996
LOC_Os04g44300	transposon protein, putative, unclassified, expressed	3.91765	0.0206098
LOC_Os04g47440	retrotransposon protein, putative, unclassified, expressed	2.27604	0.162435
LOC_Os04g51430	retrotransposon protein, putative, unclassified, expressed	2.00148	0.000238317
LOC_Os04g52460	retrotransposon protein, putative, unclassified, expressed	2.62401	0.00340395
LOC_Os04g52560	transposon protein, putative, unclassified, expressed	2.13937	0.000853518
LOC_Os04g53660	transposon protein, putative, unclassified, expressed	2.0901	0.000349403
LOC_Os05g07730	retrotransposon protein, putative, unclassified, expressed	2.73407	0.0087462
LOC_Os05g14940	transposon protein, putative, unclassified, expressed	2.41622	0.0503456
LOC_Os05g17370	retrotransposon protein, putative, Ty3-gypsy subclass, expressed	2.13333	0.0575854
LOC_Os05g29090	transposon protein, putative, CACTA, En/Spm sub-class, expressed	4.59701	0.0234939
LOC_Os05g43060	retrotransposon, putative, centromere-specific, expressed	2.39752	0.000299319
LOC_Os05g46780	transposon protein, putative, CACTA, En/Spm sub-class, expressed	2.32667	0.0112586
LOC_Os05g48150	transposon protein, putative, unclassified, expressed	2.75463	0.0118492
LOC_Os05g51940	retrotransposon protein, putative, unclassified, expressed	2.20492	0.165205
LOC_Os06g01960	retrotransposon protein, putative, unclassified, expressed	3.99505	0.0129999
LOC_Os06g13740	transposon protein, putative, unclassified, expressed	2.36066	0.00878687
LOC_Os06g15570	retrotransposon protein, putative, unclassified, expressed	2.70082	0.00107656
LOC_Os06g28990	transposon protein, putative, Mutator sub-class, expressed	2.41667	0.00180142
LOC_Os06g31860	retrotransposon protein, putative, unclassified, expressed	4.23611	0.0574962
LOC_Os06g36710	transposon protein, putative, CACTA, En/Spm sub-class, expressed	2.45373	0.00755598
LOC_Os06g37140	retrotransposon protein, putative, Ty3-gypsy subclass, expressed	2.63278	0.00305961
LOC_Os06g43170	transposon protein, putative, unclassified, expressed	3.93023	0.00497432
LOC_Os06g43190	retrotransposon protein, putative, unclassified, expressed	2.45151	0.00397635
LOC_Os07g15700	transposon protein, putative, unclassified	2.56481	0.22798
LOC_Os07g27390	retrotransposon protein, putative, unclassified, expressed	2.41761	0.0452521
LOC_Os07g32650	retrotransposon protein, putative, unclassified, expressed	2.6568	0.015933
LOC_Os07g37630	transposon protein, putative, unclassified, expressed	2	0.0230005
LOC_Os07g39880	retrotransposon, putative, centromere-specific, expressed	3.15888	0.00663996
LOC_Os07g42400	transposon protein, putative, unclassified, expressed	2.62791	0.0175267
LOC_Os07g45180	transposon protein, putative, unclassified, expressed	4.09167	0.0256902
LOC_Os07g46020	transposon protein, putative, unclassified, expressed	2.69718	0.00277455
LOC_Os07g47180	transposon protein, putative, unclassified, expressed	2.33766	0.00636553
LOC_Os08g05270	retrotransposon protein, putative, unclassified, expressed	2.23747	0.00773138
LOC_Os08g06344	transposon protein, putative, CACTA, En/Spm sub-class, expressed	2.0557	0.00665361
LOC_Os08g06930	transposon protein, putative, unclassified, expressed	3.89796	0.0216007
LOC_Os08g09520	transposon protein, putative, unclassified, expressed	2.08587	0.00388823
LOC_Os08g10920	retrotransposon protein, putative, unclassified, expressed	2.90714	0.012207
LOC_Os08g11265	retrotransposon protein, putative, unclassified, expressed	2.88489	0.0290024
LOC_Os08g11420	retrotransposon protein, putative, Ty3-gypsy subclass, expressed	1.9953	0.0584244
LOC_Os08g16720	retrotransposon protein, putative, unclassified, expressed	2.20036	0.0794316
LOC_Os08g20500	retrotransposon protein, putative, unclassified, expressed	2.00541	0.0241831
LOC_Os08g23210	retrotransposon protein, putative, unclassified, expressed	3.52907	0.0272398
LOC_Os08g29560	retrotransposon protein, putative, unclassified, expressed	4.21277	0.010981
LOC_Os08g40290	retrotransposon protein, putative, unclassified, expressed	4.25862	0.0020761
LOC_Os09g07990	retrotransposon protein, putative, unclassified, expressed	3.84444	0.0123942
LOC_Os09g14960	transposon protein, putative, Pong sub-class, expressed	2.66222	0.00599581
LOC_Os09g15250	retrotransposon protein, putative, unclassified, expressed	2.05752	0.000498195
LOC_Os09g19810	retrotransposon protein, putative, unclassified, expressed	4	0.104515
LOC_Os09g25160	retrotransposon protein, putative, unclassified, expressed	3.89922	0.0253838
LOC_Os09g28890	transposon protein, putative, CACTA, En/Spm sub-class, expressed	2.23	0.00880359
LOC_Os10g07300	retrotransposon protein, putative, Ty3-gypsy subclass, expressed	3.12351	0.0580322
LOC_Os10g12460	retrotransposon protein, putative, unclassified, expressed	2.98621	0.0337095
LOC_Os10g12480	transposon protein, putative, CACTA, En/Spm sub-class, expressed	2.87059	0.00356597
LOC_Os10g24480	retrotransposon, putative, centromere-specific, expressed	2.19665	0.0422166
LOC_Os10g29650	retrotransposon protein, putative, unclassified, expressed	3.1597	0.00110789
LOC_Os10g37170	retrotransposon protein, putative, unclassified, expressed	2.12941	0.00449592
LOC_Os11g14160	transposon protein, putative, Pong sub-class, expressed	2.09028	0.100171
LOC_Os11g16480	transposon protein, putative, unclassified, expressed	2.11013	0.0877992
LOC_Os11g19100	retrotransposon protein, putative, unclassified, expressed	3	0.00598075
LOC_Os11g19864	transposon protein, putative, Pong sub-class, expressed	2.36762	0.0105194
LOC_Os11g20270	retrotransposon protein, putative, unclassified, expressed	4.88991	0.000901459
LOC_Os11g34060	retrotransposon, putative, centromere-specific, expressed	2.415	0.0394153
LOC_Os11g35250	retrotransposon protein, putative, Ty3-gypsy subclass, expressed	2.78947	0.0139218
LOC_Os11g41780	transposon protein, putative, CACTA, En/Spm sub-class, expressed	2.73699	7.58617e-05
LOC_Os11g42610	transposon protein, putative, CACTA, En/Spm sub-class, expressed	4.13793	0.079526
LOC_Os12g10550	transposon protein, putative, CACTA, En/Spm sub-class, expressed	2.06178	0.052179
LOC_Os12g10610	retrotransposon protein, putative, Ty3-gypsy subclass, expressed	2.64849	0.0213854
LOC_Os12g15350	retrotransposon protein, putative, unclassified, expressed	4.83607	0.0131146
LOC_Os12g16130	transposon protein, putative, unclassified, expressed	2.65942	0.00185835
LOC_Os12g21590	retrotransposon protein, putative, unclassified, expressed	2.28521	0.0474563
LOC_Os12g31660	transposon protein, putative, CACTA, En/Spm sub-class, expressed	3.66438	0.000841278
LOC_Os12g33750	retrotransposon protein, putative, unclassified	2.04036	0.152539
LOC_Os12g37519	retrotransposon protein, putative, unclassified, expressed	2.48535	0.00669349
LOC_Os12g39780	retrotransposon protein, putative, unclassified, expressed	2.86364	0.0153161
LOC_Os12g42640	retrotransposon protein, putative, Ty3-gypsy subclass, expressed	2.02321	0.00580445
LOC_Os12g43680	retrotransposon protein, putative, unclassified, expressed	2.47486	0.0958026
Ribosomal proteins (18)
LOC_Os01g39010	50S ribosomal protein, putative, expressed	2.66445	0.00603821
LOC_Os01g48770	60S ribosomal protein L37a, putative, expressed	2.1635	0.0272551
LOC_Os02g49610	ribosomal protein L7Ae, putative, expressed	2.9243	0.0392974
LOC_Os03g21940	60S ribosomal protein L19-3, putative, expressed	2.07887	0.00817363
LOC_Os04g16782	chloroplast 50S ribosomal protein L23, putative	3.46119	0.112332
LOC_Os04g16812	chloroplast 50S ribosomal protein L23, putative	3.46119	0.112332
LOC_Os04g16828	chloroplast 50S ribosomal protein L14, putative, expressed	3.12787	0.0188732
LOC_Os05g22722	chloroplast 50S ribosomal protein L14, putative, expressed	3.12787	0.0188732
LOC_Os07g25014	chloroplast 50S ribosomal protein L23, putative	3.46119	0.112332
LOC_Os07g46440	ribosomal protein, putative, expressed	3.45479	0.00963296
LOC_Os08g15268	chloroplast 50S ribosomal protein L22, putative, expressed	2.10994	0.0800579
LOC_Os08g15276	chloroplast 50S ribosomal protein L14, putative, expressed	3.12787	0.0188732
LOC_Os09g24402	chloroplast 50S ribosomal protein L23, putative	3.46119	0.112332
LOC_Os10g21342	chloroplast 50S ribosomal protein L14, putative, expressed	3.12787	0.0188732
LOC_Os10g21358	chloroplast 50S ribosomal protein L23, putative	3.46119	0.112332
LOC_Os10g35690	ribosomal protein S18 containing protein, expressed	2.02752	0.0230313
LOC_Os12g34128	mitochondrial 60S ribosomal protein L16, putative, expressed	3.66789	0.015495
LOC_Os12g42180	ribosomal protein, putative, expressed	2.79688	0.00466519
Energy: repiration and photosythesis (36)
LOC_Os01g49190	ATP synthase, putative, expressed	2.14398	0.00259832
LOC_Os01g58038	photosystem II reaction center protein Z, putative, expressed	3.01825	0.275992
LOC_Os01g65902	apocytochrome f precursor, putative, expressed	2.06878	0.257087
LOC_Os02g24628	photosystem II reaction center protein Z, putative, expressed	3.01825	0.275992
LOC_Os02g49850	plastocyanin-like domain containing protein, putative, expressed	3.42158	0.00382467
LOC_Os02g51770	thioredoxin, putative, expressed	2.29369	0.00658397
LOC_Os02g55134	cytochrome c oxidase copper chaperone, putative, expressed	3.10581	0.00750404
LOC_Os02g56900	thioredoxin domain-containing protein 17, putative, expressed	3.41914	0.124837
LOC_Os03g15340	plastocyanin-like domain containing protein, putative, expressed	3.38325	0.00589759
LOC_Os03g38950	chloroplast post-illumination chlorophyll fluorescence increase protein, putative, expressed	2.00273	0.0413088
LOC_Os03g45710	2Fe-2S iron-sulfur cluster binding domain containing protein, expressed	3.53939	0.0239804
LOC_Os03g55874	ATP synthase subunit beta, putative, expressed	2.2069	0.18258
LOC_Os03g61920	electron transfer flavoprotein subunit alpha, mitochondrial precursor, putative, expressed	3.01429	0.00114664
LOC_Os04g16872	photosystem II D2 protein, putative, expressed	3.2735	0.169037
LOC_Os04g16874	photosystem II 44 kDa reaction center protein, putative, expressed	2.44715	0.0887489
LOC_Os04g16876	photosystem II reaction center protein Z, putative, expressed	3.01825	0.275992
LOC_Os04g33630	2Fe-2S iron-sulfur cluster binding domain containing protein, expressed	3.83882	0.0138111
LOC_Os04g53740	thioredoxin family protein, putative, expressed	2.63536	0.00139167
LOC_Os05g07690	thioredoxin, putative, expressed	2.47617	0.0100933
LOC_Os05g37140	2Fe-2S iron-sulfur cluster binding domain containing protein, expressed	2.26005	0.00929319
LOC_Os05g45740	mitochondrial ATP synthase g subunit family protein, putative, expressed	2.50852	0.0354123
LOC_Os06g39708	photosystem II P680 chlorophyll A apoprotein, putative, expressed	2.9845	0.156531
LOC_Os07g08840	thioredoxin, putative, expressed	2.80344	0.00368111
LOC_Os07g38960	chlorophyll A-B binding protein, putative, expressed	2.05118	0.0569232
LOC_Os08g14860	cytochrome b-c1 complex subunit 7, putative, expressed	3.01389	0.0165216
LOC_Os08g27150	chloroplastic group IIA intron splicing facilitator CRS1, chloroplast precursor, putative, expressed	4.69118	0.00292839
LOC_Os08g37670	plastocyanin-like domain containing protein, putative, expressed	4.07345	0.0247906
LOC_Os08g38720	cytochrome c oxidase assembly protein COX15, putative, expressed	2.49367	0.0313128
LOC_Os09g08880	ATP synthase like protein, putative, expressed	2.83582	0.261584
LOC_Os09g30340	photosystem I reaction center subunit, chloroplast precursor, putative, expressed	2.00998	0.0603049
LOC_Os10g21236	chloroplast ATP synthase a chain precursor, putative, expressed	3.87037	0.132765
LOC_Os10g35810	thylakoid lumenal protein, putative, expressed	2.87963	0.14124
LOC_Os10g38276	chloroplast ATP synthase a chain precursor, putative, expressed	2.13537	0.180664
LOC_Os11g01530	ferritin-1, chloroplast precursor, putative, expressed	2.10549	0.00731682
LOC_Os12g08730	thioredoxin, putative, expressed	3.72692	0.0255243
LOC_Os12g19580	photosynthetic reaction center protein, putative, expressed	2.0603	0.0179028
Cell wall related proteins (13)
LOC_Os01g14140	X8 domain containing protein, expressed	3.73653	0.011976
LOC_Os01g55040	1,3-beta-glucan synthase component, putative, expressed	2.5679	0.00931958
LOC_Os01g55820	X8 domain containing protein, expressed	3.12966	0.00387325
LOC_Os02g37490	glycine-rich cell wall structural protein precursor, putative, expressed	4.57887	0.00871799
LOC_Os02g51750	annexin, putative, expressed	2.87304	0.00022642
LOC_Os03g53800	periplasmic beta-glucosidase precursor, putative, expressed	2.77419	0.00345933
LOC_Os03g56060	CSLC9 - cellulose synthase-like family C, expressed	2.90759	0.00339586
LOC_Os06g02180	CSLD2 - cellulose synthase-like family D, expressed	2.45515	0.00101429
LOC_Os06g11800	annexin, putative, expressed	3.31606	0.0280428
LOC_Os07g14850	CESA6 - cellulose synthase, expressed	3.3138	0.0024212
LOC_Os07g43940	X8 domain containing protein, expressed	4.37624	0.00218288
LOC_Os09g25900	CSLC2 - cellulose synthase-like family C, expressed	3.05389	0.0193022
LOC_Os12g36890	CSLD4 - cellulose synthase-like family D, expressed	3.22642	0.013872
Transcription factors (113)
LOC_Os01g05470	transcription factor X1, putative, expressed	2.13686	0.00215215
LOC_Os01g08320	OsIAA1 - Auxin-responsive Aux/IAA gene family member, expressed	2.50847	0.0557352
LOC_Os01g15640	no apical meristem protein, putative, expressed	3.0348	0.0028209
LOC_Os01g18850	OsSPL1 - SBP-box gene family member, expressed	2.98	0.00133801
LOC_Os01g41900	Myb transcription factor, putative, expressed	2.06024	0.0709444
LOC_Os01g44230	transcription factor X1, putative, expressed	2.06113	0.0198359
LOC_Os01g45860	GRAS family transcription factor domain containing protein, expressed	4.91417	0.0068472
LOC_Os01g47560	WRKY16, expressed	3.46847	0.00287867
LOC_Os01g54600	WRKY13, expressed	2.15402	0.0240934
LOC_Os01g55340	dof zinc finger domain containing protein, putative, expressed	3.11966	0.0264346
LOC_Os01g60270	homeobox domain containing protein, expressed	2.67442	0.038689
LOC_Os01g63680	MYB family transcription factor, putative, expressed	2.27523	0.00384348
LOC_Os01g64790	AP2 domain containing protein, expressed	3.76574	0.0175494
LOC_Os01g65970	transcription factor HBP-1b, putative, expressed	2.10738	0.124507
LOC_Os01g66280	transcriptional regulator, putative, expressed	4.52174	0.00771929
LOC_Os01g69910	calmodulin-binding transcription activator, putative, expressed	2.20231	0.0343294
LOC_Os01g69980	TCP family transcription factor, putative, expressed	2.41748	0.0549167
LOC_Os01g74020	MYB family transcription factor, putative, expressed	3.168	0.0524981
LOC_Os02g04160	transcription elongation factor 1, putative, expressed	2.78517	0.00563101
LOC_Os02g05450	Homeobox domain containing protein, expressed	2.25489	0.00237962
LOC_Os02g08440	WRKY71, expressed	3.74011	0.00586601
LOC_Os02g17190	MYB family transcription factor, putative, expressed	2.89811	0.0100202
LOC_Os02g43750	transcription initiation factor, putative, expressed	2.15254	0.034232
LOC_Os02g45570	growth regulating factor protein, putative, expressed	2.57182	0.0124267
LOC_Os02g45760	chitin-inducible gibberellin-responsive protein 2, putative, expressed	2.49153	0.026544
LOC_Os02g53670	MYB family transcription factor, putative, expressed	2.38525	0.00318213
LOC_Os03g02240	AT-GTL1, putative, expressed	2.50704	0.0149076
LOC_Os03g08460	AP2 domain containing protein, expressed	3.73337	0.000877289
LOC_Os03g10070	transcription initiation factor IIB, putative, expressed	2.35938	0.0206448
LOC_Os03g15660	AP2 domain containing protein, expressed	3.91908	0.00798482
LOC_Os03g20550	WRKY55, expressed	4.25	0.00571125
LOC_Os03g21030	no apical meristem protein, putative, expressed	2	0.0724876
LOC_Os03g21240	myb-like DNA-binding domain containing protein, expressed	2.03297	0.032867
LOC_Os03g21800	bZIP transcription factor family protein, putative, expressed	2.80309	0.00302836
LOC_Os03g22770	CCT/B-box zinc finger protein, putative, expressed	3.13393	0.0550297
LOC_Os03g29760	nuclear transcription factor Y subunit, putative, expressed	2.08711	0.0390945
LOC_Os03g47740	homeodomain protein, putative, expressed	3.86517	0.00682979
LOC_Os03g48450	SCARECROW, putative, expressed	2.95928	0.0105104
LOC_Os03g49990	GRAS family transcription factor domain containing protein, expressed	2.33591	0.0711538
LOC_Os03g51970	growth-regulating factor, putative, expressed	2.13248	0.0201259
LOC_Os03g53150	OsIAA13 - Auxin-responsive Aux/IAA gene family member, expressed	2.06362	0.00654742
LOC_Os03g55080	WRKY3, expressed	2.19424	0.0272784
LOC_Os03g58250	bZIP transcription factor domain containing protein, expressed	2.16364	0.00691911
LOC_Os03g62379	MYB family transcription factor, putative, expressed	3.50562	0.0118796
LOC_Os04g21950	WRKY51, expressed	4.23276	0.00723967
LOC_Os04g31900	calmodulin-binding transcription activator 4, putative, expressed	2.69945	0.0244782
LOC_Os04g38780	transcription factor, putative, expressed	2.10204	0.0486581
LOC_Os04g51190	growth-regulating factor, putative, expressed	2.98195	0.00952966
LOC_Os05g01020	transcriptional repressor, putative, expressed	2.01974	0.0112392
LOC_Os05g03550	MYB family transcription factor, putative, expressed	2.29086	0.00447372
LOC_Os05g08570	OsIAA15 - Auxin-responsive Aux/IAA gene family member, expressed	2.12545	0.0356777
LOC_Os05g09630	homeobox domain containing protein, expressed	2.05034	0.0114754
LOC_Os05g14180	OsIAA17 - Auxin-responsive Aux/IAA gene family member, expressed	2.48387	0.0511857
LOC_Os05g23910	histone-like transcription factor and archaeal histone, putative, expressed	2.20934	0.00201735
LOC_Os05g39590	AP2 domain containing protein, expressed	3.05769	0.0128614
LOC_Os05g41240	Myb-like DNA-binding domain containing protein, putative, expressed	2.17445	0.005014
LOC_Os05g41450	histone-like transcription factor and archaeal histone, putative, expressed	2.51598	0.0371823
LOC_Os05g41540	bZIP transcription factor domain containing protein, expressed	4.93642	0.00307959
LOC_Os05g47470	VIP1 protein, putative, expressed	2.08531	0.0146385
LOC_Os05g49480	transcription factor-related, putative, expressed	2.41309	0.0265039
LOC_Os05g51150	RNA polymerase sigma factor, putative, expressed	2.53254	0.0127049
LOC_Os06g03600	transcriptional corepressor SEUSS, putative, expressed	3.00695	0.00525034
LOC_Os06g03710	DELLA protein SLR1, putative, expressed	4.47647	0.00733781
LOC_Os06g05060	ELF3 protein, putative, expressed	2.83871	0.00934714
LOC_Os06g07030	AP2 domain containing protein, expressed	3.59849	0.00749104
LOC_Os06g09370	PTF1, putative, expressed	2.35732	0.00225165
LOC_Os06g13215	growth regulator related protein, putative, expressed	3.00769	0.0117494
LOC_Os06g14670	ODORANT1, putative, expressed	4.83333	0.0305922
LOC_Os06g15480	transcription factor, putative, expressed	2.03014	0.0599566
LOC_Os06g17480	histone-like transcription factor and archaeal histone, putative, expressed	4.17647	0.168238
LOC_Os06g39240	endothelial differentiation-related factor 1, putative, expressed	3.52984	0.00933246
LOC_Os06g40150	AP2 domain containing protein, expressed	2.4726	0.0188748
LOC_Os06g41770	bZIP transcription factor domain containing protein, expressed	4.13111	0.000656887
LOC_Os06g45310	OsSPL11 - SBP-box gene family member, expressed	2.40132	0.019817
LOC_Os06g46410	auxin response factor, putative, expressed	3.02469	0.0248432
LOC_Os07g08460	OsIAA24 - Auxin-responsive Aux/IAA gene family member, expressed	2.33917	0.0154198
LOC_Os07g12340	NAC domain-containing protein 67, putative, expressed	3.39506	0.087173
LOC_Os07g28430	growth regulating factor protein, putative, expressed	3.94872	0.0399022
LOC_Os07g30774	calmodulin-binding transcription activator 5, putative, expressed	2.23043	0.00822678
LOC_Os07g38080	homeodomain-like, putative, expressed	2.8964	0.0208317
LOC_Os07g43730	transcription elongation factor 1, putative, expressed	2.01703	0.00750541
LOC_Os07g47790	AP2 domain containing protein, expressed	2.31216	0.00321401
LOC_Os07g48630	ethylene-insensitive 3, putative, expressed	2.904	0.0717651
LOC_Os08g06140	no apical meristem protein, putative, expressed	2.60993	0.000135889
LOC_Os08g13840	WRKY25, expressed	2.56869	0.097469
LOC_Os08g19590	Homeobox domain containing protein, expressed	2.23552	0.0342733
LOC_Os08g31580	ethylene-responsive transcription factor, putative, expressed	2.72427	0.0111987
LOC_Os08g33750	myb-like DNA-binding domain containing protein, expressed	3.94737	0.0576611
LOC_Os08g37580	homeobox associated leucine zipper, putative, expressed	2.02632	0.0715981
LOC_Os08g42550	AP2 domain containing protein, expressed	3.39487	0.00235839
LOC_Os09g01960	MYB family transcription factor, putative, expressed	3.10419	0.000854802
LOC_Os09g12770	Myb-like DNA-binding domain containing protein, putative, expressed	2.21084	0.0786414
LOC_Os09g13940	AP2 domain containing protein, expressed	2.54077	0.0100947
LOC_Os09g20350	ethylene-responsive transcription factor, putative, expressed	2.46865	0.000986637
LOC_Os09g29460	homeobox associated leucine zipper, putative, expressed	3.12174	0.0639073
LOC_Os09g32040	no apical meristem protein, putative, expressed	4.55696	0.00802801
LOC_Os09g34060	transcription factor RF2a, putative, expressed	2.27434	0.00175098
LOC_Os09g36920	knotted 1-binding protein 36, putative, expressed	2.14563	0.000305344
LOC_Os10g22950	calmodulin-binding transcription activator, putative, expressed	2.70707	0.0011969
LOC_Os10g33940	auxin response factor 18, putative, expressed	2.98148	0.00248162
LOC_Os10g34180	transcription factor BTF3, putative, expressed	2.75806	0.0408589
LOC_Os10g41130	AP2 domain containing protein, expressed	2.13721	0.0156074
LOC_Os10g41230	homeobox associated leucine zipper, putative, expressed	2.66514	0.0847291
LOC_Os11g01480	MYB family transcription factor, putative, expressed	4.14355	0.0128047
LOC_Os11g10060	transcriptional corepressor SEUSS, putative, expressed	3.08864	0.00519821
LOC_Os11g31330	no apical meristem protein, putative, expressed	2.29831	0.00205589
LOC_Os12g03040	no apical meristem protein, putative, expressed	4.7	0.0244379
LOC_Os12g06640	homeodomain, putative, expressed	2.30094	0.0300942
LOC_Os12g07950	transcriptional regulator Sir2 family protein, putative, expressed	2.77692	0.0238196
LOC_Os12g38490	SCARECROW, putative, expressed	2.31812	0.0232525
LOC_Os12g40570	WRKY94, expressed	2.60102	0.00485629
LOC_Os12g40900	OsIAA31 - Auxin-responsive Aux/IAA gene family member, expressed	2.51282	0.0113849
Nucleic acid binding (182)
LOC_Os01g03030	alanyl-tRNA synthetase, putative, expressed	3.64286	0.0178407
LOC_Os01g08970	SSRP1-like FACT complex subunit, putative, expressed	2.60224	0.000441063
LOC_Os01g11460	zinc finger, C3HC4 type domain containing protein, expressed	4.56383	0.0147862
LOC_Os01g11480	zinc finger, C3HC4 type domain containing protein, expressed	2.50549	0.00873152
LOC_Os01g14980	RPA3 - Putative single-stranded DNA binding complex subunit 3, expressed	2.59748	0.0600292
LOC_Os01g15310	LSM domain containing protein, expressed	2.00649	0.0325129
LOC_Os01g17330	eukaryotic translation initiation factor 6, putative, expressed	4.76712	0.00801046
LOC_Os01g32710	EDM2, putative, expressed	2.18487	0.0343567
LOC_Os01g34330	BAH domain containing protein, expressed	2.01572	0.0040105
LOC_Os01g39020	HSF-type DNA-binding domain containing protein, expressed	3.3268	0.0176975
LOC_Os01g41880	hyaluronan/mRNA binding family domain containing protein, expressed	2.11087	0.0082586
LOC_Os01g43170	polypyrimidine tract-binding protein, putative, expressed	2.27397	0.0523981
LOC_Os01g56520	double-stranded RNA binding motif containing protein, expressed	2.75194	0.00458606
LOC_Os01g56780	plus-3 domain containing protein, expressed	2.93162	0.0587419
LOC_Os01g57440	DNA repair metallo-beta-lactamase, putative, expressed	3.01351	0.0610274
LOC_Os01g62650	pumilio-family RNA binding protein, putative, expressed	2.63084	0.0111326
LOC_Os01g66070	PHD-finger domain containing protein, putative	4.02532	0.122366
LOC_Os01g68370	B3 DNA binding domain containing protein, expressed	2.6186	0.0446555
LOC_Os01g74040	zinc finger, RING-type, putative, expressed	2.304	0.127
LOC_Os01g74340	RNA recognition motif containing protein, putative, expressed	2.61207	0.103275
LOC_Os02g05660	DEAD-box ATP-dependent RNA helicase 35A, putative, expressed	2.28518	0.0448444
LOC_Os02g05692	zinc finger, C3HC4 type domain containing protein, expressed	4.50602	0.0755889
LOC_Os02g05880	RNA polymerase Rpb1, domain 2 family protein, expressed	2.46622	0.00447321
LOC_Os02g06584	zinc finger C-x8-C-x5-C-x3-H type family protein, expressed	2.19115	0.00184871
LOC_Os02g06588	ATP binding protein, putative, expressed	3.18634	0.023743
LOC_Os02g11000	agenet domain containing protein, putative, expressed	2.90265	0.00520949
LOC_Os02g12840	DEAD-box ATP-dependent RNA helicase, putative, expressed	2.66	0.00706453
LOC_Os02g19770	eukaryotic translation initiation factor 1A, putative, expressed	2.42347	0.00250189
LOC_Os02g29340	HSF-type DNA-binding domain containing protein, expressed	2.11488	0.0434688
LOC_Os02g30624	LSM domain containing protein, expressed	2.50387	0.00343069
LOC_Os02g35200	VP15, putative, expressed	4.31965	0.0211907
LOC_Os02g37080	ASC1, putative, expressed	3.18	0.0202439
LOC_Os02g39700	RNA binding protein, putative, expressed	2.19915	0.00121917
LOC_Os02g42406	DEAD-box ATP-dependent RNA helicase, putative, expressed	2.53266	0.0186735
LOC_Os02g45710	zinc finger, C3HC4 type domain containing protein, expressed	2.53167	0.0132937
LOC_Os02g45780	zinc finger, C3HC4 type domain containing protein, expressed	4.91358	0.0128654
LOC_Os02g47770	ZF-HD protein dimerisation region containing protein, expressed	3.81818	0.00111273
LOC_Os02g48320	DNA binding protein, putative, expressed	2.81152	0.0576648
LOC_Os02g50370	helicase domain-containing protein, putative, expressed	2.13027	0.0311929
LOC_Os02g51670	ethylene-responsive transcription factor, putative, expressed	4.03429	0.00439068
LOC_Os02g57820	AT hook motif domain containing protein, expressed	2.63158	0.00648139
LOC_Os02g58440	zinc finger C-x8-C-x5-C-x3-H type family protein, expressed	2.68881	0.0700389
LOC_Os03g01990	lysM domain containing protein, putative, expressed	3.04811	0.00208699
LOC_Os03g02010	DNA methyltransferase protein, putative, expressed	3.21154	0.00921771
LOC_Os03g02970	Dicer, putative, expressed	2.71311	0.0124429
LOC_Os03g04520	RNA recognition motif containing protein, putative, expressed	2.00202	0.0142861
LOC_Os03g05420	MT-A70 domain containing protein, expressed	4.79592	0.0135122
LOC_Os03g05480	ZOS3-01 - C2H2 zinc finger protein, expressed	2.24194	0.0358393
LOC_Os03g06220	DEAD-box ATP-dependent RNA helicase, putative, expressed	3.19675	0.000871062
LOC_Os03g06850	B3 DNA binding domain containing protein, expressed	2.56633	0.0410708
LOC_Os03g07370	HNH endonuclease domain-containing protein, putative, expressed	2.07653	0.0268511
LOC_Os03g08930	helix-loop-helix DNA-binding protein, putative, expressed	3.18513	0.0169857
LOC_Os03g10590	splicing factor 3B subunit 5, putative, expressed	2.73636	0.00042381
LOC_Os03g10890	zinc finger, C3HC4 type domain containing protein, expressed	2.13006	0.144911
LOC_Os03g13010	U-box domain containing protein, expressed	2.02619	0.0630395
LOC_Os03g13600	ZOS3-07 - C2H2 zinc finger protein, expressed	3.63057	0.000880012
LOC_Os03g21970	basic helix-loop-helix domain containing protein, expressed	2.15234	0.0818139
LOC_Os03g22830	zinc finger, C3HC4 type domain containing protein, expressed	2.81818	0.0384888
LOC_Os03g26210	helix-loop-helix DNA-binding domain containing protein, expressed	2.08489	0.0200672
LOC_Os03g26630	SAP domain containing protein, expressed	2	0.00286731
LOC_Os03g38960	DNA-directed RNA polymerase subunit, putative, expressed	2.22386	0.0131003
LOC_Os03g44580	DNA binding protein, putative, expressed	3.55856	0.00567338
LOC_Os03g47270	GCRP4 - Glycine and cysteine rich family protein precursor, expressed	3.85147	0.0116173
LOC_Os03g47800	RNA recognition motif containing protein, expressed	2.54979	0.00863387
LOC_Os03g50560	RNA recognition motif containing protein, putative, expressed	2.66901	0.00646844
LOC_Os03g53630	PHD finger family protein, putative, expressed	2.30275	0.00295539
LOC_Os03g53670	YT521-B-like family domain containing protein, expressed	3.99652	0.00257021
LOC_Os03g53700	PHD-finger domain containing protein, putative, expressed	2.05357	0.0675615
LOC_Os03g61810	tRNA-specific adenosine deaminase, putative, expressed	3.032	0.0229877
LOC_Os03g63270	regulator of chromosome condensation, putative, expressed	2.11111	0.00083589
LOC_Os03g63320	RNA polymerase II-associated protein 3, putative, expressed	2.44571	0.112865
LOC_Os03g63730	RNA recognition motif containing protein, putative, expressed	2.01498	0.00501107
LOC_Os04g16830	DNA-directed RNA polymerase subunit beta, putative, expressed	2.1412	0.0109106
LOC_Os04g32620	ethylene-responsive transcription factor ERF114, putative, expressed	3.18954	0.0086751
LOC_Os04g39629	RNA recognition motif containing protein, putative, expressed	2.44565	0.0290612
LOC_Os04g43220	zinc finger, C3HC4 type domain containing protein, expressed	3.01946	0.0151379
LOC_Os04g46220	ethylene-responsive transcription factor, putative, expressed	4.15517	0.0212409
LOC_Os04g54840	DNA-directed RNA polymerase subunit, putative, expressed	2.24064	0.00139684
LOC_Os04g54870	RNA recognition motif containing protein, putative, expressed	2.47101	0.0289554
LOC_Os04g55190	splicing factor, putative, expressed	2.2931	0.0136876
LOC_Os04g59340	RNA-binding region RNP-1, putative, expressed	2.84384	0.0134591
LOC_Os05g01180	zinc knuckle family protein, expressed	2.56566	0.0183175
LOC_Os05g01940	zinc finger, RING-type, putative, expressed	2.33018	0.00335583
LOC_Os05g02040	RPA1C - Putative single-stranded DNA binding complex subunit 1, expressed	2.30612	0.0015794
LOC_Os05g03910	RNA methyltransferase, TrmH family protein, putative, expressed	2.3528	0.00108226
LOC_Os05g07050	pre-mRNA-processing-splicing factor 8, putative, expressed	2.5809	0.00174642
LOC_Os05g10670	zinc finger CCCH type family protein, putative, expressed	2.57418	0.019865
LOC_Os05g19390	potyvirus VPg interacting protein, putative, expressed	3.15467	0.0253615
LOC_Os05g31020	eukaryotic peptide chain release factor subunit 1-1, putative, expressed	3.52206	0.000321155
LOC_Os05g36120	polypyrimidine tract-binding protein, putative, expressed	2.40714	0.00398443
LOC_Os05g41930	NPL4, putative, expressed	2.85409	0.00643024
LOC_Os05g51850	AT hook-containing DNA-binding protein, putative, expressed	2.07709	0.000596507
LOC_Os06g02240	RNA recognition motif containing protein, putative, expressed	2.52004	0.00174213
LOC_Os06g04540	DNA binding protein, putative, expressed	3.22917	0.0577228
LOC_Os06g08840	RNA recognition motif containing protein, expressed	2.68369	0.0140008
LOC_Os06g09570	nucleolar GTP-binding protein 1, putative, expressed	2.49855	0.00166766
LOC_Os06g14470	RNA recognition motif containing protein, putative, expressed	2.1189	0.000938914
LOC_Os06g15360	RAD23 DNA repair protein, putative, expressed	2.28218	0.0104649
LOC_Os06g23274	zinc finger, C3HC4 type, domain containing protein, expressed	3.19272	0.00229062
LOC_Os06g24870	bromodomain domain containing protein, expressed	2.21264	0.091205
LOC_Os06g34450	zinc finger, C3HC4 type domain containing protein, expressed	2.19811	0.0383802
LOC_Os06g38980	polyadenylate-binding protein, putative, expressed	2.17073	0.0119289
LOC_Os06g39900	agenet domain containing protein, putative, expressed	2.29197	0.0185024
LOC_Os06g46366	zinc finger, C3HC4 type, domain containing protein, expressed	2.15441	0.00627466
LOC_Os06g46880	surp module family protein, putative, expressed	2.05625	0.0165901
LOC_Os06g48040	zinc finger, C3HC4 type domain containing protein, expressed	2.11072	0.0107702
LOC_Os06g48065	Zinc finger, C3HC4 type domain containing protein, expressed	4.88571	0.00146011
LOC_Os06g48750	DEAD-box ATP-dependent RNA helicase, putative, expressed	2.0166	0.00301484
LOC_Os06g49050	hAT dimerisation domain containing protein, expressed	2.16473	0.00870936
LOC_Os06g50370	zinc finger, C3HC4 type, domain containing protein, expressed	2.43307	0.0610161
LOC_Os07g01920	nucleolar GTP-binding protein 1, putative, expressed	2.09976	0.00593622
LOC_Os07g06490	DNA binding protein, putative, expressed	3.11504	0.00640743
LOC_Os07g07690	PHD-finger domain containing protein, expressed	2.18438	0.00166595
LOC_Os07g07880	trp repressor/replication initiator, putative, expressed	2.03056	0.00680839
LOC_Os07g13230	eukaryotic initiation factor 5A hypusine, DNA-binding OB fold family protein, expressed	2.18653	0.00189711
LOC_Os07g15270	RNA-binding region RNP-1, putative, expressed	2.32174	0.0234559
LOC_Os07g36130	core histone H2A/H2B/H3/H4, putative, expressed	2.46341	0.101191
LOC_Os07g39970	ZOS7-08 - C2H2 zinc finger protein, expressed	4.5307	0.000367338
LOC_Os07g40580	eukaryotic translation initiation factor 5A, putative, expressed	2.9536	0.00105488
LOC_Os07g42900	helicase domain-containing protein, putative, expressed	2.73064	0.000845705
LOC_Os07g43316	SAP domain-containing protein, putative, expressed	2.47335	0.0531851
LOC_Os07g43810	RNA recognition motif containing protein, putative, expressed	2.17541	0.0228964
LOC_Os07g43950	RNA recognition motif containing protein, putative, expressed	3	0.00918197
LOC_Os07g44690	HSF-type DNA-binding domain containing protein, expressed	2.44375	0.0726178
LOC_Os07g45070	U5 small nuclear ribonucleoprotein 200 kDa helicase, putative, expressed	2.36165	0.00344189
LOC_Os07g45360	DEAD/DEAH box helicase domain containing protein, expressed	2.25595	0.0123417
[truncated: 1,641 more rows]
