# Supplementary material for: Selective sets of mRNAs localize to extracellular paramural bodies in a rice glup6 mutant
Source: J Exp Bot. 2018 Aug 9;69(21):5045–58. doi: 10.1093/jxb/ery297 (PMC6189835; doi:10.1093/jxb/ery297)
Supplement: Supplementary Table S3 [file ery297_suppl_supplementary_table_s3.xlsx]

## Sheet: 3A-WT>glup6, ratio>2
Supplementary Table S3A. Down regulated transcripts in glup6 (WT/glup6 ≥ 2)
MSU ID	glup6_tot_s4	glup6_tot_s5	glup6_tot_s6	WT_lanl_s1	WT_lanl_s2	WT_lanl_s3	glup6_avg	WT_avg	WT/glup6	P Value	Annotation
LOC_Os02g38810	0.73	0.42	0.63	1.5	0.95	1.27	0.593333	1.24	2.08989	0.00565506	26S proteasome non-ATPase regulatory subunit 6, putative, expressed
LOC_Os04g36800	0.63	0.76	0.66	4.5	4.56	4.81	0.683333	4.62333	6.76585	0.00036785	3-oxoacyl-synthase, putative, expressed
LOC_Os03g26229	0.45	0.7	0.94	1.51	1.35	1.4	0.696667	1.42	2.03828	0.0275055	40S ribosomal protein S9-1, putative, expressed
LOC_Os04g41340	0.35	0.45	0.53	2.11	1.33	1.26	0.443333	1.56667	3.53383	0.036477	4-nitrophenylphosphatase, putative, expressed
LOC_Os01g44210	6.86	7	8.3	21.77	19.22	18.23	7.38667	19.74	2.67238	0.00665088	50S ribosomal protein L31, putative, expressed
LOC_Os07g33997	27.14	22.19	32.77	64.75	68.58	62.43	27.3667	65.2533	2.38441	0.00793825	60S ribosomal protein L44, putative, expressed
LOC_Os01g42900	0.31	0.24	0.71	1.89	1.32	1.94	0.42	1.71667	4.0873	0.00640082	ABC-2 type transporter domain containing protein, expressed
LOC_Os08g09950	0	0	0.26	1.06	2.84	1.08	0.0866667	1.66	19.1538	0.066112	acyl-desaturase, chloroplast precursor, putative, expressed
LOC_Os04g07890	0	0.08	0.07	3.05	2	0.75	0.05	1.93333	38.6667	0.0552912	AGAP002737-PA, putative, expressed
LOC_Os05g05570	4.92	2.01	1.79	9.29	3.89	4.55	2.90667	5.91	2.03326	0.027089	agenet domain containing protein, putative, expressed
LOC_Os12g39080	5.23	7.11	5.53	14.4	14.86	12.43	5.95667	13.8967	2.33296	0.00344137	amino acid permease family protein, putative, expressed
LOC_Os11g09020	1.13	0.9	0.45	10.26	9.8	7.27	0.826667	9.11	11.0202	0.00388741	amino acid transporter, putative, expressed
LOC_Os01g08550	0.4	0.37	0.51	0.88	0.82	1.43	0.426667	1.04333	2.44531	0.0278338	aminoacyl-tRNA synthetase, putative, expressed
LOC_Os01g48910	0.6	0.53	0.57	1.33	1.14	1.16	0.566667	1.21	2.13529	0.00229292	AMP-binding enzyme, putative, expressed
LOC_Os06g11270	0.24	0.31	0.43	0.72	2.6	2.22	0.326667	1.84667	5.65306	0.0531627	anthocyanidin 3-O-glucosyltransferase, putative, expressed
LOC_Os03g54880	3.31	1.82	1.86	6.13	5.72	4.92	2.33	5.59	2.39914	0.00496842	antigen peptide transporter-like 2, putative, expressed
LOC_Os09g28440	0	0.56	0.14	0.94	2.32	0.96	0.233333	1.40667	6.02857	0.0289603	AP2 domain containing protein, expressed
LOC_Os03g22170	0.93	1.15	1.93	5.49	5.79	8.62	1.33667	6.63333	4.96259	0.00844082	AP2 domain containing protein, expressed
LOC_Os08g43210	2.52	1.74	1.63	7.56	4.26	5.27	1.96333	5.69667	2.90153	0.0180373	AP2 domain containing protein, expressed
LOC_Os08g04480	0	0.98	0.6	1.46	1.05	0.99	0.526667	1.16667	2.21519	0.133625	appr-1-p processing enzyme family protein, putative, expressed
LOC_Os07g26690	74.92	71.05	72.94	168.79	156.17	127.21	72.97	150.723	2.06555	0.0115193	aquaporin protein, putative, expressed
LOC_Os01g49340	1.58	1.2	0.92	3.54	4.13	2.65	1.23333	3.44	2.78919	0.0133311	arginine/serine-rich coiled-coil protein 1, putative, expressed
LOC_Os02g48370	0.82	0.38	0.47	1.62	1.41	1.58	0.556667	1.53667	2.76048	0.00443494	ARID/BRIGHT DNA-binding domain-containing protein, putative, expressed
LOC_Os01g73810	0.49	0.37	0.66	0.42	0.48	2.25	0.506667	1.05	2.07237	0.205053	ATCHX15, putative, expressed
LOC_Os05g26210	0.82	1.39	1.98	4.93	4.86	2.11	1.39667	3.96667	2.8401	0.0863431	ATOFP17/OFP17, putative, expressed
LOC_Os10g32720	213.89	183.57	175.98	345.34	332.2	491.14	191.147	389.56	2.03802	0.0386083	AWPM-19-like membrane family protein, putative, expressed
LOC_Os04g27960	0.2	0.67	0.14	1.6	1.53	1.41	0.336667	1.51333	4.49505	0.00929608	B3 DNA binding domain containing protein, expressed
LOC_Os01g49830	9.51	8.99	9.42	29.11	32.25	25.54	9.30667	28.9667	3.11246	0.00540779	B3 DNA binding domain containing protein, expressed
LOC_Os07g47120	4.11	4.41	3.91	12.67	13.21	10.82	4.14333	12.2333	2.95253	0.00267442	beta-amylase, putative, expressed
LOC_Os06g37560	7.21	7.02	6.9	16.52	17.49	14.55	7.04333	16.1867	2.29815	0.00395754	beta-galactosidase precursor, putative, expressed
LOC_Os12g02030	0.75	0.79	1.06	2.42	2.05	1.3	0.866667	1.92333	2.21923	0.0654238	BTB9 - Bric-a-Brac, Tramtrack, Broad Complex BTB domain, expressed
LOC_Os01g43460	0.45	0.37	0.31	4.43	5.32	3.81	0.376667	4.52	12	0.00521452	C4-dicarboxylate transporter/malic acid transport protein, expressed
LOC_Os02g54960	0.87	0.86	1.09	2.07	2.42	2.61	0.94	2.36667	2.51773	0.00315788	carboxyl-terminal proteinase, putative, expressed
LOC_Os04g31340	1.53	1.58	1.52	3.31	3.36	2.8	1.54333	3.15667	2.04536	0.00525211	CBS domain containing membrane protein, putative, expressed
LOC_Os06g48610	10.41	10.35	10.69	22.98	24.11	16.21	10.4833	21.1	2.01272	0.026979	CCT motif family protein, expressed
LOC_Os01g52240	0	0.38	0.14	0.24	0.77	2.25	0.173333	1.08667	6.26923	0.133661	chlorophyll A-B binding protein, putative, expressed
LOC_Os04g16822	0	0	0	0	31.77	42.16	0	24.6433	#DIV/0!	0.0957246	chloroplast 50S ribosomal protein L22, putative, expressed
LOC_Os01g18110	0.31	0.59	0.56	2.35	3.21	1.31	0.486667	2.29	4.70548	0.0412321	cinnamoyl CoA reductase, putative, expressed
LOC_Os06g06480	1.76	1.67	1.52	6.38	3.86	5.47	1.65	5.23667	3.17374	0.0192383	Core histone H2A/H2B/H3/H4 domain containing protein, putative, expressed
LOC_Os08g38300	3.19	3.77	3.66	5.77	9.13	7.57	3.54	7.49	2.11582	0.0194543	Core histone H2A/H2B/H3/H4 domain containing protein, putative, expressed
LOC_Os07g30280	0.87	0.48	0.66	1.5	1.08	2.58	0.67	1.72	2.56716	0.0686129	csAtPR5, putative, expressed
LOC_Os10g16440	0	0	0	1.68	1.96	1.47	0	1.70333	#DIV/0!	0.00343583	CUE domain containing protein, expressed
LOC_Os05g19670	5.43	6.14	3.87	12	16.31	10.48	5.14667	12.93	2.51231	0.0113556	Cupin domain containing protein, expressed
LOC_Os08g08960	39.96	39.59	49.08	94.72	92.54	80.77	42.8767	89.3433	2.08373	0.0122396	Cupin domain containing protein, expressed
LOC_Os10g06800	0.36	0	0.33	1.16	3.75	0.28	0.23	1.73	7.52174	0.161242	cyclin-dependent kinase G-2, putative, expressed
LOC_Os02g09190	3.56	3.86	5.5	10.25	10.92	9.62	4.30667	10.2633	2.38313	0.0116263	cytochrome P450, putative, expressed
LOC_Os01g70680	0	1.62	1.16	3.28	1.89	4.91	0.926667	3.36	3.6259	0.0776362	DEF1 - Defensin and Defensin-like DEFL family, expressed
LOC_Os09g35030	1	0.15	0.13	2.21	2.54	1.54	0.426667	2.09667	4.91406	0.0222536	dehydration-responsive element-binding protein, putative, expressed
LOC_Os04g36640	0.25	0.36	0.45	0.86	1.08	1.08	0.353333	1.00667	2.84906	0.00133522	dehydration-responsive element-binding protein, putative, expressed
LOC_Os03g46640	0.83	0.56	0.13	1.07	1.78	2.13	0.506667	1.66	3.27632	0.0758734	deoxyuridine 5-triphosphate nucleotidohydrolase, putative, expressed
LOC_Os04g33150	1418.75	1366.83	1455.26	3255.92	3123.64	2863.7	1413.61	3081.09	2.17958	0.00308449	desiccation-related protein PCC13-62 precursor, putative, expressed
LOC_Os01g57490	0.39	0.42	0.38	0.97	1.3	0.86	0.396667	1.04333	2.63025	0.0164244	D-mannose binding lectin family protein, expressed
LOC_Os01g32770	34.08	37.76	34.42	82.72	87.4	72.55	35.42	80.89	2.28374	0.00324554	DUF260 domain containing protein, putative, expressed
LOC_Os07g02850	7.12	5.81	6.27	30.58	34.55	23.96	6.4	29.6967	4.6401	0.00912419	DUF538 domain containing protein, putative, expressed
LOC_Os01g56450	0.29	0.67	1.05	3.74	2.73	6.27	0.67	4.24667	6.33831	0.0297901	DUF567 domain containing protein, putative, expressed
LOC_Os02g46180	0.75	1.39	1.78	5.06	5.52	3.03	1.30667	4.53667	3.47194	0.0413431	DUF581 domain containing protein, expressed
LOC_Os01g59200	4.25	2.66	4.85	11.66	7.19	9.09	3.92	9.31333	2.37585	0.0167197	DUF617 domain containing protein, expressed
LOC_Os02g31874	1.12	0.79	0.85	2.35	1.78	2.06	0.92	2.06333	2.24275	0.00224574	DUF803 domain containing, putative, expressed
LOC_Os10g33350	2.66	3.03	3.21	6.64	6.43	4.9	2.96667	5.99	2.0191	0.0239996	endo-beta-N-acetylglucosaminidase, putative, expressed
LOC_Os04g42134	0.68	0.2	0.52	1.91	1.02	1.35	0.466667	1.42667	3.05714	0.00960801	enhancer of rudimentary protein, putative, expressed
LOC_Os08g35470	1.28	1.42	0.52	3	2.11	2.2	1.07333	2.43667	2.27019	0.027988	exo70 exocyst complex subunit, putative, expressed
LOC_Os04g40900	0.74	0.89	0.67	2.45	1.55	2.12	0.766667	2.04	2.66087	0.0281663	exonuclease, putative, expressed
LOC_Os01g60770	5.03	4.99	5.58	15.03	16.62	12.96	5.2	14.87	2.85962	0.00799797	expansin precursor, putative, expressed
LOC_Os10g40720	0.65	0.29	0.81	1.47	1.21	0.88	0.583333	1.18667	2.03429	0.0767098	expansin precursor, putative, expressed
LOC_Os01g33615	0	0	0	0.65	1.88	1.17	0	1.23333	#DIV/0!	0.037173	expressed protein
LOC_Os01g41790	0	0	0	1.43	0.73	1.24	0	1.13333	#DIV/0!	0.0161817	expressed protein
LOC_Os02g37094	0	0	0	0.75	0.87	2.7	0	1.44	#DIV/0!	0.0749826	expressed protein
LOC_Os04g58790	0	0	0	4.62	0	0	0	1.54	#DIV/0!	0.211325	expressed protein
LOC_Os06g19430	0	0	0	1.75	1.47	2	0	1.74	#DIV/0!	0.00382559	expressed protein
LOC_Os07g28350	0	0	0	0.81	1.87	1.46	0	1.38	#DIV/0!	0.0232717	expressed protein
LOC_Os07g31000	0	0	0	7.15	6.41	8.57	0	7.37667	#DIV/0!	0.00365019	expressed protein
LOC_Os08g13219	0	0	0	0.26	1.47	1.84	0	1.19	#DIV/0!	0.0650518	expressed protein
LOC_Os09g25470	0	0	0	4.57	4.03	1.45	0	3.35	#DIV/0!	0.0367924	expressed protein
LOC_Os11g40130	0	0	0	1.71	2.75	2.86	0	2.44	#DIV/0!	0.0109058	expressed protein
LOC_Os11g47574	0	0	0	3.13	2.74	1.07	0	2.31333	#DIV/0!	0.0335794	expressed protein
LOC_Os11g47453	0	0	0	16.16	17.64	13.09	0	15.63	#DIV/0!	0.00363468	expressed protein
LOC_Os10g23240	0	0	0	0	1.9	7.55	0	3.15	#DIV/0!	0.149603	expressed protein
LOC_Os07g35020	0	0	0	11.18	6.54	4.39	0	7.37	#DIV/0!	0.0333026	expressed protein
LOC_Os04g07130	0	0	0	26.47	29.17	23.78	0	26.4733	#DIV/0!	0.00171833	expressed protein
LOC_Os06g50580	0	0	0	2.64	5.46	4.05	0	4.05	#DIV/0!	0.0190539	expressed protein
LOC_Os12g12570	0	0	0	6.36	2.44	6.35	0	5.05	#DIV/0!	0.0303784	expressed protein
LOC_Os02g29620	0	0	0	4.02	4.91	3.83	0	4.25333	#DIV/0!	0.00303477	expressed protein
LOC_Os06g35790	0	0	0	7.79	0	3.5	0	3.76333	#DIV/0!	0.118374	expressed protein
LOC_Os11g47370	0	0	0	1.82	1.84	0.87	0	1.51	#DIV/0!	0.0210539	expressed protein
LOC_Os09g22490	0	0	0	0	0	11.09	0	3.69667	#DIV/0!	0.211325	expressed protein
LOC_Os08g14350	0	0	0	111.6	99.88	87.59	0	99.69	#DIV/0!	0.00240002	expressed protein
LOC_Os10g42404	0	0	0	0	0	5.84	0	1.94667	#DIV/0!	0.211325	expressed protein
LOC_Os01g07650	0	0	0	6.87	3.95	6.17	0	5.66333	#DIV/0!	0.0116565	expressed protein
LOC_Os08g28000	0	0	0	0	0	4.28	0	1.42667	#DIV/0!	0.211325	expressed protein
LOC_Os11g47455	0	0	0	11.11	17.85	18.75	0	15.9033	#DIV/0!	0.0111076	expressed protein
LOC_Os06g13620	0	0	0	1.38	1.06	2.48	0	1.64	#DIV/0!	0.0311963	expressed protein
LOC_Os11g02140	0	0	0	1.35	0	4.87	0	2.07333	#DIV/0!	0.144701	expressed protein
LOC_Os07g23760	0	0	0	1.52	0.5	1.17	0	1.06333	#DIV/0!	0.0354393	expressed protein
LOC_Os12g12140	0	0.49	0	345.55	320.44	340.68	0.163333	335.557	2054.43	0.000273583	expressed protein
LOC_Os06g50706	0.02	0	0	2.76	9.24	0	0.00666667	4	600	0.141167	expressed protein
LOC_Os07g35979	0.09	0	0.17	10.34	11.03	8.32	0.0866667	9.89667	114.192	0.0037989	expressed protein
LOC_Os06g50818	0	0	0.04	3.34	0.04	0	0.0133333	1.12667	84.5	0.211366	expressed protein
LOC_Os06g40670	0	0.33	0	10.12	7.12	7.07	0.11	8.10333	73.6667	0.00866853	expressed protein
LOC_Os04g02120	0.12	0.06	0	2.6	2.58	2.53	0.06	2.57	42.8333	1.85172e-05	expressed protein
LOC_Os08g22840	0.2	0.15	0.45	8.69	9.52	6.81	0.266667	8.34	31.275	0.00601449	expressed protein
LOC_Os07g15980	0	0.36	0	1.21	2.8	2.18	0.12	2.06333	17.1944	0.0175738	expressed protein
LOC_Os02g50540	0.54	0	0.16	3.93	4.35	2.4	0.233333	3.56	15.2571	0.016005	expressed protein
LOC_Os08g19910	0.23	0	0	0.79	0.46	2.13	0.0766667	1.12667	14.6957	0.0958388	expressed protein
LOC_Os03g51210	0	0.16	0.38	1.63	2.39	2.43	0.18	2.15	11.9444	0.00402216	expressed protein
LOC_Os04g25784	0	0.07	0.24	1.19	0.84	1.42	0.103333	1.15	11.129	0.00851511	expressed protein
LOC_Os04g50780	0.63	0	0	1.63	3.12	1.95	0.21	2.23333	10.6349	0.0404189	expressed protein
LOC_Os06g50539	0	4.07	0	17.88	0	25.22	1.35667	14.3667	10.5897	0.138668	expressed protein
LOC_Os04g34550	0.08	0.16	0.33	1.39	1.39	2.4	0.19	1.72667	9.08772	0.014513	expressed protein
LOC_Os04g07830	6.47	5.76	7.75	54.71	61.63	53.48	6.66	56.6067	8.4995	0.00185292	expressed protein
LOC_Os01g17420	0.2	0.3	0.18	1.1	0.88	3.35	0.226667	1.77667	7.83824	0.0988152	expressed protein
LOC_Os11g24440	0.97	1.61	0.22	6.86	5.75	5.23	0.933333	5.94667	6.37143	0.00500106	expressed protein
LOC_Os03g18320	0.49	0	0	0	0	3.02	0.163333	1.00667	6.16327	0.261285	expressed protein
LOC_Os07g42220	0.7	0.36	0.32	2.42	3.83	2.17	0.46	2.80667	6.10145	0.0265043	expressed protein
LOC_Os07g39130	0	0.89	0	0	0	5.38	0.296667	1.79333	6.04494	0.26231	expressed protein
LOC_Os06g18020	0	0	0.6	1.05	0.99	1.54	0.2	1.19333	5.96667	0.000511578	expressed protein
LOC_Os03g30780	0.22	0.39	0.3	2.17	0.98	2.04	0.303333	1.73	5.7033	0.0388466	expressed protein
LOC_Os07g44100	0.66	0	0	0	2.62	1.02	0.22	1.21333	5.51515	0.202126	expressed protein
LOC_Os08g07860	0	0.94	0.35	2.27	2.16	2.24	0.43	2.22333	5.17054	0.0140333	expressed protein
LOC_Os08g11480	3.13	2.75	3.34	15.86	16.26	15.08	3.07333	15.7333	5.11931	0.000816275	expressed protein
LOC_Os03g05130	0	0	0.64	1.81	1.39	0	0.213333	1.06667	5	0.188207	expressed protein
LOC_Os01g14880	0	1.44	0	0	2.78	4.34	0.48	2.37333	4.94444	0.13901	expressed protein
LOC_Os10g33886	4	8.16	3.63	20.61	19.77	37.01	5.26333	25.7967	4.9012	0.0446261	expressed protein
LOC_Os12g07400	0.34	0.96	0.31	2.35	4.06	1.32	0.536667	2.57667	4.80124	0.0387432	expressed protein
LOC_Os11g09940	1.55	1.17	0.64	5.08	6.44	4.49	1.12	5.33667	4.76488	0.00785124	expressed protein
LOC_Os06g42910	1.1	0.83	0.67	4.8	4.37	3.18	0.866667	4.11667	4.75	0.0064543	expressed protein
LOC_Os03g62220	0	1.04	0.62	0.59	4.05	3.16	0.553333	2.6	4.6988	0.0549294	expressed protein
LOC_Os11g42170	41.23	42.46	41.64	169.9	219.51	174.62	41.7767	188.01	4.50036	0.00549547	expressed protein
LOC_Os11g19850	0.66	0.45	0	2.28	0.66	1.71	0.37	1.55	4.18919	0.0678786	expressed protein
LOC_Os11g18130	0.37	0.38	0.17	1.43	1.28	1.14	0.306667	1.28333	4.18478	0.00112029	expressed protein
LOC_Os11g38790	1.91	1.54	0.72	6.57	6.3	4.18	1.39	5.68333	4.08873	0.00466579	expressed protein
LOC_Os02g13370	7.68	8.81	10.61	38.77	36.19	33.93	9.03333	36.2967	4.01808	0.0033526	expressed protein
LOC_Os05g41840	0.99	1.35	3.3	6.82	9.49	6.13	1.88	7.48	3.97872	0.0338885	expressed protein
LOC_Os03g03520	0.43	1.2	0.95	3.43	3.27	3.49	0.86	3.39667	3.94961	0.00550835	expressed protein
LOC_Os06g04699	0.82	3.55	0.74	6.59	9.34	3.85	1.70333	6.59333	3.87084	0.0157834	expressed protein
LOC_Os05g35420	0	1.42	0	3.97	0	1.43	0.473333	1.8	3.80282	0.241942	expressed protein
LOC_Os05g11260	0.48	0.6	1.15	2.8	3	2.67	0.743333	2.82333	3.79821	0.00888	expressed protein
LOC_Os05g20304	1.59	1.25	0.39	4.47	2.86	4.9	1.07667	4.07667	3.78638	0.0350679	expressed protein
LOC_Os04g04030	0.47	0.54	0.46	1.38	2.72	1.45	0.49	1.85	3.77551	0.0401695	expressed protein
LOC_Os01g21310	0	0.47	0.84	2.15	1.56	1.22	0.436667	1.64333	3.76336	0.07177	expressed protein
LOC_Os07g38140	0.46	0.82	0.21	2.94	1.58	1.06	0.496667	1.86	3.74497	0.0674464	expressed protein
LOC_Os01g52670	1.95	1.24	0.88	4.81	4.33	6.01	1.35667	5.05	3.72236	0.0180491	expressed protein
LOC_Os11g09710	1.7	1.4	1.24	5.64	5.32	5	1.44667	5.32	3.67742	0.000108094	expressed protein
LOC_Os01g09440	0	0.43	0.81	1.11	1.24	2.01	0.413333	1.45333	3.51613	0.00630439	expressed protein
LOC_Os06g19460	0.18	0.74	0.66	0.78	3.59	1.12	0.526667	1.83	3.47468	0.117198	expressed protein
LOC_Os03g22820	2.04	1.25	0.93	4.55	4.03	5.98	1.40667	4.85333	3.45024	0.0252543	expressed protein
LOC_Os08g03400	1.87	1.99	2	8.17	9.41	2.36	1.95333	6.64667	3.40273	0.082714	expressed protein
LOC_Os05g47960	3.64	7.88	2.89	16.2	16.85	15.42	4.80333	16.1567	3.36364	0.00541938	expressed protein
LOC_Os11g32380	1.51	0.49	0.87	3.66	2.99	2.55	0.956667	3.06667	3.20557	0.00621982	expressed protein
LOC_Os04g37880	0.72	1.1	1.3	2.46	5.31	2.21	1.04	3.32667	3.19872	0.0737054	expressed protein
LOC_Os05g42160	0	0.44	2.34	3.68	2.54	2.65	0.926667	2.95667	3.19065	0.0861851	expressed protein
LOC_Os12g26220	0.67	2.56	1.21	4.88	3.96	5.15	1.48	4.66333	3.1509	0.0353843	expressed protein
LOC_Os03g55776	3.46	4.08	1.77	10.41	10.49	8.35	3.10333	9.75	3.14178	0.00028735	expressed protein
LOC_Os04g37760	8.15	8.25	8	27.01	27.36	21.86	8.13333	25.41	3.12418	0.00482665	expressed protein
LOC_Os10g11022	0.42	1.06	1.88	4.99	1.64	3.84	1.12	3.49	3.11607	0.0900194	expressed protein
LOC_Os07g37150	1.58	0.93	0.86	2.7	2.05	5.56	1.12333	3.43667	3.05935	0.0960646	expressed protein
LOC_Os01g69890	0	1.83	0	0	0	5.54	0.61	1.84667	3.02732	0.316437	expressed protein
LOC_Os01g29890	0	2.86	5.1	4.82	12.96	5.78	2.65333	7.85333	2.9598	0.0983405	expressed protein
LOC_Os04g46480	5.27	4.79	5.72	14.15	18.58	13.91	5.26	15.5467	2.95564	0.0140691	expressed protein
LOC_Os02g43230	0	0.27	1.44	2.27	1.05	1.63	0.57	1.65	2.89474	0.111548	expressed protein
LOC_Os03g13720	1.66	1.61	1.28	4.7	4.52	3.95	1.51667	4.39	2.89451	0.000709749	expressed protein
LOC_Os06g29460	0.66	0.95	1.02	2.28	2.62	2.56	0.876667	2.48667	2.8365	0.000276252	expressed protein
LOC_Os02g01290	0	1.42	3.05	7.61	1.81	3.14	1.49	4.18667	2.80984	0.19354	expressed protein
LOC_Os06g09950	0	2.42	8.62	4.08	4.69	21.97	3.68	10.2467	2.78442	0.0978973	expressed protein
LOC_Os12g14939	2.4	6.11	0	4.12	4.74	14.79	2.83667	7.88333	2.77908	0.207706	expressed protein
LOC_Os06g04195	2.83	2.31	2.67	8.94	5.59	7.15	2.60333	7.22667	2.77593	0.0150263	expressed protein
LOC_Os05g46690	0.65	1.37	1.18	4.17	2.65	2.01	1.06667	2.94333	2.75937	0.0763592	expressed protein
LOC_Os03g61860	2.69	2.04	2.62	5.96	8.15	6.13	2.45	6.74667	2.75374	0.0209936	expressed protein
LOC_Os10g36360	0.58	0.3	1.84	2.49	2.29	2.68	0.906667	2.48667	2.74265	0.0254435	expressed protein
LOC_Os08g07240	34.99	37.91	41.21	99.11	116.59	93.82	38.0367	103.173	2.71247	0.00657304	expressed protein
LOC_Os12g17710	0.61	0.94	0.89	1.48	1.7	3.41	0.813333	2.19667	2.70082	0.0678462	expressed protein
LOC_Os03g02300	1.17	2.68	1.32	4.26	6.06	3.6	1.72333	4.64	2.69246	0.00624887	expressed protein
LOC_Os02g13940	1.21	1.86	0	2.08	2.4	3.74	1.02333	2.74	2.67752	0.116603	expressed protein
LOC_Os05g05290	25.49	20.57	17.12	54.81	58.14	56.03	21.06	56.3267	2.67458	0.00357552	expressed protein
LOC_Os12g09190	0.71	1.1	0.79	3.25	2.09	1.6	0.866667	2.31333	2.66923	0.0594615	expressed protein
LOC_Os03g15530	0.22	0.4	0.91	1.17	0.92	1.99	0.51	1.36	2.66667	0.0187103	expressed protein
LOC_Os02g43490	0.73	1.04	0.77	2.48	2.38	1.86	0.846667	2.24	2.64567	0.00926797	expressed protein
LOC_Os06g05470	4.66	4.4	5.71	12.4	6.91	19.76	4.92333	13.0233	2.64523	0.0679495	expressed protein
LOC_Os11g36770	0.55	0.14	2.01	1.66	1.64	3.84	0.9	2.38	2.64444	0.00960029	expressed protein
LOC_Os03g56782	4.48	11.42	4.06	11.53	13.28	27.62	6.65333	17.4767	2.62675	0.119937	expressed protein
LOC_Os06g29250	0.79	1.21	0.72	1.35	2.73	3.04	0.906667	2.37333	2.61765	0.0511064	expressed protein
LOC_Os08g40919	6.16	2.78	5.62	14.69	8.6	14.71	4.85333	12.6667	2.60989	0.00814628	expressed protein
LOC_Os10g31760	0.29	1.04	0.26	1.87	1.15	1.12	0.53	1.38	2.60377	0.0915538	expressed protein
LOC_Os02g48680	0.47	0.64	0.57	0.94	1.24	2.17	0.56	1.45	2.58929	0.0650958	expressed protein
LOC_Os06g29804	0.66	1.01	0.31	2.08	1.54	1.49	0.66	1.70333	2.58081	0.0296099	expressed protein
LOC_Os05g40000	0.53	1.08	0.96	1.83	2.3	2.46	0.856667	2.19667	2.5642	0.00191953	expressed protein
LOC_Os09g01000	907.7	4235.24	520.83	3869	1350.9	9242.04	1887.92	4820.65	2.55341	0.236843	expressed protein
LOC_Os03g47050	1.88	0.82	0.49	3.91	2.91	1.24	1.06333	2.68667	2.52665	0.0327191	expressed protein
LOC_Os06g08990	5.13	6.9	8.32	15.89	19.06	16.31	6.78333	17.0867	2.51892	0.00692407	expressed protein
LOC_Os05g30420	0.7	0.65	0.23	1.43	1.26	1.28	0.526667	1.32333	2.51266	0.0130555	expressed protein
LOC_Os07g10420	5.26	6.54	7.78	15.47	18.02	15.67	6.52667	16.3867	2.51073	0.0055861	expressed protein
LOC_Os06g27400	0.91	0.61	1.06	3.21	2.07	1.17	0.86	2.15	2.5	0.0902511	expressed protein
LOC_Os04g49370	6.82	7.64	7.32	21.39	16.25	16.74	7.26	18.1267	2.49679	0.0141273	expressed protein
LOC_Os05g01210	21.97	22.64	25.37	61.36	59.09	51.68	23.3267	57.3767	2.4597	0.00663507	expressed protein
LOC_Os10g09150	0.91	1.39	1.1	2.6	3.89	1.87	1.13333	2.78667	2.45882	0.0402438	expressed protein
LOC_Os07g29224	1.79	2.33	2.77	5.65	4.81	6.46	2.29667	5.64	2.45573	0.00823477	expressed protein
LOC_Os07g38570	1.08	1.8	1.23	2.1	2.41	5.44	1.37	3.31667	2.42092	0.114619	expressed protein
LOC_Os07g37156	2.21	1.53	1.26	2.96	4.67	4.44	1.66667	4.02333	2.414	0.0496121	expressed protein
LOC_Os02g07709	1.08	0.44	1.18	1.67	1.5	3.33	0.9	2.16667	2.40741	0.0556403	expressed protein
LOC_Os01g69840	0.73	0.75	0	0.63	2.91	0	0.493333	1.18	2.39189	0.224984	expressed protein
LOC_Os01g58410	0.41	0.35	0.62	1.35	1.08	0.85	0.46	1.09333	2.37681	0.0475267	expressed protein
LOC_Os04g21710	25.79	29.11	33.31	74.64	77.56	55.95	29.4033	69.3833	2.35971	0.0219789	expressed protein
LOC_Os03g52410	2.33	0.85	0	2.57	1.32	3.59	1.06	2.49333	2.3522	0.15791	expressed protein
LOC_Os05g30160	1.04	0.79	0.71	2.23	1.28	2.4	0.846667	1.97	2.32677	0.0420266	expressed protein
LOC_Os09g36010	3.24	3.01	4.36	9.33	8.49	6.81	3.53667	8.21	2.32139	0.0267002	expressed protein
LOC_Os01g12190	3.95	4.83	4.06	13.1	8.58	8.11	4.28	9.93	2.32009	0.0421009	expressed protein
LOC_Os04g55250	2.51	0.72	1.23	2.25	3.13	4.88	1.48667	3.42	2.30045	0.117874	expressed protein
LOC_Os03g42450	1.01	0.52	0	0.43	1.5	1.56	0.51	1.16333	2.28105	0.207054	expressed protein
LOC_Os01g57100	1.16	1.15	1.33	2.83	2.72	2.73	1.21333	2.76	2.27473	0.00129318	expressed protein
LOC_Os02g56340	2.85	2.27	3.07	6.73	6.34	5.49	2.73	6.18667	2.26618	0.010995	expressed protein
LOC_Os11g04000	2.08	1.82	3.44	5.77	4.95	5.88	2.44667	5.53333	2.26158	0.00671997	expressed protein
LOC_Os09g20420	2.6	1.85	2.71	5.57	5.9	4.4	2.38667	5.29	2.21648	0.0255037	expressed protein
LOC_Os08g13014	0.44	0.74	0.4	1.08	1.25	1.17	0.526667	1.16667	2.21519	0.00673794	expressed protein
LOC_Os03g04450	17.98	18.05	18.31	39.84	43.58	35.99	18.1133	39.8033	2.19746	0.00537736	expressed protein
LOC_Os01g67110	3.37	4.29	2.7	7.83	9.93	4.96	3.45333	7.57333	2.19305	0.026609	expressed protein
LOC_Os01g57020	14.08	12.46	11.58	31.63	27.43	24.32	12.7067	27.7933	2.1873	0.0041896	expressed protein
LOC_Os01g33760	2.24	1.85	0	3.42	3.9	1.55	1.36333	2.95667	2.1687	0.012064	expressed protein
LOC_Os07g23485	8.86	9.16	9.5	19.21	20.77	19.05	9.17333	19.6767	2.14499	0.00162148	expressed protein
LOC_Os06g17450	4.23	4.47	6.03	11.15	9.55	10.71	4.91	10.47	2.13238	0.00752138	expressed protein
LOC_Os03g26310	2.33	2.37	0.58	3.63	3.35	4.24	1.76	3.74	2.125	0.0719323	expressed protein
LOC_Os03g04580	1.45	0.57	0.1	1.91	1.54	1.03	0.706667	1.49333	2.11321	0.020349	expressed protein
LOC_Os10g30890	1.54	0.93	1.46	2.45	3.11	2.71	1.31	2.75667	2.10433	0.0312311	expressed protein
LOC_Os03g01740	122.85	124.49	136.39	273.67	297.17	230.78	127.91	267.207	2.08902	0.0134542	expressed protein
LOC_Os03g32420	2.34	1.33	0.59	2.23	4.24	2.41	1.42	2.96	2.08451	0.111629	expressed protein
LOC_Os01g43260	0.59	0.45	0.53	0.5	2.31	0.45	0.523333	1.08667	2.07643	0.238257	expressed protein
LOC_Os11g43920	0.44	0.67	0.4	0	0.43	2.7	0.503333	1.04333	2.07285	0.301334	expressed protein
LOC_Os08g05660	4.87	5.06	5.6	11.13	11.61	9.08	5.17667	10.6067	2.04894	0.0154888	expressed protein
LOC_Os01g29690	0.46	1.42	0	0.79	0.92	2.14	0.626667	1.28333	2.04787	0.244095	expressed protein
LOC_Os07g12700	0	0	1.53	1.45	1.67	0	0.51	1.04	2.03922	0.329326	expressed protein
LOC_Os09g32540	54.51	54.67	55.92	111.09	120.44	103.62	55.0333	111.717	2.02998	0.00418179	expressed protein
LOC_Os02g32580	5.62	5.1	6.34	10	9.35	15.21	5.68667	11.52	2.02579	0.0307966	expressed protein
LOC_Os07g10800	0.46	0.23	2.07	0	2.71	2.82	0.92	1.84333	2.00362	0.196125	expressed protein
LOC_Os01g18160	2.53	0	0.76	3.62	1.67	1.3	1.09667	2.19667	2.00304	0.0389154	expressed protein
LOC_Os07g31650	2.33	2.13	3.08	4.88	5.98	4.23	2.51333	5.03	2.00133	0.0420203	expressed protein
LOC_Os06g04930	26.29	26.66	28.55	51	58.78	53.31	27.1667	54.3633	2.0011	0.00404683	expressed protein
LOC_Os06g42850	5.56	5.08	6.8	16.57	15.81	16.82	5.81333	16.4	2.8211	0.000386832	extracellular ligand-gated ion channel, putative, expressed
LOC_Os12g39130	1.02	2.43	1.24	6.44	1.35	2.1	1.56333	3.29667	2.10874	0.231612	fibroin heavy chain precursor, putative, expressed
LOC_Os01g49330	0.6	1.08	1.19	1.98	2.83	2.89	0.956667	2.56667	2.68293	0.00257124	formyl transferase, putative, expressed
LOC_Os03g16290	1.44	2.27	0.91	4.68	5.25	2.21	1.54	4.04667	2.62771	0.0270496	fringe-related protein, putative, expressed
LOC_Os02g07628	3.92	1.14	2.54	11.07	9.97	10.37	2.53333	10.47	4.13289	0.00187888	gamma-thionin family domain containing protein, expressed
LOC_Os05g35690	287.72	259.16	261.43	652.04	636.25	565.83	269.437	618.04	2.29382	0.00205302	GASR6 - Gibberellin-regulated GASA/GAST/Snakin family protein precursor, expressed
LOC_Os05g28770	0.71	1.32	1.43	2.65	3.42	3.07	1.15333	3.04667	2.64162	0.00251634	GCRP9 - Glycine and cysteine rich family protein precursor, expressed
LOC_Os04g44510	0.85	1.95	1.03	10.7	9.52	6.33	1.27667	8.85	6.93211	0.0143934	GEM, putative, expressed
LOC_Os04g44500	1.11	0.88	1.01	2.12	2.2	2.28	1	2.2	2.2	0.00317551	GEM, putative, expressed
LOC_Os11g13570	0.85	1.03	1.54	2.19	3.26	3.28	1.14	2.91	2.55263	0.0102468	gibberellin receptor GID1L2, putative, expressed
LOC_Os07g06830	30.13	30.67	29.69	72.23	65.4	84.54	30.1633	74.0567	2.45519	0.00872944	gibberellin receptor GID1L2, putative, expressed
LOC_Os03g15270	2.34	2.58	2.29	5.3	6.01	4.76	2.40333	5.35667	2.22885	0.00434588	gibberellin receptor GID1L2, putative, expressed
LOC_Os02g15178	0.05	0.05	5.76	0.05	12.57	0.05	1.95333	4.22333	2.16212	0.357137	glutelin, putative, expressed
LOC_Os08g42390	0.42	0.72	0.55	0.97	1.25	1.38	0.563333	1.2	2.13018	0.0111811	glycerophosphoryl diester phosphodiesterase family protein, putative, expressed
LOC_Os09g25720	3.28	4.07	3.4	8.46	6.26	7.96	3.58333	7.56	2.10977	0.0243444	glycine-rich cell wall structural protein 2 precursor, putative, expressed
LOC_Os10g41250	7.89	6.55	8.75	23.82	24.04	17.7	7.73	21.8533	2.82708	0.0164329	glycoprotein, putative, expressed
LOC_Os04g40510	11.56	11.39	11.34	25.25	24.68	22.7	11.43	24.21	2.11811	0.00157654	glycosyl hydrolase family 5 protein, putative, expressed
LOC_Os11g47570	0	0	0.13	1.35	0.99	1.76	0.0433333	1.36667	31.5385	0.00951758	glycosyl hydrolase, putative, expressed
LOC_Os11g47580	0	0.14	0.12	2.28	2.36	0.82	0.0866667	1.82	21	0.0393025	glycosyl hydrolase, putative, expressed
LOC_Os01g71474	47.94	43.4	46.98	103.92	109.46	103.47	46.1067	105.617	2.2907	0.00151049	glycosyl hydrolases family 17, putative, expressed
LOC_Os06g40060	24.71	22	24.97	53.12	56.02	45.49	23.8933	51.5433	2.15723	0.00973522	glycosyltransferase family protein, putative, expressed
LOC_Os01g63230	2.88	3.79	4.28	12.19	12.24	8.77	3.65	11.0667	3.03196	0.0188966	growth regulator related protein, putative, expressed
LOC_Os06g04790	7.13	8.43	9.02	21.81	18.36	18.94	8.19333	19.7033	2.4048	0.0092201	HAD superfamily phosphatase, putative, expressed
LOC_Os06g43620	32.76	31.51	33.46	89.31	82.97	75.54	32.5767	82.6067	2.53576	0.00354946	haemolysin-III, putative, expressed
LOC_Os02g08320	17.21	19.95	24.48	45.51	43.97	42.57	20.5467	44.0167	2.14228	0.00776897	haemolysin-III, putative, expressed
LOC_Os07g34040	1.48	3.67	2.31	14.56	14.87	10.46	2.48667	13.2967	5.34718	0.00860178	harpin-induced protein 1 domain containing protein, expressed
LOC_Os08g07550	0.38	0.96	0.34	3.22	3.52	0.87	0.56	2.53667	4.52976	0.0565247	hAT dimerisation domain-containing protein, putative, expressed
LOC_Os12g11510	0.25	0.44	0.45	1.12	1.38	1.14	0.38	1.21333	3.19298	0.00394482	hcr2-0B, putative, expressed
LOC_Os04g49260	1.52	1.55	2.98	11.93	7.24	9.74	2.01667	9.63667	4.77851	0.0167032	heavy metal-associated domain containing protein, expressed
LOC_Os10g36200	6.18	9.06	8.27	18.7	20.61	19.06	7.83667	19.4567	2.48277	0.000925528	heavy metal-associated domain containing protein, expressed
LOC_Os01g40710	5.43	4.46	5.15	10.48	10	10.84	5.01333	10.44	2.08245	0.000632856	high light inducible protein, putative, expressed
LOC_Os06g02580	0.17	0.88	1.09	1.7	2.04	0.93	0.713333	1.55667	2.18224	0.120929	high-affinity nickel-transport family protein, putative, expressed
LOC_Os03g06170	40.65	46.07	30.43	72.63	106.62	92.67	39.05	90.64	2.32113	0.0171778	hsp20/alpha crystallin family protein, putative, expressed
LOC_Os01g40550	0.24	1.62	0.66	2.3	1.81	1.69	0.84	1.93333	2.30159	0.090279	hsp20/alpha crystallin family protein, putative, expressed
LOC_Os12g02589	2.06	2.18	1.54	5.04	4.47	4.59	1.92667	4.7	2.43945	0.00377989	hydrolase, alpha/beta fold family protein, putative, expressed
LOC_Os05g11870	0.58	0.86	1.58	2.34	1.78	2.06	1.00667	2.06	2.04636	0.0535227	hydrolase, NUDIX family, domain containing protein, expressed
LOC_Os02g29610	0	0	0	1.59	2.6	3.34	0	2.51	#DIV/0!	0.0192441	hypothetical protein
LOC_Os09g14520	0.44	0.6	0.23	1.93	1.85	1.92	0.423333	1.9	4.48819	0.00366879	integral membrane protein, putative, expressed
LOC_Os03g60110	1.46	1.44	1.35	2.67	2.82	3.27	1.41667	2.92	2.06118	0.00983704	KH domain containing protein, putative, expressed
LOC_Os05g31610	0.89	1.23	1.58	3.57	4.24	2.84	1.23333	3.55	2.87838	0.0248647	Leucine Rich Repeat family protein, expressed
LOC_Os03g14642	7.93	6.01	4.43	15.36	12.26	17.25	6.12333	14.9567	2.44257	0.0243096	LTPL107 - Protease inhibitor/seed storage/LTP family protein precursor, expressed
LOC_Os02g44310	0.88	0.34	0	1.89	0.44	1.36	0.406667	1.23	3.02459	0.0798226	LTPL112 - Protease inhibitor/seed storage/LTP family protein precursor, expressed
LOC_Os04g55159	0	0	0	1.2	0.96	1.04	0	1.06667	#DIV/0!	0.00217325	LTPL125 - Protease inhibitor/seed storage/LTP family protein precursor, putative, expressed
LOC_Os12g13960	0	0.39	2.76	0.65	2.26	3.52	1.05	2.14333	2.04127	0.0534997	LTPL33 - Protease inhibitor/seed storage/LTP family protein precursor, expressed
LOC_Os12g42900	2.51	3	3.41	6.54	8.1	5.8	2.97333	6.81333	2.29148	0.0198149	lysine-rich arabinogalactan protein 19 precursor, putative, expressed
LOC_Os01g45360	6.24	5.74	6.83	27.82	29.28	20.8	6.27	25.9667	4.14141	0.0106301	membrane associated DUF588 domain containing protein, putative, expressed
LOC_Os12g34056	0	0	0.4	0	1.74	1.9	0.133333	1.21333	9.1	0.0928671	mitochondrial 60S ribosomal protein L16, putative, expressed
LOC_Os12g34062	3.93	1.2	0	1.35	5.44	7.27	1.71	4.68667	2.74074	0.207149	mitochondrial ribosomal protein S12, putative, expressed
LOC_Os02g46030	2.38	1.34	1.76	4.09	3.58	3.98	1.82667	3.88333	2.12591	0.00351792	MYB family transcription factor, putative, expressed
LOC_Os01g50360	0.6	0.83	0.88	1.87	3.34	1.02	0.77	2.07667	2.69697	0.0982206	NAC domain containing protein, putative, expressed
LOC_Os11g45950	0	0	0	4.08	3.05	7.7	0	4.94333	#DIV/0!	0.0363059	NAC domain-containing protein 90, putative, expressed
LOC_Os04g16854	1.72	0.59	1.47	0.3	2.97	5.52	1.26	2.93	2.3254	0.205294	NADPH-dependent oxidoreductase, putative, expressed
LOC_Os10g38206	0.99	2.79	0.92	2.95	2.54	5.29	1.56667	3.59333	2.29362	0.134035	NADPH-dependent oxidoreductase, putative, expressed
LOC_Os11g45970	0.07	0.13	0.04	1.23	1.3	1.2	0.08	1.24333	15.5417	4.10501e-06	NBS-LRR disease resistance protein, putative, expressed
LOC_Os03g19427	7.19	9.34	8.41	18.01	20.62	14.84	8.31333	17.8233	2.14395	0.0127075	nicotianamine synthase, putative, expressed
LOC_Os09g38010	0	0.06	0	5.84	6.02	4.92	0.02	5.59333	279.667	0.00172803	no apical meristem protein, putative, expressed
LOC_Os11g31380	12.66	12.11	13.66	78.49	85.04	77.56	12.81	80.3633	6.27348	0.000823819	no apical meristem protein, putative, expressed
LOC_Os03g24910	1.17	1.7	2.01	4.42	4.86	4.16	1.62667	4.48	2.7541	0.00746584	nodulation protein-related, putative, expressed
LOC_Os12g38770	0.52	0.43	0.26	0.89	1.11	1.3	0.403333	1.1	2.72727	0.0346446	nucleotide pyrophosphatase/phosphodiesterase, putative, expressed
LOC_Os06g03540	1.56	2.1	3.3	5.08	4.46	4.87	2.32	4.80333	2.0704	0.0241329	oligopeptide transporter, putative, expressed
LOC_Os08g06100	4.96	5.32	5.98	13.77	12.06	10.24	5.42	12.0233	2.21833	0.0187288	O-methyltransferase, putative, expressed
LOC_Os01g72100	11.9	11.14	12.7	37.95	41.5	28.03	11.9133	35.8267	3.00727	0.0165936	OsCML10 - Calmodulin-related calcium sensor protein, expressed
LOC_Os02g11790	1.03	0.97	0.47	2.17	2.14	1.03	0.823333	1.78	2.16194	0.0202332	OsFBK4 - F-box domain and kelch repeat containing protein, expressed
LOC_Os04g31610	1.59	2	2.29	4.18	5.46	5.19	1.96	4.94333	2.52211	0.00360167	OsFBO3 - F-box and other domain containing protein, expressed
LOC_Os04g11450	0.99	1.06	1.2	3.02	3.8	3.39	1.08333	3.40333	3.14154	0.00424031	OsFBX118 - F-box domain containing protein, expressed
LOC_Os07g36320	0.17	0.26	0.47	1.04	1.71	0.53	0.3	1.09333	3.64444	0.0939536	OsFBX244 - F-box domain containing protein, expressed
LOC_Os08g41760	0.71	0.06	0.43	0.4	1.51	1.63	0.4	1.18	2.95	0.145874	OsFBX304 - F-box domain containing protein, expressed
LOC_Os11g09590	0.3	0.11	0.07	1.74	2.97	2.78	0.16	2.49667	15.6042	0.0176032	OsFBX404 - F-box domain containing protein, expressed
LOC_Os11g09690	0.76	1.34	0.64	3.56	4.86	3.42	0.913333	3.94667	4.32117	0.00318865	OsFBX410 - F-box domain containing protein, expressed
LOC_Os02g13520	0.53	0.44	0.52	1.5	0.72	1.13	0.496667	1.11667	2.24832	0.0448062	OsIAA7 - Auxin-responsive Aux/IAA gene family member, expressed
LOC_Os02g36924	1.9	1.4	1.58	3.51	3.36	3.96	1.62667	3.61	2.21926	0.00618104	OsMADS27 - MADS-box family gene with MIKCc type-box, expressed
LOC_Os04g57720	9.29	5.47	5.95	26.91	24.14	26.83	6.90333	25.96	3.7605	0.00126599	OsRR6 type-A response regulator, expressed
LOC_Os07g37040	13.51	13.5	16.18	28.65	34.03	26	14.3967	29.56	2.05325	0.0195741	PB1 domain containing protein, expressed
LOC_Os12g06820	1.31	0.63	0.63	3.2	1.91	3.09	0.856667	2.73333	3.19066	0.0157071	PE repeat family protein, putative, expressed
LOC_Os04g49720	3.34	1.7	1.38	7.03	3.9	2.81	2.14	4.58	2.14019	0.0333052	pectinesterase inhibitor domain containing protein, putative, expressed
LOC_Os07g41650	29.9	25.14	26.2	77.93	75.01	63.44	27.08	72.1267	2.66347	0.0037804	pectinesterase, putative, expressed
LOC_Os05g47510	0.75	0.64	0.11	1.07	0.37	2.12	0.5	1.18667	2.37333	0.210361	pentatricopeptide, putative, expressed
LOC_Os12g15460	0.51	0.75	0.78	1.54	1.23	1.44	0.68	1.40333	2.06373	0.0233106	pentatricopeptide, putative, expressed
LOC_Os06g45340	0.23	0.71	0.53	1.3	1.96	1.44	0.49	1.56667	3.19728	0.00410871	peptidyl-prolyl cis-trans isomerase, FKBP-type, putative, expressed
LOC_Os10g06630	2.24	2.99	2.82	12.88	13.81	7.71	2.68333	11.4667	4.27329	0.0229024	peptidyl-prolyl cis-trans isomerase, putative, expressed
LOC_Os10g22990	1.57	0.8	0.63	2.55	2.42	3.23	1	2.73333	2.73333	0.0332851	phi-1-like phosphate-induced protein, putative, expressed
LOC_Os04g35100	3.16	2.74	2.83	9.11	8.43	6.33	2.91	7.95667	2.73425	0.0114459	phospholipase C, putative, expressed
LOC_Os12g31320	0.22	0	0.4	0.57	2.2	0.69	0.206667	1.15333	5.58065	0.135054	photoreceptor-interacting protein-like, putative, expressed
LOC_Os03g43880	0.6	0.51	0	1.46	1.19	1.55	0.37	1.4	3.78378	0.030165	PLA IIIA/PLP7, putative, expressed
LOC_Os03g06680	1.83	2.06	1.94	4	3.25	5.07	1.94333	4.10667	2.11321	0.0304773	plant-specific domain TIGR01615 family protein, expressed
LOC_Os03g44630	0	0	0	4.87	5.46	6.23	0	5.52	#DIV/0!	0.00252475	plastocyanin-like domain containing protein, putative, expressed
LOC_Os06g31300	0	0	0	3.15	2.93	1.96	0	2.68	#DIV/0!	0.009051	PPR repeat domain containing protein, putative, expressed
LOC_Os10g41580	2.53	1.96	2.6	5.76	4.12	4.92	2.36333	4.93333	2.08745	0.00819919	protein binding protein, putative, expressed
LOC_Os05g48760	11.13	11.15	12.05	26.67	30.04	30.79	11.4433	29.1667	2.54879	0.00188919	protein of unknown function DUF1421 domain containing protein, expressed
LOC_Os03g18110	6.09	7.34	5.46	25.77	25.53	24.44	6.29667	25.2467	4.00953	0.000257712	proteins of unknown function domain containing protein, putative, expressed
LOC_Os02g31980	0	0	0	1.2	0	2.15	0	1.11667	#DIV/0!	0.107239	proton-dependent oligopeptide transport, putative, expressed
LOC_Os07g11330	3141.36	2720.91	2985.79	8816.31	8369.68	7728.68	2949.35	8304.89	2.81583	0.00162878	RAL2 - Seed allergenic protein RA5/RA14/RA17 precursor, expressed
LOC_Os07g11410	3762.27	3778.05	3588.46	9504.75	9295.31	8227.84	3709.59	9009.3	2.42865	0.00200369	RAL5 - Seed allergenic protein RA5/RA14/RA17 precursor, expressed
LOC_Os07g11510	6578.71	6221.45	6447.92	16711.3	16576.6	15317.8	6416.03	16201.9	2.52522	0.00111306	RAL6 - Seed allergenic protein RA5/RA14/RA17 precursor, expressed
LOC_Os07g33850	3.55	3.62	3.32	8.82	8.83	7.55	3.49667	8.4	2.40229	0.00234676	ras-related protein, putative, expressed
LOC_Os04g14550	0.08	0.02	0.02	1.73	1.79	1.42	0.04	1.64667	41.1667	0.00228491	retrotransposon protein, putative, Ty1-copia subclass, expressed
LOC_Os04g54280	2.05	1.74	1.67	9.29	8.1	7.01	1.82	8.13333	4.46886	0.00373828	retrotransposon protein, putative, Ty1-copia subclass, expressed
LOC_Os05g41830	0.54	0.23	0.41	1.66	0.86	1.43	0.393333	1.31667	3.34746	0.0126109	retrotransposon protein, putative, Ty1-copia subclass, expressed
LOC_Os11g03830	0.76	0.4	0.34	0.79	1.27	1.22	0.5	1.09333	2.18667	0.0848819	retrotransposon protein, putative, Ty1-copia subclass, expressed
LOC_Os06g24720	0	0	0	0	0	3.18	0	1.06	#DIV/0!	0.211325	retrotransposon protein, putative, Ty3-gypsy subclass
LOC_Os06g26010	0.06	0.04	0.08	3.19	2.97	2.34	0.06	2.83333	47.2222	0.00443943	retrotransposon protein, putative, Ty3-gypsy subclass
LOC_Os07g02070	0.54	0.31	0.62	0.92	1.87	1.65	0.49	1.48	3.02041	0.0505506	retrotransposon protein, putative, Ty3-gypsy subclass
LOC_Os08g11560	0	0.96	0.66	1.18	2.27	0.53	0.54	1.32667	2.45679	0.114638	retrotransposon protein, putative, Ty3-gypsy subclass
LOC_Os08g12640	0	0.06	0.1	1.07	0.75	1.92	0.0533333	1.24667	23.375	0.0347148	retrotransposon protein, putative, Ty3-gypsy subclass, expressed
LOC_Os10g19919	4.48	6.82	6.34	29	30.08	30.54	5.88	29.8733	5.0805	0.000124135	retrotransposon protein, putative, Ty3-gypsy subclass, expressed
LOC_Os03g36279	3.06	1.87	2.32	12.89	9.89	11.02	2.41667	11.2667	4.66207	0.00176932	retrotransposon protein, putative, Ty3-gypsy subclass, expressed
LOC_Os04g16870	0.21	0.57	0	1.62	0	1.41	0.26	1.01	3.88462	0.186814	retrotransposon protein, putative, Ty3-gypsy subclass, expressed
LOC_Os04g19670	136.08	139.89	133.88	467.44	565.16	516.73	136.617	516.443	3.78024	0.00253557	retrotransposon protein, putative, Ty3-gypsy subclass, expressed
LOC_Os04g27810	50.83	76.39	83.98	282.52	274.48	238.45	70.4	265.15	3.76634	0.00646016	retrotransposon protein, putative, Ty3-gypsy subclass, expressed
LOC_Os10g14970	1.34	0.8	1.42	5.85	3.87	1.55	1.18667	3.75667	3.16573	0.0921621	retrotransposon protein, putative, Ty3-gypsy subclass, expressed
LOC_Os02g18590	0.43	0.53	0.47	1.08	1.21	1.14	0.476667	1.14333	2.3986	8.7477e-05	retrotransposon protein, putative, Ty3-gypsy subclass, expressed
LOC_Os12g12080	2.55	2.52	2.86	6.13	5.7	6.99	2.64333	6.27333	2.37327	0.00285291	retrotransposon protein, putative, Ty3-gypsy subclass, expressed
LOC_Os02g27380	5.44	6.49	5.24	13.51	12.84	11.74	5.72333	12.6967	2.2184	0.00308211	retrotransposon protein, putative, Ty3-gypsy subclass, expressed
LOC_Os04g17810	0.27	0.28	1.48	5.62	6.74	3.79	0.676667	5.38333	7.95567	0.0314842	retrotransposon protein, putative, unclassified
LOC_Os09g28140	0.53	0.68	0	0	0	3.2	0.403333	1.06667	2.64463	0.326661	retrotransposon protein, putative, unclassified
LOC_Os06g16470	0.22	0.38	0.63	1.03	1.06	1.01	0.41	1.03333	2.52033	0.0196404	retrotransposon protein, putative, unclassified
LOC_Os04g54920	0.92	1.99	0.85	2.86	4.59	1.82	1.25333	3.09	2.46543	0.030232	retrotransposon protein, putative, unclassified
LOC_Os05g48910	0.91	0.82	0.69	1.99	2	1.72	0.806667	1.90333	2.3595	0.000806426	retrotransposon protein, putative, unclassified
LOC_Os02g34760	0	0	0	1.3	1.1	2.18	0	1.52667	#DIV/0!	0.0220571	retrotransposon protein, putative, unclassified, expressed
LOC_Os04g32760	0	0	0	3.86	4.3	0.87	0	3.01	#DIV/0!	0.0539084	retrotransposon protein, putative, unclassified, expressed
LOC_Os11g47010	0.13	0	0	2.11	1.29	0.46	0.0433333	1.28667	29.6923	0.0527501	retrotransposon protein, putative, unclassified, expressed
LOC_Os04g17820	0.35	0.24	0	4.85	4.76	4.44	0.196667	4.68333	23.8136	1.43504e-05	retrotransposon protein, putative, unclassified, expressed
LOC_Os12g40650	0.19	0.23	0.1	3.81	2.49	4.43	0.173333	3.57667	20.6346	0.0151986	retrotransposon protein, putative, unclassified, expressed
LOC_Os08g07570	0	0.21	0	0.58	0.68	2.42	0.07	1.22667	17.5238	0.104465	retrotransposon protein, putative, unclassified, expressed
LOC_Os07g09760	0.28	0.03	0.06	1.6	2.18	1.34	0.123333	1.70667	13.8378	0.0153051	retrotransposon protein, putative, unclassified, expressed
LOC_Os07g33450	0.56	0.4	0.35	2.87	3.15	2.41	0.436667	2.81	6.43511	0.0035722	retrotransposon protein, putative, unclassified, expressed
LOC_Os02g41940	0.49	1.05	0.44	3.78	4.93	3.77	0.66	4.16	6.30303	0.00147238	retrotransposon protein, putative, unclassified, expressed
LOC_Os05g14330	1.3	1.5	0.95	6.09	6.04	6.16	1.25	6.09667	4.87733	0.000811363	retrotransposon protein, putative, unclassified, expressed
LOC_Os07g16320	0.6	0.2	0.18	0.17	2.55	1.84	0.326667	1.52	4.65306	0.144753	retrotransposon protein, putative, unclassified, expressed
LOC_Os12g27800	0.39	0.82	0.56	2.22	2.7	3.13	0.59	2.68333	4.54802	0.00638082	retrotransposon protein, putative, unclassified, expressed
LOC_Os05g18740	1.52	1.78	1.28	5.72	5.71	5.9	1.52667	5.77667	3.78384	0.00111185	retrotransposon protein, putative, unclassified, expressed
LOC_Os06g27410	1.97	3.15	2.27	8.93	9.63	7.71	2.46333	8.75667	3.5548	0.00252138	retrotransposon protein, putative, unclassified, expressed
LOC_Os03g29200	0.89	0.9	0	2.79	1.75	1.82	0.596667	2.12	3.55307	0.0228668	retrotransposon protein, putative, unclassified, expressed
LOC_Os11g45290	0.87	1.12	1.21	3.72	3.35	4.01	1.06667	3.69333	3.4625	0.00284139	retrotransposon protein, putative, unclassified, expressed
LOC_Os01g43340	0.39	0.37	0.38	1.59	1.11	1.13	0.38	1.27667	3.35965	0.0137238	retrotransposon protein, putative, unclassified, expressed
LOC_Os11g40940	1.31	1.44	1.81	4.71	5.69	4.69	1.52	5.03	3.30921	0.0063475	retrotransposon protein, putative, unclassified, expressed
LOC_Os06g31200	0.78	0.8	0.72	2.54	2.24	1.53	0.766667	2.10333	2.74348	0.0204653	retrotransposon protein, putative, unclassified, expressed
LOC_Os03g47570	0.7	0.82	0.39	1.16	2.19	1.75	0.636667	1.7	2.67016	0.0359586	retrotransposon protein, putative, unclassified, expressed
LOC_Os02g52580	0.39	0.64	1.05	2.03	2.26	1.2	0.693333	1.83	2.63942	0.0738765	retrotransposon protein, putative, unclassified, expressed
LOC_Os05g39920	0.37	0.88	0.71	2.07	1.37	1.52	0.653333	1.65333	2.53061	0.0549295	retrotransposon protein, putative, unclassified, expressed
LOC_Os03g37030	0.52	0.27	1.42	1.35	1.55	2.42	0.736667	1.77333	2.40724	0.0078202	retrotransposon protein, putative, unclassified, expressed
LOC_Os01g57960	18.55	61.44	16.42	57.99	47.85	116.85	32.1367	74.23	2.30982	0.164789	retrotransposon protein, putative, unclassified, expressed
LOC_Os11g23080	73.71	67.75	70.23	160.57	163.84	148.78	70.5633	157.73	2.2353	0.00168016	retrotransposon protein, putative, unclassified, expressed
LOC_Os01g29910	3.08	2.82	3.17	6.35	7.15	6.5	3.02333	6.66667	2.20507	0.00439294	retrotransposon protein, putative, unclassified, expressed
LOC_Os04g17850	1.1	2.98	2.73	4.86	4.05	5.79	2.27	4.9	2.15859	0.0412118	retrotransposon protein, putative, unclassified, expressed
LOC_Os08g22004	4.02	3.49	4.06	8.8	7.95	6.6	3.85667	7.78333	2.01815	0.015148	retrotransposon protein, putative, unclassified, expressed
LOC_Os12g31485	0.89	1.24	0	0	2.35	1.94	0.71	1.43	2.01408	0.240817	retrotransposon protein, putative, unclassified, expressed
LOC_Os01g41390	0	0	0	2.96	2.28	0	0	1.74667	#DIV/0!	0.0951464	retrotransposon, putative, centromere-specific
LOC_Os05g18250	0	0.17	0	3.25	1.79	2.95	0.0566667	2.66333	47	0.0174979	retrotransposon, putative, centromere-specific
LOC_Os05g18419	0.46	1.82	0	22.57	37.17	33.02	0.76	30.92	40.6842	0.00890984	retrotransposon, putative, centromere-specific
LOC_Os03g41879	0.57	0	0.51	2.92	1.12	3.58	0.36	2.54	7.05556	0.0309647	retrotransposon, putative, centromere-specific
LOC_Os10g09260	0	0	0	1.65	1.1	2.3	0	1.68333	#DIV/0!	0.0199611	retrotransposon, putative, centromere-specific, expressed
LOC_Os07g28970	0.93	0.43	0	9.81	13.84	16.38	0.453333	13.3433	29.4338	0.0137231	retrotransposon, putative, centromere-specific, expressed
LOC_Os08g24850	0.54	0.14	0	3.1	4.88	2.25	0.226667	3.41	15.0441	0.0277854	retrotransposon, putative, centromere-specific, expressed
LOC_Os05g02160	0.8	0	0	0.69	3.16	0	0.266667	1.28333	4.8125	0.221542	retrotransposon, putative, centromere-specific, expressed
LOC_Os03g57870	0.31	0.92	0.84	1.97	1.01	1.53	0.69	1.50333	2.17874	0.108673	RFC3 - Putative clamp loader of PCNA, replication factor C subunit 3, expressed
LOC_Os02g06290	0.52	0.55	0.87	2.82	1.95	0.7	0.646667	1.82333	2.81959	0.122296	rhodanese-like domain containing protein, putative, expressed
LOC_Os02g57670	0.23	0.67	0.36	1.02	1.29	2.02	0.42	1.44333	3.43651	0.0432094	ribosomal L9, putative, expressed
LOC_Os03g03360	1.27	1.06	1.41	2.65	2.93	2.9	1.24667	2.82667	2.26738	0.00435544	ribosomal protein L5, putative, expressed
LOC_Os07g07719	0.65	0.3	0.31	1.32	1.42	0.84	0.42	1.19333	2.84127	0.0245502	ribosomal protein S13p/S18e, putative, expressed
LOC_Os12g33954	0	0	2.15	1.35	2.37	2.12	0.716667	1.94667	2.71628	0.109482	ribosomal protein S2, putative, expressed
LOC_Os09g06770	3.81	2.08	3.46	8.41	7.26	19.31	3.11667	11.66	3.74118	0.0722733	RING finger protein, putative, expressed
LOC_Os02g50990	3.45	2.9	2.79	8.85	8.7	9.28	3.04667	8.94333	2.93545	0.00145099	RING-H2 finger protein ATL1Q, putative, expressed
LOC_Os02g36320	1.83	0.68	0	2.56	2.79	1.28	0.836667	2.21	2.64143	0.0378679	RING-H2 finger protein ATL3B precursor, putative, expressed
LOC_Os03g05570	0.15	0.45	0.53	1.13	0.44	1.58	0.376667	1.05	2.78761	0.0940139	RING-H2 finger protein ATL3F, putative, expressed
LOC_Os01g60730	1.09	1.23	0.66	2.18	2.98	2.42	0.993333	2.52667	2.54362	0.0101346	RING-H2 finger protein, putative, expressed
LOC_Os12g01010	0.54	0.4	0.39	3.41	2.46	2.3	0.443333	2.72333	6.14286	0.00833743	RNA recognition motif containing protein, putative, expressed
LOC_Os07g44570	0	0.61	0.72	1.37	3.54	4.9	0.443333	3.27	7.37594	0.0368335	root phototropism protein 3, putative, expressed
LOC_Os08g23410	0.38	0.39	0.23	1.52	1.75	0.78	0.333333	1.35	4.05	0.0260935	rubredoxin family protein, putative, expressed
LOC_Os07g14070	0	0	0	3.08	2.57	3.15	0	2.93333	#DIV/0!	0.00193027	SCP-like extracellular protein, expressed
LOC_Os06g24290	0	0.87	0	1.1	0.42	3.96	0.29	1.82667	6.29885	0.178125	SCP-like extracellular protein, expressed
LOC_Os12g01200	0.46	0.87	0.73	1.57	1.91	1.19	0.686667	1.55667	2.26699	0.0258744	senescence-induced receptor-like serine/threonine-protein kinase precursor, putative, expressed
LOC_Os12g05540	10.74	11.36	10.09	42.04	46.07	40.57	10.73	42.8933	3.99751	0.000808784	Ser/Thr protein phosphatase family protein, putative, expressed
LOC_Os04g37710	2.09	2.28	2.6	5.82	6.05	3.82	2.32333	5.23	2.25108	0.0374317	serine hydrolase domain containing protein, expressed
LOC_Os03g12150	0	0	0	1.88	1.85	2.47	0	2.06667	#DIV/0!	0.00470259	serine/threonine-protein kinase receptor precursor, putative, expressed
LOC_Os03g03410	5.31	4.46	5.67	14	13.65	14.02	5.14667	13.89	2.69883	0.000388783	serine/threonine-protein kinase, putative, expressed
LOC_Os02g55610	3.84	1.75	3.49	5.55	7.19	8.11	3.02667	6.95	2.29626	0.0370392	serine-rich protein, putative, expressed
LOC_Os01g63970	3.44	3.07	3.2	9.37	9.94	6.76	3.23667	8.69	2.68486	0.0155489	sialyltransferase family domain containing protein, expressed
LOC_Os02g46660	0.55	0.65	0.9	1.47	1.8	2.04	0.7	1.77	2.52857	0.00244218	SNARE associated Golgi protein, putative, expressed
LOC_Os07g47400	0.13	0	0	1.01	1.03	1.2	0.0433333	1.08	24.9231	0.00392856	SRC2 protein, putative, expressed
LOC_Os05g46750	0.17	0	0	1.18	2.38	0.88	0.0566667	1.48	26.1176	0.0486641	STE_MEKK_ste11_MAP3K.18 - STE kinases include homologs to sterile 7, sterile 11 and sterile 20 from yeast, expressed
LOC_Os05g46760	3.81	3.94	5.65	12.58	8.55	6.05	4.46667	9.06	2.02836	0.0988317	STE_MEKK_ste11_MAP3K.19 - STE kinases include homologs to sterile 7, sterile 11 and sterile 20 from yeast, expressed
LOC_Os01g50370	1.22	0.88	0.37	1.57	2.4	1.56	0.823333	1.84333	2.23887	0.0497468	STE_MEKK_ste11_MAP3K.4 - STE kinases include homologs to sterile 7, sterile 11 and sterile 20 from yeast, expressed
LOC_Os01g50410	2.16	2.08	2.32	5.15	6.49	3.7	2.18667	5.11333	2.33841	0.0394937	STE_MEKK_ste11_MAP3K.6 - STE kinases include homologs to sterile 7, sterile 11 and sterile 20 from yeast, expressed
LOC_Os08g15600	0.32	0.3	0	0.57	0.65	3.2	0.206667	1.47333	7.12903	0.160254	stomatin-like protein 2, putative, expressed
LOC_Os07g04150	20.94	24.36	25.76	48.19	52.97	43.53	23.6867	48.23	2.03617	0.0093776	stress-induced protein, putative, expressed
LOC_Os06g32350	0	0	0	5.4	2.8	1.15	0	3.11667	#DIV/0!	0.0639924	THION12 - Plant thionin family protein precursor
LOC_Os06g32370	0.57	0.29	0.51	7.58	4.62	6.73	0.456667	6.31	13.8175	0.00897757	THION16 - Plant thionin family protein precursor, putative
LOC_Os01g41140	67.4	63.96	59.9	162.73	159.53	132.08	63.7533	151.447	2.37551	0.00386688	THION18 - Plant thionin family protein precursor, expressed
LOC_Os06g49160	0.41	0.42	0.65	0.7	1.51	0.94	0.493333	1.05	2.12838	0.0860499	thylakoid lumenal 16.5 kDa protein, chloroplast precursor, putative, expressed
LOC_Os10g01660	2.19	1.91	1.15	6.99	7.3	7.65	1.75	7.31333	4.17905	0.00396429	transferase family protein, putative, expressed
LOC_Os05g50920	5.82	6.88	6.92	15.29	13.49	12.82	6.54	13.8667	2.12029	0.0107329	transmembrane amino acid transporter protein, putative, expressed
LOC_Os01g15770	0.21	0.51	0.65	1.35	1.13	1.21	0.456667	1.23	2.69343	0.0261476	transmembrane protein 136, putative, expressed
LOC_Os07g38380	7.57	7.43	9.83	19.87	21.84	15.05	8.27667	18.92	2.28594	0.0309601	transmembrane protein 49, putative, expressed
LOC_Os12g32760	0.8	1.23	0.99	3.29	3.55	3.72	1.00667	3.52	3.49669	0.00111584	transporter family protein, putative, expressed
LOC_Os05g50280	2.29	2.2	2.57	5.83	6.18	5.42	2.35333	5.81	2.46884	0.0044649	transporter family protein, putative, expressed
LOC_Os07g34006	2.95	0.64	1.47	3.41	4.22	2.61	1.68667	3.41333	2.02372	0.10495	transporter family protein, putative, expressed
LOC_Os04g19470	0	0	0	4.16	3.56	2.43	0	3.38333	#DIV/0!	0.0108699	transposon protein, putative, CACTA, En/Spm sub-class
LOC_Os03g21100	0	0	0	1.8	2.12	2.01	0	1.97667	#DIV/0!	0.00112375	transposon protein, putative, CACTA, En/Spm sub-class, expressed
LOC_Os06g40530	0	0	0	1.3	1.49	0.78	0	1.19	#DIV/0!	0.0151801	transposon protein, putative, CACTA, En/Spm sub-class, expressed
LOC_Os04g07980	0.05	0.02	0	1.21	1.63	1.59	0.0233333	1.47667	63.2857	0.00502333	transposon protein, putative, CACTA, En/Spm sub-class, expressed
LOC_Os11g10490	0	0.08	0.08	2.85	2.62	2.25	0.0533333	2.57333	48.25	0.00301432	transposon protein, putative, CACTA, En/Spm sub-class, expressed
LOC_Os02g50805	0.49	1.79	1.52	8.21	5.09	1.03	1.26667	4.77667	3.77105	0.138556	transposon protein, putative, CACTA, En/Spm sub-class, expressed
LOC_Os08g11470	2.7	2.25	2.39	5.38	5.53	5.49	2.44667	5.46667	2.23433	0.00172343	transposon protein, putative, CACTA, En/Spm sub-class, expressed
LOC_Os03g13110	3.28	3.23	2.82	6.29	9.27	9.07	3.11	8.21	2.63987	0.0198191	transposon protein, putative, Mariner sub-class, expressed
LOC_Os03g28060	2.54	2.35	2.28	4.55	6.14	4.91	2.39	5.2	2.17573	0.0163896	transposon protein, putative, Mutator sub-class, expressed
LOC_Os02g15560	6.1	4.79	5.48	12.02	12.33	11.22	5.45667	11.8567	2.17288	0.00395168	transposon protein, putative, Mutator sub-class, expressed
LOC_Os11g39940	0	0	0.13	7.75	6.77	5.5	0.0433333	6.67333	154	0.00533829	transposon protein, putative, unclassified, expressed
LOC_Os06g07570	0.53	0.27	0	2.26	0.52	0.81	0.266667	1.19667	4.4875	0.0819398	transposon protein, putative, unclassified, expressed
LOC_Os06g39210	0.79	0.93	0.77	1.5	2.46	1.51	0.83	1.82333	2.19679	0.0329544	transposon protein, putative, unclassified, expressed
LOC_Os01g03020	0.14	0.06	0.17	1.12	1.14	0.91	0.123333	1.05667	8.56757	0.00574141	tRNA synthetase class I, putative, expressed
LOC_Os01g57940	0.74	0.64	0.34	1.98	2.42	1.6	0.573333	2	3.48837	0.00750301	tyrosine protein kinase domain containing protein, putative, expressed
LOC_Os01g13280	6.3	6.03	6.39	13.48	13.26	11.05	6.24	12.5967	2.0187	0.0086766	ubiquitin conjugating enzyme protein, putative, expressed
LOC_Os01g74320	0.82	0.28	0.17	1.33	2.34	0.98	0.423333	1.55	3.66142	0.070454	ubiquitin ligase, putative, expressed
LOC_Os06g30970	32.22	30.95	39.14	78.4	76.22	68.22	34.1033	74.28	2.17809	0.0092914	ubiquitin-conjugating enzyme, putative, expressed
LOC_Os09g30411	0.24	0.51	0.29	1.73	1.17	0.55	0.346667	1.15	3.31731	0.0784213	UBX domain-containing protein, putative, expressed
LOC_Os07g13660	0	0	0	4.31	3.51	3.97	0	3.93	#DIV/0!	0.00173049	UDP-glucoronosyl and UDP-glucosyl transferase domain containing protein, expressed
LOC_Os03g22370	0	0.89	0	0.21	0.99	1.92	0.296667	1.04	3.50562	0.167149	ultraviolet-B-repressible protein, putative, expressed
LOC_Os03g58850	0.46	0.47	1.45	0.79	2.71	2.82	0.793333	2.10667	2.65546	0.0702151	uncharacterized PE-PGRS family protein PE_PGRS3 precursor, putative, expressed
LOC_Os02g40260	0.09	0.29	0	1.7	0.84	0.58	0.126667	1.04	8.21053	0.0599607	uncharacterized protein At4g06744 precursor, putative, expressed
LOC_Os06g50659	1.13	1.85	3.68	7.02	4.5	6.19	2.22	5.90333	2.65916	0.0396538	UPF0496 protein 2, putative, expressed
LOC_Os06g50809	1.13	1.85	3.68	7.02	4.5	6.19	2.22	5.90333	2.65916	0.0396538	UPF0496 protein 2, putative, expressed
LOC_Os12g31850	0.38	0.37	0.31	0.97	1.02	1.06	0.353333	1.01667	2.87736	0.00245646	ureide permease, putative, expressed
LOC_Os03g15650	1.76	2.05	1.91	5.41	5.66	4.63	1.90667	5.23333	2.74476	0.00411185	vacuolar sorting protein, putative, expressed
LOC_Os06g41450	1.91	1.46	1.59	7.53	9.92	6.64	1.65333	8.03	4.85685	0.0131389	VQ domain containing protein, putative, expressed
LOC_Os08g08090	0.46	0.94	0	1.97	1.82	4.25	0.466667	2.68	5.74286	0.0828797	wound induced protein, putative, expressed
LOC_Os04g54300	29.06	26.98	19.18	105.59	123.97	93.9	25.0733	107.82	4.30019	0.00368252	wound induced protein, putative, expressed
LOC_Os01g60640	5.03	3.41	4.23	9.09	10	8.62	4.22333	9.23667	2.18706	0.0120908	WRKY21, expressed
LOC_Os02g29980	1.55	1.27	0.97	3.02	3.22	3.53	1.26333	3.25667	2.57784	0.0120667	X8 domain containing protein, expressed
LOC_Os02g52590	0.54	1.07	0.28	2.27	2.61	3.6	0.63	2.82667	4.48677	0.0300557	xyloglucan fucosyltransferase, putative, expressed
LOC_Os06g23030	0.73	2.12	1.55	5.45	3.38	1.88	1.46667	3.57	2.43409	0.127985	ZF-HD protein dimerisation region containing protein, expressed
LOC_Os01g07930	7.06	8.32	9.94	20.69	18.41	16.52	8.44	18.54	2.19668	0.0191431	zinc finger C-x8-C-x5-C-x3-H type family protein, expressed
LOC_Os06g34650	0	0.21	0.57	2.86	2.06	1.29	0.26	2.07	7.96154	0.049755	zinc finger, C3HC4 type domain containing protein, expressed
LOC_Os02g15020	1.14	0.39	0	1.63	1.5	1.75	0.51	1.62667	3.18954	0.0458703	zinc finger, C3HC4 type domain containing protein, expressed
LOC_Os04g49160	4.13	3.94	2.9	7.67	9.76	5.96	3.65667	7.79667	2.13218	0.0198908	zinc finger, C3HC4 type domain containing protein, expressed
LOC_Os06g06150	2.01	3.96	3.41	4.31	6.94	8.12	3.12667	6.45667	2.06503	0.0217051	zinc finger, C3HC4 type domain containing protein, expressed
LOC_Os04g58320	2.14	1.61	1.46	4.4	3.59	2.94	1.73667	3.64333	2.09789	0.00700792	zinc finger, RING-type, putative, expressed
LOC_Os04g08060	4.05	2.34	1.96	4.29	5.88	9.16	2.78333	6.44333	2.31497	0.105115	ZOS4-03 - C2H2 zinc finger protein, expressed

## Sheet: 3B-down-regulatory RNAs, g=0 
Supplementary Table S3B. Down-regulatory RNAs based on illumina sequencing where glup6 genes are expressed at very low levels or are silent.
MSU ID	Gene Product Annotation
Expressed/hypothetical proteins (30)
LOC_Os01g33615	expressed protein
LOC_Os01g41790	expressed protein
LOC_Os02g37094	expressed protein
LOC_Os04g58790	expressed protein
LOC_Os06g19430	expressed protein
LOC_Os07g28350	expressed protein
LOC_Os07g31000	expressed protein
LOC_Os08g13219	expressed protein
LOC_Os09g25470	expressed protein
LOC_Os11g40130	expressed protein
LOC_Os11g47574	expressed protein
LOC_Os04g07130	expressed protein
LOC_Os06g50580	expressed protein
LOC_Os12g12570	expressed protein
LOC_Os11g47453	expressed protein
LOC_Os10g23240	expressed protein
LOC_Os07g35020	expressed protein
LOC_Os08g14350	expressed protein
LOC_Os10g42404	expressed protein
LOC_Os01g07650	expressed protein
LOC_Os08g28000	expressed protein
LOC_Os11g47455	expressed protein
LOC_Os06g13620	expressed protein
LOC_Os11g02140	expressed protein
LOC_Os07g23760	expressed protein
LOC_Os02g29620	expressed protein
LOC_Os06g35790	expressed protein
LOC_Os11g47370	expressed protein
LOC_Os09g22490	expressed protein
LOC_Os02g29610	hypothetical protein
Retrotransposons/transposons (8)
LOC_Os06g24720	retrotransposon protein, putative, Ty3-gypsy subclass
LOC_Os02g34760	retrotransposon protein, putative, unclassified, expressed
LOC_Os04g32760	retrotransposon protein, putative, unclassified, expressed
LOC_Os01g41390	retrotransposon, putative, centromere-specific
LOC_Os10g09260	retrotransposon, putative, centromere-specific, expressed
LOC_Os04g19470	transposon protein, putative, CACTA, En/Spm sub-class
LOC_Os03g21100	transposon protein, putative, CACTA, En/Spm sub-class, expressed
LOC_Os06g40530	transposon protein, putative, CACTA, En/Spm sub-class, expressed
Ribosomal proteins (1)
LOC_Os04g16822	chloroplast 50S ribosomal protein L22, putative, expressed
Energy: respiration and photosythesis (0)
Cell wall related proteins (0)
Transcription factors (1)
LOC_Os11g45950	NAC domain-containing protein 90, putative, expressed
Nucleic acid binding (0)
Membrane dynamics and transporters (1)
LOC_Os02g31980	proton-dependent oligopeptide transport, putative, expressed
Protein turnover - modification (1)
LOC_Os03g44630	plastocyanin-like domain containing protein, putative, expressed
Enzymes (2)
LOC_Os07g13660	UDP-glucoronosyl and UDP-glucosyl transferase domain containing protein, expressed
LOC_Os03g12150	serine/threonine-protein kinase receptor precursor, putative, expressed
Antimicrobial peptides (1)
LOC_Os04g55159	LTPL125 - Protease inhibitor/seed storage/LTP family protein precursor, putative, expressed
ABA and Stress (1)
LOC_Os06g32350	THION12 - Plant thionin family protein precursor
Signal transduction (0)
Storage proteins (0)
Cytoskeleton-related (0)
Miscellaneous (3)
LOC_Os06g31300	PPR repeat domain containing protein, putative, expressed
LOC_Os07g14070	SCP-like extracellular protein, expressed
LOC_Os10g16440	CUE domain containing protein, expressed

## Sheet:  3C-Down-regulatory RNAs, >5 
Supplementary Table S3C. Down-regulatory RNAs based on illumina sequencing, WT/glup6 ≥ 5
MSU ID	Gene Product Annotation	WT/glup6 Fold Change	P Value
Expressed/hypothetical proteins (26)
LOC_Os01g17420	expressed protein	7.83824	0.0988152
LOC_Os02g40260	uncharacterized protein At4g06744 precursor, putative, expressed	8.21053	0.0599607
LOC_Os02g50540	expressed protein	15.2571	0.016005
LOC_Os03g05130	expressed protein	5	0.188207
LOC_Os03g18320	expressed protein	6.16327	0.261285
LOC_Os03g30780	expressed protein	5.7033	0.0388466
LOC_Os03g51210	expressed protein	11.9444	0.00402216
LOC_Os04g02120	expressed protein	42.8333	1.85172e-05
LOC_Os04g07830	expressed protein	8.4995	0.00185292
LOC_Os04g25784	expressed protein	11.129	0.00851511
LOC_Os04g34550	expressed protein	9.08772	0.014513
LOC_Os04g50780	expressed protein	10.6349	0.0404189
LOC_Os06g18020	expressed protein	5.96667	0.000511578
LOC_Os06g40670	expressed protein	73.6667	0.00866853
LOC_Os06g50539	expressed protein	10.5897	0.138668
LOC_Os06g50706	expressed protein	600	0.141167
LOC_Os06g50818	expressed protein	84.5	0.211366
LOC_Os07g15980	expressed protein	17.1944	0.0175738
LOC_Os07g35979	expressed protein	114.192	0.0037989
LOC_Os07g39130	expressed protein	6.04494	0.26231
LOC_Os07g42220	expressed protein	6.10145	0.0265043
LOC_Os07g44100	expressed protein	5.51515	0.202126
LOC_Os08g07860	expressed protein	5.17054	0.0140333
LOC_Os08g19910	expressed protein	14.6957	0.0958388
LOC_Os08g22840	expressed protein	31.275	0.00601449
LOC_Os11g24440	expressed protein	6.37143	0.00500106
Retrotransposons/transposons (20)
LOC_Os02g41940	retrotransposon protein, putative, unclassified, expressed	6.30303	0.00147238
LOC_Os03g41879	retrotransposon, putative, centromere-specific	7.05556	0.0309647
LOC_Os04g07980	transposon protein, putative, CACTA, En/Spm sub-class, expressed	63.2857	0.00502333
LOC_Os04g14550	retrotransposon protein, putative, Ty1-copia subclass, expressed	41.1667	0.00228491
LOC_Os04g17810	retrotransposon protein, putative, unclassified	7.95567	0.0314842
LOC_Os04g17820	retrotransposon protein, putative, unclassified, expressed	23.8136	1.43504e-05
LOC_Os05g18250	retrotransposon, putative, centromere-specific	47	0.0174979
LOC_Os05g18419	retrotransposon, putative, centromere-specific	40.6842	0.00890984
LOC_Os06g26010	retrotransposon protein, putative, Ty3-gypsy subclass	47.2222	0.00443943
LOC_Os07g09760	retrotransposon protein, putative, unclassified, expressed	13.8378	0.0153051
LOC_Os07g28970	retrotransposon, putative, centromere-specific, expressed	29.4338	0.0137231
LOC_Os07g33450	retrotransposon protein, putative, unclassified, expressed	6.43511	0.0035722
LOC_Os08g07570	retrotransposon protein, putative, unclassified, expressed	17.5238	0.104465
LOC_Os08g12640	retrotransposon protein, putative, Ty3-gypsy subclass, expressed	23.375	0.0347148
LOC_Os08g24850	retrotransposon, putative, centromere-specific, expressed	15.0441	0.0277854
LOC_Os10g19919	retrotransposon protein, putative, Ty3-gypsy subclass, expressed	5.0805	0.000124135
LOC_Os11g10490	transposon protein, putative, CACTA, En/Spm sub-class, expressed	48.25	0.00301432
LOC_Os11g39940	transposon protein, putative, unclassified, expressed	154	0.00533829
LOC_Os11g47010	retrotransposon protein, putative, unclassified, expressed	29.6923	0.0527501
LOC_Os12g40650	retrotransposon protein, putative, unclassified, expressed	20.6346	0.0151986
Ribosmal proteins (1)
LOC_Os12g34056	mitochondrial 60S ribosomal protein L16, putative, expressed	9.1	0.0928671
Energy: respiration and photosythesis (1)
LOC_Os01g52240	chlorophyll A-B binding protein, putative, expressed	6.26923	0.133661
Transcription factors (1)
LOC_Os09g28440	AP2 domain containing protein, expressed	6.02857	0.0289603
Nucleic acid binding (6)
LOC_Os01g03020	tRNA synthetase class I, putative, expressed	8.56757	0.00574141
LOC_Os06g34650	zinc finger, C3HC4 type domain containing protein, expressed	7.96154	0.049755
LOC_Os09g38010	no apical meristem protein, putative, expressed	279.667	0.00172803
LOC_Os10g06800	cyclin-dependent kinase G-2, putative, expressed	7.52174	0.161242
LOC_Os11g31380	no apical meristem protein, putative, expressed	6.27348	0.000823819
LOC_Os12g01010	RNA recognition motif containing protein, putative, expressed	6.14286	0.00833743
Membrane dynamic and transpoter (5)
LOC_Os01g43460	C4-dicarboxylate transporter/malic acid transport protein, expressed	12	0.00521452
LOC_Os08g11480	expressed protein	5.11931	0.000816275
LOC_Os08g15600	stomatin-like protein 2, putative, expressed	7.12903	0.160254
LOC_Os11g09020	amino acid transporter, putative, expressed	11.0202	0.00388741
LOC_Os12g12140	expressed protein	2054.43	0.000273583
Protein turnover and modification (1)
LOC_Os07g34040	harpin-induced protein 1 domain containing protein, expressed	5.34718	0.00860178
Enzymes (5)
LOC_Os04g36800	3-oxoacyl-synthase, putative, expressed	6.76585	0.00036785
LOC_Os06g11270	anthocyanidin 3-O-glucosyltransferase, putative, expressed	5.65306	0.0531627
LOC_Os08g09950	acyl-desaturase, chloroplast precursor, putative, expressed	19.1538	0.066112
LOC_Os11g47570	glycosyl hydrolase, putative, expressed	31.5385	0.00951758
LOC_Os11g47580	glycosyl hydrolase, putative, expressed	21	0.0393025
Antimicrobial peptides (1)
LOC_Os06g32370	THION16 - Plant thionin family protein precursor, putative	13.8175	0.00897757
ABA and stress (1)
LOC_Os08g08090	wound induced protein, putative, expressed	5.74286	0.0828797
Signal transduction (5)
LOC_Os05g46750	STE_MEKK_ste11_MAP3K.18 - STE kinases include homologs to sterile 7, sterile 11 and sterile 20 from yeast, expressed	26.1176	0.0486641
LOC_Os07g44570	root phototropism protein 3, putative, expressed	7.37594	0.0368335
LOC_Os07g47400	SRC2 protein, putative, expressed	24.9231	0.00392856
LOC_Os11g45970	NBS-LRR disease resistance protein, putative, expressed	15.5417	4.10501e-06
LOC_Os12g31320	photoreceptor-interacting protein-like, putative, expressed	5.58065	0.135054
Storage proteins (0)
Cytoskeleton-related (0)
Miscellaneous (5)
LOC_Os01g56450	DUF567 domain containing protein, putative, expressed	6.33831	0.0297901
LOC_Os04g07890	AGAP002737-PA, putative, expressed	38.6667	0.0552912
LOC_Os04g44510	GEM, putative, expressed	6.93211	0.0143934
LOC_Os06g24290	SCP-like extracellular protein, expressed	6.29885	0.178125
LOC_Os11g09590	OsFBX404 - F-box domain containing protein, expressed	15.6042	0.0176032

## Sheet: 3D-down-regulatory WTglup6 >2
Supplementary Table S3D. Down-regulatory RNAs based on illumina sequencing (WT/glup6: 5 ≥ ratio ≥ 2)
MSU ID	Gene Product Annotation	WT/glup6 Fold Change	P Value
Expressed/hypothetical proteins, transposons/retrotransposons (114)
LOC_Os01g09440	expressed protein	3.51613	0.00630439
LOC_Os01g12190	expressed protein	2.32009	0.0421009
LOC_Os01g14880	expressed protein	4.94444	0.13901
LOC_Os01g18160	expressed protein	2.00304	0.0389154
LOC_Os01g21310	expressed protein	3.76336	0.07177
LOC_Os01g29690	expressed protein	2.04787	0.244095
LOC_Os01g29890	expressed protein	2.9598	0.0983405
LOC_Os01g33760	expressed protein	2.1687	0.012064
LOC_Os01g43260	expressed protein	2.07643	0.238257
LOC_Os01g52670	expressed protein	3.72236	0.0180491
LOC_Os01g57020	expressed protein	2.1873	0.0041896
LOC_Os01g57100	expressed protein	2.27473	0.00129318
LOC_Os01g58410	expressed protein	2.37681	0.0475267
LOC_Os01g67110	expressed protein	2.19305	0.026609
LOC_Os01g69840	expressed protein	2.39189	0.224984
LOC_Os01g69890	expressed protein	3.02732	0.316437
LOC_Os02g01290	expressed protein	2.80984	0.19354
LOC_Os02g07709	expressed protein	2.40741	0.0556403
LOC_Os02g13370	expressed protein	4.01808	0.0033526
LOC_Os02g13940	expressed protein	2.67752	0.116603
LOC_Os02g32580	expressed protein	2.02579	0.0307966
LOC_Os02g43230	expressed protein	2.89474	0.111548
LOC_Os02g43490	expressed protein	2.64567	0.00926797
LOC_Os02g48680	expressed protein	2.58929	0.0650958
LOC_Os02g56340	expressed protein	2.26618	0.010995
LOC_Os03g01740	expressed protein	2.08902	0.0134542
LOC_Os03g02300	expressed protein	2.69246	0.00624887
LOC_Os03g03520	expressed protein	3.94961	0.00550835
LOC_Os03g04450	expressed protein	2.19746	0.00537736
LOC_Os03g04580	expressed protein	2.11321	0.020349
LOC_Os03g13720	expressed protein	2.89451	0.000709749
LOC_Os03g15530	expressed protein	2.66667	0.0187103
LOC_Os03g22820	expressed protein	3.45024	0.0252543
LOC_Os03g26310	expressed protein	2.125	0.0719323
LOC_Os03g32420	expressed protein	2.08451	0.111629
LOC_Os03g42450	expressed protein	2.28105	0.207054
LOC_Os03g47050	expressed protein	2.52665	0.0327191
LOC_Os03g52410	expressed protein	2.3522	0.15791
LOC_Os03g55776	expressed protein	3.14178	0.00028735
LOC_Os03g56782	expressed protein	2.62675	0.119937
LOC_Os03g61860	expressed protein	2.75374	0.0209936
LOC_Os03g62220	expressed protein	4.6988	0.0549294
LOC_Os04g04030	expressed protein	3.77551	0.0401695
LOC_Os04g21710	expressed protein	2.35971	0.0219789
LOC_Os04g37760	expressed protein	3.12418	0.00482665
LOC_Os04g37880	expressed protein	3.19872	0.0737054
LOC_Os04g46480	expressed protein	2.95564	0.0140691
LOC_Os04g49370	expressed protein	2.49679	0.0141273
LOC_Os04g55250	expressed protein	2.30045	0.117874
LOC_Os05g01210	expressed protein	2.4597	0.00663507
LOC_Os05g05290	expressed protein	2.67458	0.00357552
LOC_Os05g11260	expressed protein	3.79821	0.00888
LOC_Os05g20304	expressed protein	3.78638	0.0350679
LOC_Os05g30160	expressed protein	2.32677	0.0420266
LOC_Os05g30420	expressed protein	2.51266	0.0130555
LOC_Os05g35420	expressed protein	3.80282	0.241942
LOC_Os05g40000	expressed protein	2.5642	0.00191953
LOC_Os05g41840	expressed protein	3.97872	0.0338885
LOC_Os05g42160	expressed protein	3.19065	0.0861851
LOC_Os05g46690	expressed protein	2.75937	0.0763592
LOC_Os05g47960	expressed protein	3.36364	0.00541938
LOC_Os06g04195	expressed protein	2.77593	0.0150263
LOC_Os06g04699	expressed protein	3.87084	0.0157834
LOC_Os06g04930	expressed protein	2.0011	0.00404683
LOC_Os06g05470	expressed protein	2.64523	0.0679495
LOC_Os06g08990	expressed protein	2.51892	0.00692407
LOC_Os06g09950	expressed protein	2.78442	0.0978973
LOC_Os06g17450	expressed protein	2.13238	0.00752138
LOC_Os06g19460	expressed protein	3.47468	0.117198
LOC_Os06g27400	expressed protein	2.5	0.0902511
LOC_Os06g29250	expressed protein	2.61765	0.0511064
LOC_Os06g29460	expressed protein	2.8365	0.000276252
LOC_Os06g29804	expressed protein	2.58081	0.0296099
LOC_Os06g42910	expressed protein	4.75	0.0064543
LOC_Os07g10420	expressed protein	2.51073	0.0055861
LOC_Os07g10800	expressed protein	2.00362	0.196125
LOC_Os07g12700	expressed protein	2.03922	0.329326
LOC_Os07g23485	expressed protein	2.14499	0.00162148
LOC_Os07g29224	expressed protein	2.45573	0.00823477
LOC_Os07g31650	expressed protein	2.00133	0.0420203
LOC_Os07g37150	expressed protein	3.05935	0.0960646
LOC_Os07g37156	expressed protein	2.414	0.0496121
LOC_Os07g38140	expressed protein	3.74497	0.0674464
LOC_Os07g38570	expressed protein	2.42092	0.114619
LOC_Os08g03400	expressed protein	3.40273	0.082714
LOC_Os08g05660	expressed protein	2.04894	0.0154888
LOC_Os08g07240	expressed protein	2.71247	0.00657304
LOC_Os08g13014	expressed protein	2.21519	0.00673794
LOC_Os08g40919	expressed protein	2.60989	0.00814628
LOC_Os09g01000	expressed protein	2.55341	0.236843
LOC_Os09g20420	expressed protein	2.21648	0.0255037
LOC_Os09g32540	expressed protein	2.02998	0.00418179
LOC_Os09g36010	expressed protein	2.32139	0.0267002
LOC_Os10g09150	expressed protein	2.45882	0.0402438
LOC_Os10g11022	expressed protein	3.11607	0.0900194
LOC_Os10g30890	expressed protein	2.10433	0.0312311
LOC_Os10g31760	expressed protein	2.60377	0.0915538
LOC_Os10g33886	expressed protein	4.9012	0.0446261
LOC_Os10g36360	expressed protein	2.74265	0.0254435
LOC_Os11g04000	expressed protein	2.26158	0.00671997
LOC_Os11g09710	expressed protein	3.67742	0.000108094
LOC_Os11g09940	expressed protein	4.76488	0.00785124
LOC_Os11g18130	expressed protein	4.18478	0.00112029
LOC_Os11g19850	expressed protein	4.18919	0.0678786
LOC_Os11g32380	expressed protein	3.20557	0.00621982
LOC_Os11g36770	expressed protein	2.64444	0.00960029
LOC_Os11g38790	expressed protein	4.08873	0.00466579
LOC_Os11g42170	expressed protein	4.50036	0.00549547
LOC_Os11g43920	expressed protein	2.07285	0.301334
LOC_Os12g07400	expressed protein	4.80124	0.0387432
LOC_Os12g09190	expressed protein	2.66923	0.0594615
LOC_Os12g14939	expressed protein	2.77908	0.207706
LOC_Os12g17710	expressed protein	2.70082	0.0678462
LOC_Os12g26220	expressed protein	3.1509	0.0353843
Retrotransposons/transposons (46)
LOC_Os01g29910	retrotransposon protein, putative, unclassified, expressed	2.20507	0.00439294
LOC_Os01g43340	retrotransposon protein, putative, unclassified, expressed	3.35965	0.0137238
LOC_Os01g57960	retrotransposon protein, putative, unclassified, expressed	2.30982	0.164789
LOC_Os02g15560	transposon protein, putative, Mutator sub-class, expressed	2.17288	0.00395168
LOC_Os02g18590	retrotransposon protein, putative, Ty3-gypsy subclass, expressed	2.3986	8.7477e-05
LOC_Os02g27380	retrotransposon protein, putative, Ty3-gypsy subclass, expressed	2.2184	0.00308211
LOC_Os02g41940	retrotransposon protein, putative, unclassified, expressed	6.30303	0.00147238
LOC_Os02g50805	transposon protein, putative, CACTA, En/Spm sub-class, expressed	3.77105	0.138556
LOC_Os02g52580	retrotransposon protein, putative, unclassified, expressed	2.63942	0.0738765
LOC_Os03g13110	transposon protein, putative, Mariner sub-class, expressed	2.63987	0.0198191
LOC_Os03g28060	transposon protein, putative, Mutator sub-class, expressed	2.17573	0.0163896
LOC_Os03g29200	retrotransposon protein, putative, unclassified, expressed	3.55307	0.0228668
LOC_Os03g36279	retrotransposon protein, putative, Ty3-gypsy subclass, expressed	4.66207	0.00176932
LOC_Os03g37030	retrotransposon protein, putative, unclassified, expressed	2.40724	0.0078202
LOC_Os03g47570	retrotransposon protein, putative, unclassified, expressed	2.67016	0.0359586
LOC_Os04g16870	retrotransposon protein, putative, Ty3-gypsy subclass, expressed	3.88462	0.186814
LOC_Os04g17850	retrotransposon protein, putative, unclassified, expressed	2.15859	0.0412118
LOC_Os04g19670	retrotransposon protein, putative, Ty3-gypsy subclass, expressed	3.78024	0.00253557
LOC_Os04g27810	retrotransposon protein, putative, Ty3-gypsy subclass, expressed	3.76634	0.00646016
LOC_Os04g54280	retrotransposon protein, putative, Ty1-copia subclass, expressed	4.46886	0.00373828
LOC_Os04g54920	retrotransposon protein, putative, unclassified	2.46543	0.030232
LOC_Os05g02160	retrotransposon, putative, centromere-specific, expressed	4.8125	0.221542
LOC_Os05g14330	retrotransposon protein, putative, unclassified, expressed	4.87733	0.000811363
LOC_Os05g18740	retrotransposon protein, putative, unclassified, expressed	3.78384	0.00111185
LOC_Os05g39920	retrotransposon protein, putative, unclassified, expressed	2.53061	0.0549295
LOC_Os05g41830	retrotransposon protein, putative, Ty1-copia subclass, expressed	3.34746	0.0126109
LOC_Os05g48910	retrotransposon protein, putative, unclassified	2.3595	0.000806426
LOC_Os06g07570	transposon protein, putative, unclassified, expressed	4.4875	0.0819398
LOC_Os06g16470	retrotransposon protein, putative, unclassified	2.52033	0.0196404
LOC_Os06g27410	retrotransposon protein, putative, unclassified, expressed	3.5548	0.00252138
LOC_Os06g31200	retrotransposon protein, putative, unclassified, expressed	2.74348	0.0204653
LOC_Os06g39210	transposon protein, putative, unclassified, expressed	2.19679	0.0329544
LOC_Os07g02070	retrotransposon protein, putative, Ty3-gypsy subclass	3.02041	0.0505506
LOC_Os07g16320	retrotransposon protein, putative, unclassified, expressed	4.65306	0.144753
LOC_Os08g11470	transposon protein, putative, CACTA, En/Spm sub-class, expressed	2.23433	0.00172343
LOC_Os08g11560	retrotransposon protein, putative, Ty3-gypsy subclass	2.45679	0.114638
LOC_Os08g22004	retrotransposon protein, putative, unclassified, expressed	2.01815	0.015148
LOC_Os09g28140	retrotransposon protein, putative, unclassified	2.64463	0.326661
LOC_Os10g14970	retrotransposon protein, putative, Ty3-gypsy subclass, expressed	3.16573	0.0921621
LOC_Os11g03830	retrotransposon protein, putative, Ty1-copia subclass, expressed	2.18667	0.0848819
LOC_Os11g23080	retrotransposon protein, putative, unclassified, expressed	2.2353	0.00168016
LOC_Os11g40940	retrotransposon protein, putative, unclassified, expressed	3.30921	0.0063475
LOC_Os11g45290	retrotransposon protein, putative, unclassified, expressed	3.4625	0.00284139
LOC_Os12g12080	retrotransposon protein, putative, Ty3-gypsy subclass, expressed	2.37327	0.00285291
LOC_Os12g27800	retrotransposon protein, putative, unclassified, expressed	4.54802	0.00638082
LOC_Os12g31485	retrotransposon protein, putative, unclassified, expressed	2.01408	0.240817
Ribosmal proteins (8)
LOC_Os01g44210	50S ribosomal protein L31, putative, expressed	2.67238	0.00665088
LOC_Os02g57670	ribosomal L9, putative, expressed	3.43651	0.0432094
LOC_Os03g03360	ribosomal protein L5, putative, expressed	2.26738	0.00435544
LOC_Os03g26229	40S ribosomal protein S9-1, putative, expressed	2.03828	0.0275055
LOC_Os07g07719	ribosomal protein S13p/S18e, putative, expressed	2.84127	0.0245502
LOC_Os07g33997	60S ribosomal protein L44, putative, expressed	2.38441	0.00793825
LOC_Os12g33954	ribosomal protein S2, putative, expressed	2.71628	0.109482
LOC_Os12g34062	mitochondrial ribosomal protein S12, putative, expressed	2.74074	0.207149
Energy: respiration and photosythesis (2)
LOC_Os04g16854	NADPH-dependent oxidoreductase, putative, expressed	2.3254	0.205294
LOC_Os10g38206	NADPH-dependent oxidoreductase, putative, expressed	2.29362	0.134035
Cell wall related proteins (5)
LOC_Os01g60770	expansin precursor, putative, expressed	2.85962	0.00799797
LOC_Os05g48760	protein of unknown function DUF1421 domain containing protein, expressed	2.54879	0.00188919
LOC_Os09g25720	glycine-rich cell wall structural protein 2 precursor, putative, expressed	2.10977	0.0243444
LOC_Os10g22990	phi-1-like phosphate-induced protein, putative, expressed	2.73333	0.0332851
LOC_Os10g40720	expansin precursor, putative, expressed	2.03429	0.0767098
Transcription factors (16)
LOC_Os01g07930	zinc finger C-x8-C-x5-C-x3-H type family protein, expressed	2.19668	0.0191431
LOC_Os01g60640	WRKY21, expressed	2.18706	0.0120908
LOC_Os01g60730	RING-H2 finger protein, putative, expressed	2.54362	0.0101346
LOC_Os02g15020	zinc finger, C3HC4 type domain containing protein, expressed	3.18954	0.0458703
LOC_Os02g36320	RING-H2 finger protein ATL3B precursor, putative, expressed	2.64143	0.0378679
LOC_Os02g36924	OsMADS27 - MADS-box family gene with MIKCc type-box, expressed	2.21926	0.00618104
LOC_Os02g46030	MYB family transcription factor, putative, expressed	2.12591	0.00351792
LOC_Os02g50990	RING-H2 finger protein ATL1Q, putative, expressed	2.93545	0.00145099
LOC_Os03g05570	RING-H2 finger protein ATL3F, putative, expressed	2.78761	0.0940139
LOC_Os03g22170	AP2 domain containing protein, expressed	4.96259	0.00844082
LOC_Os04g08060	ZOS4-03 - C2H2 zinc finger protein, expressed	2.31497	0.105115
LOC_Os04g49160	zinc finger, C3HC4 type domain containing protein, expressed	2.13218	0.0198908
LOC_Os04g58320	zinc finger, RING-type, putative, expressed	2.09789	0.00700792
LOC_Os06g06150	zinc finger, C3HC4 type domain containing protein, expressed	2.06503	0.0217051
LOC_Os08g43210	AP2 domain containing protein, expressed	2.90153	0.0180373
LOC_Os09g06770	RING finger protein, putative, expressed	3.74118	0.0722733
Nucleic acid binding (14)
LOC_Os01g08550	aminoacyl-tRNA synthetase, putative, expressed	2.44531	0.0278338
LOC_Os01g49830	B3 DNA binding domain containing protein, expressed	3.11246	0.00540779
LOC_Os01g50360	NAC domain containing protein, putative, expressed	2.69697	0.0982206
LOC_Os02g13520	OsIAA7 - Auxin-responsive Aux/IAA gene family member, expressed	2.24832	0.0448062
LOC_Os02g48370	ARID/BRIGHT DNA-binding domain-containing protein, putative, expressed	2.76048	0.00443494
LOC_Os03g57870	RFC3 - Putative clamp loader of PCNA, replication factor C subunit 3, expressed	2.17874	0.108673
LOC_Os03g60110	KH domain containing protein, putative, expressed	2.06118	0.00983704
LOC_Os04g27960	B3 DNA binding domain containing protein, expressed	4.49505	0.00929608
LOC_Os05g47510	pentatricopeptide, putative, expressed	2.37333	0.210361
LOC_Os06g06480	Core histone H2A/H2B/H3/H4 domain containing protein, putative, expressed	3.17374	0.0192383
LOC_Os06g23030	ZF-HD protein dimerisation region containing protein, expressed	2.43409	0.127985
LOC_Os08g04480	appr-1-p processing enzyme family protein, putative, expressed	2.21519	0.133625
LOC_Os08g38300	Core histone H2A/H2B/H3/H4 domain containing protein, putative, expressed	2.11582	0.0194543
LOC_Os12g15460	pentatricopeptide, putative, expressed	2.06373	0.0233106
Membrane dynamic and transpoter (33)
LOC_Os01g15770	transmembrane protein 136, putative, expressed	2.69343	0.0261476
LOC_Os01g40710	high light inducible protein, putative, expressed	2.08245	0.000632856
LOC_Os01g42900	ABC-2 type transporter domain containing protein, expressed	4.0873	0.00640082
LOC_Os01g45360	membrane associated DUF588 domain containing protein, putative, expressed	4.14141	0.0106301
LOC_Os01g57490	D-mannose binding lectin family protein, expressed	2.63025	0.0164244
LOC_Os01g73810	ATCHX15, putative, expressed	2.07237	0.205053
LOC_Os02g46660	SNARE associated Golgi protein, putative, expressed	2.52857	0.00244218
LOC_Os03g15650	vacuolar sorting protein, putative, expressed	2.74476	0.00411185
LOC_Os03g22370	ultraviolet-B-repressible protein, putative, expressed	3.50562	0.167149
LOC_Os03g24910	nodulation protein-related, putative, expressed	2.7541	0.00746584
LOC_Os03g54880	antigen peptide transporter-like 2, putative, expressed	2.39914	0.00496842
LOC_Os03g58850	uncharacterized PE-PGRS family protein PE_PGRS3 precursor, putative, expressed	2.65546	0.0702151
LOC_Os04g31340	CBS domain containing membrane protein, putative, expressed	2.04536	0.00525211
LOC_Os04g36640	dehydration-responsive element-binding protein, putative, expressed	2.84906	0.00133522
LOC_Os04g49260	heavy metal-associated domain containing protein, expressed	4.77851	0.0167032
LOC_Os05g50280	transporter family protein, putative, expressed	2.46884	0.0044649
LOC_Os05g50920	transmembrane amino acid transporter protein, putative, expressed	2.12029	0.0107329
LOC_Os06g02580	high-affinity nickel-transport family protein, putative, expressed	2.18224	0.120929
LOC_Os06g03540	oligopeptide transporter, putative, expressed	2.0704	0.0241329
LOC_Os06g49160	thylakoid lumenal 16.5 kDa protein, chloroplast precursor, putative, expressed	2.12838	0.0860499
LOC_Os07g26690	aquaporin protein, putative, expressed	2.06555	0.0115193
LOC_Os07g34006	transporter family protein, putative, expressed	2.02372	0.10495
LOC_Os07g38380	transmembrane protein 49, putative, expressed	2.28594	0.0309601
LOC_Os08g23410	rubredoxin family protein, putative, expressed	4.05	0.0260935
LOC_Os08g35470	exo70 exocyst complex subunit, putative, expressed	2.27019	0.027988
LOC_Os09g14520	integral membrane protein, putative, expressed	4.48819	0.00366879
LOC_Os09g35030	dehydration-responsive element-binding protein, putative, expressed	4.91406	0.0222536
LOC_Os10g32720	AWPM-19-like membrane family protein, putative, expressed	2.03802	0.0386083
LOC_Os10g36200	heavy metal-associated domain containing protein, expressed	2.48277	0.000925528
LOC_Os12g06820	PE repeat family protein, putative, expressed	3.19066	0.0157071
LOC_Os12g31850	ureide permease, putative, expressed	2.87736	0.00245646
LOC_Os12g32760	transporter family protein, putative, expressed	3.49669	0.00111584
LOC_Os12g42900	lysine-rich arabinogalactan protein 19 precursor, putative, expressed	2.29148	0.0198149
Protein turnover and enzymes (5)
LOC_Os01g13280	ubiquitin conjugating enzyme protein, putative, expressed	2.0187	0.0086766
LOC_Os01g74320	ubiquitin ligase, putative, expressed	3.66142	0.070454
LOC_Os02g38810	26S proteasome non-ATPase regulatory subunit 6, putative, expressed	2.08989	0.00565506
LOC_Os06g30970	ubiquitin-conjugating enzyme, putative, expressed	2.17809	0.0092914
LOC_Os07g37040	PB1 domain containing protein, expressed	2.05325	0.0195741
Enzymes (33)
LOC_Os01g18110	cinnamoyl CoA reductase, putative, expressed	4.70548	0.0412321
LOC_Os01g48910	AMP-binding enzyme, putative, expressed	2.13529	0.00229292
LOC_Os01g49330	formyl transferase, putative, expressed	2.68293	0.00257124
LOC_Os01g63970	sialyltransferase family domain containing protein, expressed	2.68486	0.0155489
LOC_Os01g71474	glycosyl hydrolases family 17, putative, expressed	2.2907	0.00151049
LOC_Os02g06290	rhodanese-like domain containing protein, putative, expressed	2.81959	0.122296
LOC_Os02g09190	cytochrome P450, putative, expressed	2.38313	0.0116263
LOC_Os02g52590	xyloglucan fucosyltransferase, putative, expressed	4.48677	0.0300557
LOC_Os02g54960	carboxyl-terminal proteinase, putative, expressed	2.51773	0.00315788
LOC_Os03g19427	nicotianamine synthase, putative, expressed	2.14395	0.0127075
LOC_Os03g43880	PLA IIIA/PLP7, putative, expressed	3.78378	0.030165
LOC_Os03g46640	deoxyuridine 5-triphosphate nucleotidohydrolase, putative, expressed	3.27632	0.0758734
LOC_Os04g35100	phospholipase C, putative, expressed	2.73425	0.0114459
LOC_Os04g37710	serine hydrolase domain containing protein, expressed	2.25108	0.0374317
LOC_Os04g40510	glycosyl hydrolase family 5 protein, putative, expressed	2.11811	0.00157654
LOC_Os04g40900	exonuclease, putative, expressed	2.66087	0.0281663
LOC_Os04g41340	4-nitrophenylphosphatase, putative, expressed	3.53383	0.036477
LOC_Os04g49720	pectinesterase inhibitor domain containing protein, putative, expressed	2.14019	0.0333052
LOC_Os05g11870	hydrolase, NUDIX family, domain containing protein, expressed	2.04636	0.0535227
LOC_Os06g04790	HAD superfamily phosphatase, putative, expressed	2.4048	0.0092201
LOC_Os06g37560	beta-galactosidase precursor, putative, expressed	2.29815	0.00395754
LOC_Os06g40060	glycosyltransferase family protein, putative, expressed	2.15723	0.00973522
LOC_Os06g45340	peptidyl-prolyl cis-trans isomerase, FKBP-type, putative, expressed	3.19728	0.00410871
LOC_Os07g41650	pectinesterase, putative, expressed	2.66347	0.0037804
LOC_Os07g47120	beta-amylase, putative, expressed	2.95253	0.00267442
LOC_Os08g06100	O-methyltransferase, putative, expressed	2.21833	0.0187288
LOC_Os08g42390	glycerophosphoryl diester phosphodiesterase family protein, putative, expressed	2.13018	0.0111811
LOC_Os10g01660	transferase family protein, putative, expressed	4.17905	0.00396429
LOC_Os10g06630	peptidyl-prolyl cis-trans isomerase, putative, expressed	4.27329	0.0229024
LOC_Os10g33350	endo-beta-N-acetylglucosaminidase, putative, expressed	2.0191	0.0239996
LOC_Os12g02589	hydrolase, alpha/beta fold family protein, putative, expressed	2.43945	0.00377989
LOC_Os12g38770	nucleotide pyrophosphatase/phosphodiesterase, putative, expressed	2.72727	0.0346446
LOC_Os12g39080	amino acid permease family protein, putative, expressed	2.33296	0.00344137
Antimicrobial peptides (4)
LOC_Os01g41140	THION18 - Plant thionin family protein precursor, expressed	2.37551	0.00386688
LOC_Os02g44310	LTPL112 - Protease inhibitor/seed storage/LTP family protein precursor, expressed	3.02459	0.0798226
LOC_Os03g14642	LTPL107 - Protease inhibitor/seed storage/LTP family protein precursor, expressed	2.44257	0.0243096
LOC_Os12g13960	LTPL33 - Protease inhibitor/seed storage/LTP family protein precursor, expressed	2.04127	0.0534997
ABA and Stress (15)
LOC_Os01g40550	hsp20/alpha crystallin family protein, putative, expressed	2.30159	0.090279
LOC_Os01g70680	DEF1 - Defensin and Defensin-like DEFL family, expressed	3.6259	0.0776362
LOC_Os02g07628	gamma-thionin family domain containing protein, expressed	4.13289	0.00187888
LOC_Os02g11790	OsFBK4 - F-box domain and kelch repeat containing protein, expressed	2.16194	0.0202332
LOC_Os03g06170	hsp20/alpha crystallin family protein, putative, expressed	2.32113	0.0171778
LOC_Os04g11450	OsFBX118 - F-box domain containing protein, expressed	3.14154	0.00424031
LOC_Os04g31610	OsFBO3 - F-box and other domain containing protein, expressed	2.52211	0.00360167
LOC_Os04g44500	GEM, putative, expressed	2.2	0.00317551
LOC_Os04g54300	wound induced protein, putative, expressed	4.30019	0.00368252
LOC_Os05g28770	GCRP9 - Glycine and cysteine rich family protein precursor, expressed	2.64162	0.00251634
LOC_Os05g31610	Leucine Rich Repeat family protein, expressed	2.87838	0.0248647
LOC_Os07g04150	stress-induced protein, putative, expressed	2.03617	0.0093776
LOC_Os07g36320	OsFBX244 - F-box domain containing protein, expressed	3.64444	0.0939536
LOC_Os08g41760	OsFBX304 - F-box domain containing protein, expressed	2.95	0.145874
LOC_Os11g09690	OsFBX410 - F-box domain containing protein, expressed	4.32117	0.00318865
Signal transduction and calcium binding (23)
LOC_Os01g50370	STE_MEKK_ste11_MAP3K.4 - STE kinases include homologs to sterile 7, sterile 11 and sterile 20 from yeast, expressed	2.23887	0.0497468
LOC_Os01g50410	STE_MEKK_ste11_MAP3K.6 - STE kinases include homologs to sterile 7, sterile 11 and sterile 20 from yeast, expressed	2.33841	0.0394937
LOC_Os01g57940	tyrosine protein kinase domain containing protein, putative, expressed	3.48837	0.00750301
LOC_Os01g72100	OsCML10 - Calmodulin-related calcium sensor protein, expressed	3.00727	0.0165936
LOC_Os02g08320	haemolysin-III, putative, expressed	2.14228	0.00776897
LOC_Os02g29980	X8 domain containing protein, expressed	2.57784	0.0120667
LOC_Os03g03410	serine/threonine-protein kinase, putative, expressed	2.69883	0.000388783
LOC_Os03g15270	gibberellin receptor GID1L2, putative, expressed	2.22885	0.00434588
LOC_Os03g16290	fringe-related protein, putative, expressed	2.62771	0.0270496
LOC_Os04g57720	OsRR6 type-A response regulator, expressed	3.7605	0.00126599
LOC_Os05g35690	GASR6 - Gibberellin-regulated GASA/GAST/Snakin family protein precursor, expressed	2.29382	0.00205302
LOC_Os05g46760	STE_MEKK_ste11_MAP3K.19 - STE kinases include homologs to sterile 7, sterile 11 and sterile 20 from yeast, expressed	2.02836	0.0988317
LOC_Os06g42850	extracellular ligand-gated ion channel, putative, expressed	2.8211	0.000386832
LOC_Os06g43620	haemolysin-III, putative, expressed	2.53576	0.00354946
LOC_Os07g06830	gibberellin receptor GID1L2, putative, expressed	2.45519	0.00872944
LOC_Os07g33850	ras-related protein, putative, expressed	2.40229	0.00234676
LOC_Os08g07550	hAT dimerisation domain-containing protein, putative, expressed	4.52976	0.0565247
LOC_Os10g41250	glycoprotein, putative, expressed	2.82708	0.0164329
LOC_Os11g13570	gibberellin receptor GID1L2, putative, expressed	2.55263	0.0102468
LOC_Os12g01200	senescence-induced receptor-like serine/threonine-protein kinase precursor, putative, expressed	2.26699	0.0258744
LOC_Os12g05540	Ser/Thr protein phosphatase family protein, putative, expressed	3.99751	0.000808784
LOC_Os12g11510	hcr2-0B, putative, expressed	3.19298	0.00394482
LOC_Os12g39130	fibroin heavy chain precursor, putative, expressed	2.10874	0.231612
Storage proteins (3)
LOC_Os02g15178	glutelin, putative, expressed	2.16212	0.357137
LOC_Os05g19670	Cupin domain containing protein, expressed	2.51231	0.0113556
LOC_Os08g08960	Cupin domain containing protein, expressed	2.08373	0.0122396
Cytoskeleton-related (0)
Miscellaneous (25)
LOC_Os01g32770	DUF260 domain containing protein, putative, expressed	2.28374	0.00324554
LOC_Os01g49340	arginine/serine-rich coiled-coil protein 1, putative, expressed	2.78919	0.0133311
LOC_Os01g59200	DUF617 domain containing protein, expressed	2.37585	0.0167197
LOC_Os01g63230	growth regulator related protein, putative, expressed	3.03196	0.0188966
LOC_Os02g31874	DUF803 domain containing, putative, expressed	2.24275	0.00224574
LOC_Os02g46180	DUF581 domain containing protein, expressed	3.47194	0.0413431
LOC_Os02g55610	serine-rich protein, putative, expressed	2.29626	0.0370392
LOC_Os03g06680	plant-specific domain TIGR01615 family protein, expressed	2.11321	0.0304773
LOC_Os03g18110	proteins of unknown function domain containing protein, putative, expressed	4.00953	0.000257712
LOC_Os04g33150	desiccation-related protein PCC13-62 precursor, putative, expressed	2.17958	0.00308449
LOC_Os04g42134	enhancer of rudimentary protein, putative, expressed	3.05714	0.00960801
LOC_Os05g05570	agenet domain containing protein, putative, expressed	2.03326	0.027089
LOC_Os05g26210	ATOFP17/OFP17, putative, expressed	2.8401	0.0863431
LOC_Os06g41450	VQ domain containing protein, putative, expressed	4.85685	0.0131389
LOC_Os06g48610	CCT motif family protein, expressed	2.01272	0.026979
LOC_Os06g50659	UPF0496 protein 2, putative, expressed	2.65916	0.0396538
LOC_Os06g50809	UPF0496 protein 2, putative, expressed	2.65916	0.0396538
LOC_Os07g02850	DUF538 domain containing protein, putative, expressed	4.6401	0.00912419
LOC_Os07g11330	RAL2 - Seed allergenic protein RA5/RA14/RA17 precursor, expressed	2.81583	0.00162878
LOC_Os07g11410	RAL5 - Seed allergenic protein RA5/RA14/RA17 precursor, expressed	2.42865	0.00200369
LOC_Os07g11510	RAL6 - Seed allergenic protein RA5/RA14/RA17 precursor, expressed	2.52522	0.00111306
LOC_Os07g30280	csAtPR5, putative, expressed	2.56716	0.0686129
LOC_Os09g30411	UBX domain-containing protein, putative, expressed	3.31731	0.0784213
LOC_Os10g41580	protein binding protein, putative, expressed	2.08745	0.00819919
LOC_Os12g02030	BTB9 - Bric-a-Brac, Tramtrack, Broad Complex BTB domain, expressed	2.21923	0.0654238
