# Supplementary material for: Selective sets of mRNAs localize to extracellular paramural bodies in a rice glup6 mutant
Source: J Exp Bot. 2018 Aug 9;69(21):5045–58. doi: 10.1093/jxb/ery297 (PMC6189835; doi:10.1093/jxb/ery297)
Supplement: Supplementary Table S4 [file ery297_suppl_supplementary_table_s4.xlsx]

## Sheet: LOC_Os09g00999_cDNA
Supplementary Table S4A. Alignment of LOC_Os09g00999 DNA sequences to other plant rRNA genes
subject acc.ver	Predicted	% identity	alignment length	mismatches	gap opens	q. start	q. end	s. start	s. end	evalue	bit score
XM_015755623.1	Oryza sativa Japonica Group unchara...	100	2585	0	0	1	2585	1180	3764	0	4774
AP014965.1	Oryza sativa Japonica Group DNA	100	2585	0	0	1	2585	2874	5458	0	4774
AP014965.1	Oryza sativa Japonica Group DNA	100	2585	0	0	1	2585	10802	13386	0	4774
AP014965.1	Oryza sativa Japonica Group DNA	100	2585	0	0	1	2585	18730	21314	0	4774
AP014965.1	Oryza sativa Japonica Group DNA	100	2585	0	0	1	2585	26658	29242	0	4774
AP014965.1	Oryza sativa Japonica Group DNA	100	2585	0	0	1	2585	34586	37170	0	4774
AP009051.1	Oryza sativa Japonica Group genomic DNA	100	2585	0	0	1	2585	15671	18255	0	4774
AP009051.1	Oryza sativa Japonica Group genomic DNA	99.923	2585	2	0	1	2585	7245	9829	0	4763
AP009051.1	Oryza sativa Japonica Group genomic DNA	99.691	2585	1	1	1	2585	24097	26674	0	4723
AP008225.1	Oryza sativa Japonica Group genomic DNA	100	2585	0	0	1	2585	2146	4730	0	4774
AP008225.1	Oryza sativa Japonica Group genomic DNA	100	2585	0	0	1	2585	10074	12658	0	4774
AP008225.1	Oryza sativa Japonica Group genomic DNA	100	2585	0	0	1	2585	18002	20586	0	4774
AP008225.1	Oryza sativa Japonica Group genomic DNA	100	2585	0	0	1	2585	25930	28514	0	4774
AP008245.2	Oryza sativa Japonica Group genomic DNA	100	2585	0	0	1	2585	1874	4458	0	4774
AP008245.2	Oryza sativa Japonica Group genomic DNA	100	2585	0	0	1	2585	9802	12386	0	4774
AP008245.2	Oryza sativa Japonica Group genomic DNA	100	2585	0	0	1	2585	17730	20314	0	4774
AP008245.2	Oryza sativa Japonica Group genomic DNA	100	2585	0	0	1	2585	25658	28242	0	4774
AP008245.2	Oryza sativa Japonica Group genomic DNA	100	2585	0	0	1	2585	33586	36170	0	4774
CP018166.1	Oryza sativa Indica Group cultivar Shuhui498 chrom...	99.768	2585	6	0	1	2585	35598	38182	0	4741
CP018166.1	Oryza sativa Indica Group cultivar Shuhui498 chrom...	99.729	2585	7	0	1	2585	44000	46584	0	4735
CP018166.1	Oryza sativa Indica Group cultivar Shuhui498 chrom...	99.729	2585	7	0	1	2585	52401	54985	0	4735
CP018166.1	Oryza sativa Indica Group cultivar Shuhui498 chrom...	99.729	2585	7	0	1	2585	60803	63387	0	4735
CP018166.1	Oryza sativa Indica Group cultivar Shuhui498 chrom...	99.729	2585	7	0	1	2585	69205	71789	0	4735
CP018166.1	Oryza sativa Indica Group cultivar Shuhui498 chrom...	99.729	2585	7	0	1	2585	77607	80191	0	4735
CP018166.1	Oryza sativa Indica Group cultivar Shuhui498 chrom...	99.729	2585	7	0	1	2585	102769	105353	0	4735
CP018166.1	Oryza sativa Indica Group cultivar Shuhui498 chrom...	99.652	2587	7	1	1	2585	18324	20910	0	4726
CP018166.1	Oryza sativa Indica Group cultivar Shuhui498 chrom...	99.652	2587	7	1	1	2585	27211	29797	0	4726
CP018166.1	Oryza sativa Indica Group cultivar Shuhui498 chrom...	99.652	2587	7	1	1	2585	119318	121904	0	4726
CP018166.1	Oryza sativa Indica Group cultivar Shuhui498 chrom...	99.652	2585	7	2	1	2585	94370	96952	0	4723
CP018166.1	Oryza sativa Indica Group cultivar Shuhui498 chrom...	99.652	2585	6	3	1	2585	110662	113243	0	4721
CP018166.1	Oryza sativa Indica Group cultivar Shuhui498 chrom...	99.613	2585	7	3	1	2585	85998	88579	0	4715
CP018166.1	Oryza sativa Indica Group cultivar Shuhui498 chrom...	99.76	1670	3	1	916	2585	10592	12260	0	3061
CP018165.1	Oryza sativa Indica Group cultivar Shuhui498 chrom...	99.729	2585	7	0	1	2585	34785	37369	0	4735
CP018165.1	Oryza sativa Indica Group cultivar Shuhui498 chrom...	99.729	2585	7	0	1	2585	43185	45769	0	4735
CP018165.1	Oryza sativa Indica Group cultivar Shuhui498 chrom...	99.691	2585	7	1	1	2585	18427	21010	0	4728
CP018165.1	Oryza sativa Indica Group cultivar Shuhui498 chrom...	99.691	2585	7	1	1	2585	51582	54165	0	4728
CP018165.1	Oryza sativa Indica Group cultivar Shuhui498 chrom...	98.037	2242	5	27	344	2585	26765	28967	0	3860
CP018165.1	Oryza sativa Indica Group cultivar Shuhui498 chrom...	99.521	1670	3	5	916	2585	10566	12230	0	3035
AP014958.1	Oryza sativa Japonica Group DNA	98.762	2585	30	2	1	2585	28718607	28721189	0	4595
AP004778.3	Oryza sativa Japonica Group genomic DNA	98.762	2585	30	2	1	2585	53673	56255	0	4595
CP012609.1	Oryza sativa Indica Group cultivar RP Bio-226 chro...	99.667	2401	4	3	187	2585	18263603	18266001	0	4388
CP012609.1	Oryza sativa Indica Group cultivar RP Bio-226 chro...	99.772	876	0	2	1295	2169	2830728	2829854	0	1605
CP012609.1	Oryza sativa Indica Group cultivar RP Bio-226 chro...	100	299	0	0	422	720	23893198	23892900	1.27e-152	553
CP012609.1	Oryza sativa Indica Group cultivar RP Bio-226 chro...	99.322	295	1	1	88	382	23893531	23893238	1.65e-146	532
KM117266.1	Oryza rufipogon 18S ribosomal RNA gene	100	1832	0	0	754	2585	1	1832	0	3384
KM117266.1	Oryza rufipogon 18S ribosomal RNA gene	99.203	753	1	1	1	753	7257	8004	0	1352
KM036283.1	Oryza sativa Japonica Group cultivar Yukara 18S ri...	100	1832	0	0	754	2585	1	1832	0	3384
KM036283.1	Oryza sativa Japonica Group cultivar Yukara 18S ri...	99.867	753	1	0	1	753	7177	7929	0	1386
KM036282.1	Oryza sativa Japonica Group cultivar Nipponbare 18...	100	1832	0	0	754	2585	1	1832	0	3384
KM036282.1	Oryza sativa Japonica Group cultivar Nipponbare 18...	100	753	0	0	1	753	7176	7928	0	1391
KM036293.1	Oryza longistaminata 18S ribosomal RNA gene	99.945	1832	1	0	754	2585	1	1832	0	3378
KM036293.1	Oryza longistaminata 18S ribosomal RNA gene	96.933	489	3	2	1	489	7305	7781	0	809
KM036293.1	Oryza longistaminata 18S ribosomal RNA gene	97.015	67	2	0	687	753	7778	7844	2.55e-20	113
KM036288.1	Oryza nivara 18S ribosomal RNA gene	99.945	1832	1	0	754	2585	1	1832	0	3378
KM036288.1	Oryza nivara 18S ribosomal RNA gene	99.336	753	5	0	1	753	7152	7904	0	1363
KM036285.1	Oryza sativa cultivar TN1 18S ribosomal RNA gene	99.945	1832	1	0	754	2585	1	1832	0	3378
KM036285.1	Oryza sativa cultivar TN1 18S ribosomal RNA gene	99.469	753	4	0	1	753	7412	8164	0	1369
KM036286.1	Oryza sativa cultivar Tongil 18S ribosomal RNA gen...	99.891	1832	2	0	754	2585	1	1832	0	3373
KM036286.1	Oryza sativa cultivar Tongil 18S ribosomal RNA gen...	99.205	755	4	1	1	753	7406	8160	0	1360
KM036284.1	Oryza sativa cultivar IR8 18S ribosomal RNA gene	99.891	1832	2	0	754	2585	1	1832	0	3373
KM036284.1	Oryza sativa cultivar IR8 18S ribosomal RNA gene	99.205	755	4	1	1	753	7412	8166	0	1360
KR364805.1	Oryza glumipatula strain W2201 18S ribosomal RNA g...	99.782	1832	4	0	754	2585	1	1832	0	3362
KM117257.1	Oryza barthii voucher WAB:0028903 18S ribosomal RN...	99.782	1832	4	0	754	2585	1	1832	0	3362
KM117257.1	Oryza barthii voucher WAB:0028903 18S ribosomal RN...	97.875	753	15	1	1	753	7094	7845	0	1301
KM117256.1	Oryza barthii voucher WAB:0028976 18S ribosomal RN...	99.782	1832	4	0	754	2585	1	1832	0	3362
KM117256.1	Oryza barthii voucher WAB:0028976 18S ribosomal RN...	97.742	753	16	1	1	753	7084	7835	0	1295
KM117255.1	Oryza glaberrima bio-material IRGC:103937 18S ribo...	99.782	1832	4	0	754	2585	1	1832	0	3362
KM117255.1	Oryza glaberrima bio-material IRGC:103937 18S ribo...	97.477	753	18	1	1	753	7085	7836	0	1284
KM117254.1	Oryza glaberrima bio-material IRGC:104574 18S ribo...	99.782	1832	4	0	754	2585	1	1832	0	3362
KM117254.1	Oryza glaberrima bio-material IRGC:104574 18S ribo...	97.477	753	18	1	1	753	7085	7836	0	1284
KM117252.1	Oryza barthii voucher WAB:0028987 18S ribosomal RN...	99.782	1832	4	0	754	2585	1	1832	0	3362
KM117252.1	Oryza barthii voucher WAB:0028987 18S ribosomal RN...	97.477	753	18	1	1	753	7085	7836	0	1284
KM036294.1	Oryza punctata 18S ribosomal RNA gene	99.782	1832	4	0	754	2585	1	1832	0	3362
KM036294.1	Oryza punctata 18S ribosomal RNA gene	91.407	675	51	7	13	682	7040	7712	0	918
KM036294.1	Oryza punctata 18S ribosomal RNA gene	91.667	48	1	3	708	753	7699	7745	2.61e-05	63.9
KM036292.1	Oryza glumipatula 18S ribosomal RNA gene	99.782	1832	4	0	754	2585	1	1832	0	3362
KM036292.1	Oryza glumipatula 18S ribosomal RNA gene	97.742	753	16	1	1	753	7323	8074	0	1295
KM036291.1	Oryza meridionalis 18S ribosomal RNA gene	99.782	1832	4	0	754	2585	1	1832	0	3362
KM036291.1	Oryza meridionalis 18S ribosomal RNA gene	97.344	753	19	1	1	753	7439	8190	0	1279
KM036289.1	Oryza glaberrima 18S ribosomal RNA gene	99.782	1832	4	0	754	2585	1	1832	0	3362
KM036289.1	Oryza glaberrima 18S ribosomal RNA gene	97.477	753	18	1	1	753	7085	7836	0	1284
HG315108.1	Lecomtella madagascariensis 18S rRNA gene	99.3	1858	12	1	729	2585	906	2763	0	3358
KR364804.1	Oryza glumipatula strain W1187 18S ribosomal RNA g...	99.727	1832	5	0	754	2585	1	1832	0	3356
LC086814.1	Oryza sativa Indica Group genes for 18S rRNA	99.673	1834	5	1	753	2585	1	1834	0	3352
HG965134.1	Sartidia dewinteri 18S rRNA gene	99.298	1852	13	0	734	2585	593	2444	0	3349
LT593967.1	Chasechloa egregia genomic DNA containing ETS-18S-...	99.192	1856	14	1	731	2585	865	2720	0	3343
HG965136.1	Sartidia sp. Morat 3609 18S rRNA gene	99.244	1852	14	0	734	2585	487	2338	0	3343
KF184927.1	Saccharum hybrid cultivar R570 clone BAC 039D18 co...	99.033	1862	17	1	725	2585	8061	6200	0	3338
KF184927.1	Saccharum hybrid cultivar R570 clone BAC 039D18 co...	99.033	1862	17	1	725	2585	25657	23796	0	3338
KF184927.1	Saccharum hybrid cultivar R570 clone BAC 039D18 co...	98.981	1865	18	1	722	2585	26563	28427	0	3338
KF184927.1	Saccharum hybrid cultivar R570 clone BAC 039D18 co...	99.033	1862	17	1	725	2585	43214	41353	0	3338
KF184927.1	Saccharum hybrid cultivar R570 clone BAC 039D18 co...	99.033	1862	17	1	725	2585	52013	50152	0	3338
KF184927.1	Saccharum hybrid cultivar R570 clone BAC 039D18 co...	99.033	1862	17	1	725	2585	60811	58950	0	3338
KF184927.1	Saccharum hybrid cultivar R570 clone BAC 039D18 co...	99.033	1862	17	1	725	2585	69609	67748	0	3338
KF184927.1	Saccharum hybrid cultivar R570 clone BAC 039D18 co...	99.033	1862	17	1	725	2585	78407	76546	0	3338
KF184927.1	Saccharum hybrid cultivar R570 clone BAC 039D18 co...	99.033	1862	17	1	725	2585	87204	85343	0	3338
KF184927.1	Saccharum hybrid cultivar R570 clone BAC 039D18 co...	99.033	1862	17	1	725	2585	96003	94142	0	3338
KF184927.1	Saccharum hybrid cultivar R570 clone BAC 039D18 co...	99.033	1862	17	1	725	2585	104801	102940	0	3338
KF184927.1	Saccharum hybrid cultivar R570 clone BAC 039D18 co...	99.033	1862	17	1	725	2585	113599	111738	0	3338
KF184927.1	Saccharum hybrid cultivar R570 clone BAC 039D18 co...	99.033	1862	17	1	725	2585	122397	120536	0	3338
KF184927.1	Saccharum hybrid cultivar R570 clone BAC 039D18 co...	98.98	1862	18	1	725	2585	16859	14998	0	3332
KX768767.1	Alloteropsis semialata isolate 39688 26S-18S ribos...	99.137	1853	15	1	734	2585	1748	3600	0	3332
KX768769.1	Alloteropsis semialata isolate Asem3 26S-18S ribos...	99.083	1853	16	1	734	2585	2540	4392	0	3328
KX768766.1	Alloteropsis semialata isolate 31768 26S-18S ribos...	99.083	1853	16	1	734	2585	1746	3598	0	3328
KX768770.1	Alloteropsis semialata isolate Asem4 26S-18S ribos...	99.083	1853	16	1	734	2585	2864	4716	0	3326
KT281168.1	Alloteropsis semialata isolate MD 26S-18S ribosoma...	99.083	1853	16	1	734	2585	2026	3878	0	3326
KT281164.1	Alloteropsis semialata isolate BL 26S-18S ribosoma...	99.083	1853	16	1	734	2585	2097	3949	0	3326
KX768768.1	Alloteropsis semialata isolate Asem2 26S-18S ribos...	99.029	1853	17	1	734	2585	2591	4443	0	3325
HG965135.1	Sartidia perrieri 18S rRNA gene	99.028	1852	18	0	734	2585	920	2771	0	3323
KT281165.1	Alloteropsis semialata isolate JM 26S-18S ribosoma...	99.029	1853	17	1	734	2585	1757	3609	0	3323
KT281158.1	Alloteropsis semialata isolate LO2O 26S-18S riboso...	99.029	1853	17	1	734	2585	2130	3982	0	3323
XR_002448966.1	PREDICTED: Sorghum bicolor uncharacterized LOC...	99.187	1844	14	1	743	2585	679	2522	0	3321
KT281167.1	Alloteropsis semialata isolate LO4C 26S-18S riboso...	99.029	1853	17	1	734	2585	1745	3597	0	3321
KT281166.1	Alloteropsis semialata isolate LO1A 26S-18S riboso...	99.029	1853	17	1	734	2585	2144	3996	0	3321
KT281163.1	Alloteropsis semialata isolate Aus 26S-18S ribosom...	99.029	1853	17	1	734	2585	2023	3875	0	3321
KT281162.1	Alloteropsis semialata isolate ATSS837 26S-18S rib...	99.029	1853	17	1	734	2585	2022	3874	0	3321
KT281160.1	Alloteropsis semialata isolate TW3 26S-18S ribosom...	99.029	1853	17	1	734	2585	2022	3874	0	3321
LT593968.1	Chasechloa madagascariensis genomic DNA containing...	98.923	1857	19	1	730	2585	797	2653	0	3317
KT281161.1	Alloteropsis semialata isolate Ma 26S-18S ribosoma...	99.133	1845	15	1	742	2585	2011	3855	0	3317
KX768765.1	Alloteropsis semialata isolate AB3722 26S-18S ribo...	98.975	1853	18	1	734	2585	1881	3733	0	3315
KT281159.1	Alloteropsis semialata isolate Bur 26S-18S ribosom...	98.975	1853	18	1	734	2585	2253	4105	0	3315
LT593966.1	Brachiaria fragrans genomic DNA containing ETS-18S...	98.869	1856	20	1	731	2585	647	2502	0	3310
JF489233.1	Secale cereale external transcribed spacer	98.757	1851	21	2	736	2585	2927	4776	0	3290
AY120865.1	Oryza longistaminata small subunit ribosomal RNA g...	99.777	1794	2	2	771	2563	1	1793	0	3290
X00755.1	Rice gene for 17S ribosomal RNA	99.448	1813	7	3	753	2563	1	1812	0	3290
XR_002748737.1	PREDICTED: Zea mays Eukaryotic 18S ribosomal R...	99.172	1811	15	0	753	2563	1	1811	0	3262
XR_002748736.1	PREDICTED: Zea mays Eukaryotic 18S ribosomal R...	99.172	1811	15	0	753	2563	1	1811	0	3262
XR_002749631.1	PREDICTED: Zea mays Eukaryotic 18S ribosomal R...	99.172	1811	15	0	753	2563	1	1811	0	3262
XR_002749630.1	PREDICTED: Zea mays Eukaryotic 18S ribosomal R...	99.172	1811	15	0	753	2563	1	1811	0	3262
XR_002749614.1	PREDICTED: Zea mays Eukaryotic 18S ribosomal R...	99.172	1811	15	0	753	2563	1	1811	0	3262
XR_002749610.1	PREDICTED: Zea mays Eukaryotic 18S ribosomal R...	99.172	1811	15	0	753	2563	1	1811	0	3262
XR_002749586.1	PREDICTED: Zea mays Eukaryotic 18S ribosomal R...	99.172	1811	15	0	753	2563	1	1811	0	3262
XR_002749585.1	PREDICTED: Zea mays Eukaryotic 18S ribosomal R...	99.172	1811	15	0	753	2563	1	1811	0	3262
XR_002749582.1	PREDICTED: Zea mays Eukaryotic 18S ribosomal R...	99.172	1811	15	0	753	2563	1	1811	0	3262
XR_002749569.1	PREDICTED: Zea mays Eukaryotic 18S ribosomal R...	99.172	1811	15	0	753	2563	1	1811	0	3262
XR_002749548.1	PREDICTED: Zea mays Eukaryotic 18S ribosomal R...	99.172	1811	15	0	753	2563	1	1811	0	3262
XR_002749547.1	PREDICTED: Zea mays Eukaryotic 18S ribosomal R...	99.172	1811	15	0	753	2563	1	1811	0	3262
XR_002749503.1	PREDICTED: Zea mays Eukaryotic 18S ribosomal R...	99.117	1811	16	0	753	2563	1	1811	0	3256
XR_002749566.1	PREDICTED: Zea mays Eukaryotic 18S ribosomal R...	99.117	1811	16	0	753	2563	1	1811	0	3256
XR_002748740.1	PREDICTED: Zea mays Eukaryotic 18S ribosomal R...	99.061	1811	17	0	753	2563	1	1811	0	3251
XR_002749587.1	PREDICTED: Zea mays Eukaryotic 18S ribosomal R...	99.061	1811	17	0	753	2563	1	1811	0	3251
XR_002748738.1	PREDICTED: Zea mays Eukaryotic 18S ribosomal R...	99.061	1811	16	1	753	2563	1	1810	0	3249
XR_002749603.1	PREDICTED: Zea mays Eukaryotic 18S ribosomal R...	99.061	1811	16	1	753	2563	1	1810	0	3249
XR_002750193.1	PREDICTED: Zea mays Eukaryotic 18S ribosomal R...	99.006	1811	17	1	753	2563	1	1810	0	3243
XR_002961450.1	PREDICTED: Brachypodium distachyon 18S ribosom...	98.951	1811	19	0	753	2563	1	1811	0	3240
XR_002961449.1	PREDICTED: Brachypodium distachyon 18S ribosom...	98.951	1811	19	0	753	2563	1	1811	0	3240
XR_002961447.1	PREDICTED: Brachypodium distachyon 18S ribosom...	98.951	1811	19	0	753	2563	1	1811	0	3240
XR_002961446.1	PREDICTED: Brachypodium distachyon 18S ribosom...	98.951	1811	19	0	753	2563	1	1811	0	3240
XR_002961445.1	PREDICTED: Brachypodium distachyon 18S ribosom...	98.951	1811	19	0	753	2563	1	1811	0	3240
XR_002961444.1	PREDICTED: Brachypodium distachyon 18S ribosom...	98.951	1811	19	0	753	2563	1	1811	0	3240
XR_002961443.1	PREDICTED: Brachypodium distachyon 18S ribosom...	98.951	1811	19	0	753	2563	1	1811	0	3240
XR_002961442.1	PREDICTED: Brachypodium distachyon 18S ribosom...	98.951	1811	19	0	753	2563	1	1811	0	3240
XR_002749602.1	PREDICTED: Zea mays Eukaryotic 18S ribosomal R...	98.951	1811	19	0	753	2563	1	1811	0	3240
XR_002749577.1	PREDICTED: Zea mays Eukaryotic 18S ribosomal R...	98.951	1811	19	0	753	2563	1	1811	0	3240
XR_002749557.1	PREDICTED: Zea mays Eukaryotic 18S ribosomal R...	98.951	1811	19	0	753	2563	1	1811	0	3240
XR_002749558.1	PREDICTED: Zea mays Eukaryotic 18S ribosomal R...	98.951	1811	15	4	753	2563	1	1807	0	3236
XR_002961456.1	PREDICTED: Brachypodium distachyon 18S ribosom...	98.896	1811	20	0	753	2563	1	1811	0	3234
XR_002961455.1	PREDICTED: Brachypodium distachyon 18S ribosom...	98.896	1811	20	0	753	2563	1	1811	0	3234
XR_002961454.1	PREDICTED: Brachypodium distachyon 18S ribosom...	98.896	1811	20	0	753	2563	1	1811	0	3234
XR_002961453.1	PREDICTED: Brachypodium distachyon 18S ribosom...	98.896	1811	20	0	753	2563	1	1811	0	3234
XR_002961452.1	PREDICTED: Brachypodium distachyon 18S ribosom...	98.896	1811	20	0	753	2563	1	1811	0	3234
XR_002961451.1	PREDICTED: Brachypodium distachyon 18S ribosom...	98.896	1811	20	0	753	2563	1	1811	0	3234
XR_002961441.1	PREDICTED: Brachypodium distachyon 18S ribosom...	98.896	1811	20	0	753	2563	1	1811	0	3234
XR_002961460.1	PREDICTED: Brachypodium distachyon 18S ribosom...	98.896	1811	19	1	753	2563	1	1810	0	3232
XR_002961458.1	PREDICTED: Brachypodium distachyon 18S ribosom...	98.896	1811	19	1	753	2563	1	1810	0	3232
XR_002749570.1	PREDICTED: Zea mays Eukaryotic 18S ribosomal R...	98.84	1811	21	0	753	2563	1	1811	0	3229

## Sheet: LOC_Os09g01000_cDNA
Supplementary Table S4B. Alignment of LOC_Os09g01000 DNA sequences to other plant rRNA genes
subject acc.ver	Predicted	% identity	alignment length	mismatches	gap opens	q. start	q. end	s. start	s. end	evalue	bit score
XM_015755623.1	PREDICTED: Oryza sativa Japonica Group unchara...	100	2927	0	0	1	2927	4690	7616	0	5406
AP014965.1	Oryza sativa Japonica Group DNA	100	2927	0	0	1	2927	6384	9310	0	5406
AP014965.1	Oryza sativa Japonica Group DNA	100	2927	0	0	1	2927	14312	17238	0	5406
AP014965.1	Oryza sativa Japonica Group DNA	100	2927	0	0	1	2927	22240	25166	0	5406
AP014965.1	Oryza sativa Japonica Group DNA	100	2927	0	0	1	2927	30168	33094	0	5406
AP014965.1	Oryza sativa Japonica Group DNA	100	382	0	0	2546	2927	1001	1382	0	706
KM036282.1	Oryza sativa Japonica Group cultivar Nipponbare 18...	100	2927	0	0	1	2927	2758	5684	0	5406
AP009051.1	Oryza sativa Japonica Group genomic DNA	100	2927	0	0	1	2927	10755	13681	0	5406
AP009051.1	Oryza sativa Japonica Group genomic DNA	100	2927	0	0	1	2927	19181	22107	0	5406
AP009051.1	Oryza sativa Japonica Group genomic DNA	99.966	2927	1	0	1	2927	1821	4747	0	5400
AP009051.1	Oryza sativa Japonica Group genomic DNA	100	2578	0	0	1	2578	27600	30177	0	4761
AP008225.1	Oryza sativa Japonica Group genomic DNA	100	2927	0	0	1	2927	5656	8582	0	5406
AP008225.1	Oryza sativa Japonica Group genomic DNA	99.966	2927	1	0	1	2927	13584	16510	0	5400
AP008225.1	Oryza sativa Japonica Group genomic DNA	99.966	2927	1	0	1	2927	21512	24438	0	5400
AP008225.1	Oryza sativa Japonica Group genomic DNA	100	1042	0	0	1	1042	29440	30481	0	1925
AP008225.1	Oryza sativa Japonica Group genomic DNA	100	654	0	0	2274	2927	1	654	0	1208
AP008245.2	Oryza sativa Japonica Group genomic DNA	100	2927	0	0	1	2927	5384	8310	0	5406
AP008245.2	Oryza sativa Japonica Group genomic DNA	100	2927	0	0	1	2927	13312	16238	0	5406
AP008245.2	Oryza sativa Japonica Group genomic DNA	100	2927	0	0	1	2927	21240	24166	0	5406
AP008245.2	Oryza sativa Japonica Group genomic DNA	100	2927	0	0	1	2927	29168	32094	0	5406
AP008245.2	Oryza sativa Japonica Group genomic DNA	100	382	0	0	2546	2927	1	382	0	706
KM036283.1	Oryza sativa Japonica Group cultivar Yukara 18S ri...	99.966	2927	1	0	1	2927	2759	5685	0	5400
CP018166.1	Oryza sativa Indica Group cultivar Shuhui498 chrom...	99.932	2927	2	0	1	2927	13186	16112	0	5395
CP018166.1	Oryza sativa Indica Group cultivar Shuhui498 chrom...	99.932	2927	2	0	1	2927	39108	42034	0	5395
CP018166.1	Oryza sativa Indica Group cultivar Shuhui498 chrom...	99.932	2927	2	0	1	2927	47509	50435	0	5395
CP018166.1	Oryza sativa Indica Group cultivar Shuhui498 chrom...	99.932	2927	2	0	1	2927	55911	58837	0	5395
CP018166.1	Oryza sativa Indica Group cultivar Shuhui498 chrom...	99.932	2927	2	0	1	2927	64313	67239	0	5395
CP018166.1	Oryza sativa Indica Group cultivar Shuhui498 chrom...	99.932	2927	2	0	1	2927	72715	75641	0	5395
CP018166.1	Oryza sativa Indica Group cultivar Shuhui498 chrom...	99.932	2927	2	0	1	2927	81117	84043	0	5395
CP018166.1	Oryza sativa Indica Group cultivar Shuhui498 chrom...	99.932	2927	2	0	1	2927	97878	100804	0	5395
CP018166.1	Oryza sativa Indica Group cultivar Shuhui498 chrom...	99.932	2927	2	0	1	2927	106278	109204	0	5395
CP018166.1	Oryza sativa Indica Group cultivar Shuhui498 chrom...	99.898	2927	3	0	1	2927	21836	24762	0	5389
CP018166.1	Oryza sativa Indica Group cultivar Shuhui498 chrom...	99.898	2927	3	0	1	2927	30723	33649	0	5389
CP018166.1	Oryza sativa Indica Group cultivar Shuhui498 chrom...	99.898	2927	3	0	1	2927	114169	117095	0	5389
CP018166.1	Oryza sativa Indica Group cultivar Shuhui498 chrom...	99.556	2927	2	11	1	2927	89499	92414	0	5323
CP018165.1	Oryza sativa Indica Group cultivar Shuhui498 chrom...	99.932	2927	2	0	1	2927	29893	32819	0	5395
CP018165.1	Oryza sativa Indica Group cultivar Shuhui498 chrom...	99.932	2927	2	0	1	2927	38295	41221	0	5395
CP018165.1	Oryza sativa Indica Group cultivar Shuhui498 chrom...	99.932	2927	2	0	1	2927	55091	58017	0	5395
CP018165.1	Oryza sativa Indica Group cultivar Shuhui498 chrom...	99.898	2927	2	1	1	2927	46694	49619	0	5387
CP018165.1	Oryza sativa Indica Group cultivar Shuhui498 chrom...	99.863	2927	2	2	1	2927	13156	16080	0	5382
CP018165.1	Oryza sativa Indica Group cultivar Shuhui498 chrom...	98.975	2927	2	27	1	2927	21935	24833	0	5214
KR364805.1	Oryza glumipatula strain W2201 18S ribosomal RNA g...	99.932	2927	2	0	1	2927	2757	5683	0	5395
KR364804.1	Oryza glumipatula strain W1187 18S ribosomal RNA g...	99.932	2927	2	0	1	2927	2755	5681	0	5395
KM117266.1	Oryza rufipogon 18S ribosomal RNA gene	99.932	2927	2	0	1	2927	2758	5684	0	5395
KM117257.1	Oryza barthii voucher WAB:0028903 18S ribosomal RN...	99.932	2927	2	0	1	2927	2756	5682	0	5395
KM117256.1	Oryza barthii voucher WAB:0028976 18S ribosomal RN...	99.932	2927	2	0	1	2927	2756	5682	0	5395
KM117254.1	Oryza glaberrima bio-material IRGC:104574 18S ribo...	99.932	2927	2	0	1	2927	2756	5682	0	5395
KM117252.1	Oryza barthii voucher WAB:0028987 18S ribosomal RN...	99.932	2927	2	0	1	2927	2756	5682	0	5395
KM036289.1	Oryza glaberrima 18S ribosomal RNA gene	99.932	2927	2	0	1	2927	2756	5682	0	5395
KM036288.1	Oryza nivara 18S ribosomal RNA gene	99.932	2927	2	0	1	2927	2758	5684	0	5395
KM036286.1	Oryza sativa cultivar Tongil 18S ribosomal RNA gen...	99.932	2927	2	0	1	2927	2758	5684	0	5395
KM036285.1	Oryza sativa cultivar TN1 18S ribosomal RNA gene	99.932	2927	2	0	1	2927	2758	5684	0	5395
KM036284.1	Oryza sativa cultivar IR8 18S ribosomal RNA gene	99.932	2927	2	0	1	2927	2758	5684	0	5395
KM117255.1	Oryza glaberrima bio-material IRGC:103937 18S ribo...	99.898	2927	3	0	1	2927	2756	5682	0	5389
KM036291.1	Oryza meridionalis 18S ribosomal RNA gene	99.898	2927	3	0	1	2927	2754	5680	0	5389
KM036292.1	Oryza glumipatula 18S ribosomal RNA gene	99.863	2927	4	0	1	2927	2755	5681	0	5384
KM036293.1	Oryza longistaminata 18S ribosomal RNA gene	99.761	2927	7	0	1	2927	2753	5679	0	5367
LC086814.1	Oryza sativa Indica Group genes for 18S rRNA	99.419	2928	7	7	1	2927	2760	5678	0	5304
KM036294.1	Oryza punctata 18S ribosomal RNA gene	99.352	2930	16	1	1	2927	2748	5677	0	5302
M11585.1	Rice 25S ribosomal RNA gene	98.704	2932	18	17	1	2927	362	3278	0	5186
HG965136.1	Sartidia sp. Morat 3609 18S rRNA gene	97.918	2930	56	5	1	2927	3269	6196	0	5083
HG315108.1	Lecomtella madagascariensis 18S rRNA gene	97.989	2934	48	9	1	2927	3696	6625	0	5081
HG965134.1	Sartidia dewinteri 18S rRNA gene	97.85	2930	58	5	1	2927	3375	6302	0	5062
KF184927.1	Saccharum hybrid cultivar R570 clone BAC 039D18 co...	97.851	2932	56	6	1	2927	5273	2344	0	5059
KF184927.1	Saccharum hybrid cultivar R570 clone BAC 039D18 co...	97.851	2932	56	6	1	2927	14071	11142	0	5059
KF184927.1	Saccharum hybrid cultivar R570 clone BAC 039D18 co...	97.851	2932	56	6	1	2927	22869	19940	0	5059
KF184927.1	Saccharum hybrid cultivar R570 clone BAC 039D18 co...	97.851	2932	56	6	1	2927	29354	32283	0	5059
KF184927.1	Saccharum hybrid cultivar R570 clone BAC 039D18 co...	97.851	2932	56	6	1	2927	40426	37497	0	5059
KF184927.1	Saccharum hybrid cultivar R570 clone BAC 039D18 co...	97.851	2932	56	6	1	2927	49225	46296	0	5059
KF184927.1	Saccharum hybrid cultivar R570 clone BAC 039D18 co...	97.851	2932	56	6	1	2927	58023	55094	0	5059
KF184927.1	Saccharum hybrid cultivar R570 clone BAC 039D18 co...	97.851	2932	56	6	1	2927	66821	63892	0	5059
KF184927.1	Saccharum hybrid cultivar R570 clone BAC 039D18 co...	97.851	2932	56	6	1	2927	75619	72690	0	5059
KF184927.1	Saccharum hybrid cultivar R570 clone BAC 039D18 co...	97.851	2932	56	6	1	2927	84416	81487	0	5059
KF184927.1	Saccharum hybrid cultivar R570 clone BAC 039D18 co...	97.851	2932	56	6	1	2927	93215	90286	0	5059
KF184927.1	Saccharum hybrid cultivar R570 clone BAC 039D18 co...	97.851	2932	56	6	1	2927	102013	99084	0	5059
KF184927.1	Saccharum hybrid cultivar R570 clone BAC 039D18 co...	97.851	2932	56	6	1	2927	110811	107882	0	5059
KF184927.1	Saccharum hybrid cultivar R570 clone BAC 039D18 co...	97.851	2932	56	6	1	2927	119609	116680	0	5059
HG965135.1	Sartidia perrieri 18S rRNA gene	97.85	2930	58	5	1	2927	3704	6631	0	5057
CP012609.1	Oryza sativa Indica Group cultivar RP Bio-226 chro...	99.927	2729	2	0	1	2729	18266927	18269655	0	5029
XR_002750196.1	PREDICTED: Zea mays Eukaryotic 28S ribosomal R...	97.578	2931	64	6	1	2927	359	3286	0	5012
XR_002749580.1	PREDICTED: Zea mays Eukaryotic 28S ribosomal R...	97.544	2931	65	6	1	2927	359	3286	0	5007
XR_002749560.1	PREDICTED: Zea mays Eukaryotic 28S ribosomal R...	97.544	2931	65	6	1	2927	359	3286	0	5007
XR_002749613.1	PREDICTED: Zea mays Eukaryotic 28S ribosomal R...	97.509	2931	66	6	1	2927	358	3285	0	5001
XR_002749592.1	PREDICTED: Zea mays Eukaryotic 28S ribosomal R...	97.509	2931	66	6	1	2927	359	3286	0	5001
XR_002749591.1	PREDICTED: Zea mays Eukaryotic 28S ribosomal R...	97.509	2931	66	6	1	2927	359	3286	0	5001
XR_002749589.1	PREDICTED: Zea mays Eukaryotic 28S ribosomal R...	97.509	2931	66	6	1	2927	359	3286	0	5001
XR_002749573.1	PREDICTED: Zea mays Eukaryotic 28S ribosomal R...	97.509	2931	65	7	1	2927	359	3285	0	5001
XR_002749543.1	PREDICTED: Zea mays Eukaryotic 28S ribosomal R...	97.509	2931	66	6	1	2927	359	3286	0	5001
XR_002749542.1	PREDICTED: Zea mays Eukaryotic 28S ribosomal R...	97.509	2931	66	6	1	2927	359	3286	0	5001
XR_002749571.1	PREDICTED: Zea mays Eukaryotic 28S ribosomal R...	97.509	2931	64	8	1	2927	359	3284	0	5000
XR_002749626.1	PREDICTED: Zea mays Eukaryotic 28S ribosomal R...	97.475	2931	67	6	1	2927	359	3286	0	4996
XR_002749625.1	PREDICTED: Zea mays Eukaryotic 28S ribosomal R...	97.475	2931	67	6	1	2927	359	3286	0	4996
XR_002749615.1	PREDICTED: Zea mays Eukaryotic 28S ribosomal R...	97.475	2931	67	6	1	2927	359	3286	0	4996
XR_002749588.1	PREDICTED: Zea mays Eukaryotic 28S ribosomal R...	97.475	2931	67	6	1	2927	359	3286	0	4996
XR_002448964.1	PREDICTED: Sorghum bicolor uncharacterized LOC...	97.443	2933	66	7	1	2927	2980	51	0	4992
XR_002749599.1	PREDICTED: Zea mays Eukaryotic 28S ribosomal R...	97.408	2932	68	7	1	2927	359	3287	0	4987
XR_002748765.1	PREDICTED: Zea mays Eukaryotic 28S ribosomal R...	97.373	2931	68	8	1	2927	359	3284	0	4977
XR_002748756.1	PREDICTED: Zea mays Eukaryotic 28S ribosomal R...	97.373	2931	65	11	1	2927	359	3281	0	4975
XR_002749506.1	PREDICTED: Zea mays Eukaryotic 28S ribosomal R...	97.339	2931	71	6	1	2927	359	3286	0	4974
XR_002749561.1	PREDICTED: Zea mays Eukaryotic 28S ribosomal R...	97.373	2931	64	12	1	2927	358	3279	0	4974
LT593967.1	Chasechloa egregia genomic DNA containing ETS-18S-...	97.306	2932	72	7	1	2927	3644	6573	0	4974
XR_002749627.1	PREDICTED: Zea mays Eukaryotic 28S ribosomal R...	97.305	2931	71	7	1	2927	359	3285	0	4968
XR_002748767.1	PREDICTED: Zea mays Eukaryotic 28S ribosomal R...	97.234	2928	71	9	1	2924	349	3270	0	4950
LT593966.1	Brachiaria fragrans genomic DNA containing ETS-18S...	97.135	2932	77	6	1	2927	3423	6352	0	4948
LT593968.1	Chasechloa madagascariensis genomic DNA containing...	97.137	2934	75	9	1	2927	3572	6503	0	4946
XR_002749574.1	PREDICTED: Zea mays Eukaryotic 28S ribosomal R...	97.134	2931	77	6	1	2927	359	3286	0	4940
XR_002749593.1	PREDICTED: Zea mays Eukaryotic 28S ribosomal R...	97.134	2931	70	13	1	2927	358	3278	0	4935
XR_002748757.1	PREDICTED: Zea mays Eukaryotic 28S ribosomal R...	97.032	2931	80	6	1	2927	359	3286	0	4924
XR_002961480.1	PREDICTED: Brachypodium distachyon 28S ribosom...	96.968	2935	80	8	1	2927	359	3292	0	4918
XR_002961475.1	PREDICTED: Brachypodium distachyon 28S ribosom...	96.968	2935	80	8	1	2927	359	3292	0	4918
XR_002961473.1	PREDICTED: Brachypodium distachyon 28S ribosom...	96.968	2935	80	8	1	2927	359	3292	0	4918
XR_002961472.1	PREDICTED: Brachypodium distachyon 28S ribosom...	96.968	2935	80	8	1	2927	359	3292	0	4918
XR_002961471.1	PREDICTED: Brachypodium distachyon 28S ribosom...	96.968	2935	80	8	1	2927	359	3292	0	4918
XR_002961470.1	PREDICTED: Brachypodium distachyon 28S ribosom...	96.968	2935	80	8	1	2927	359	3292	0	4918
XR_002961469.1	PREDICTED: Brachypodium distachyon 28S ribosom...	96.968	2935	80	8	1	2927	359	3292	0	4918
XR_002961468.1	PREDICTED: Brachypodium distachyon 28S ribosom...	96.968	2935	80	8	1	2927	359	3292	0	4918
XR_002961483.1	PREDICTED: Brachypodium distachyon 28S ribosom...	96.967	2934	80	8	1	2927	359	3290	0	4916
KT281162.1	Alloteropsis semialata isolate ATSS837 26S-18S rib...	96.967	2934	78	8	1	2927	4801	7730	0	4915
KT281160.1	Alloteropsis semialata isolate TW3 26S-18S ribosom...	96.967	2934	78	8	1	2927	4801	7730	0	4915
KT281158.1	Alloteropsis semialata isolate LO2O 26S-18S riboso...	96.898	2934	80	8	1	2927	4909	7838	0	4915
XR_002961486.1	PREDICTED: Brachypodium distachyon 28S ribosom...	96.934	2935	80	9	1	2927	356	3288	0	4913
XR_002961484.1	PREDICTED: Brachypodium distachyon 28S ribosom...	96.934	2935	80	9	1	2927	358	3290	0	4913
XR_002961482.1	PREDICTED: Brachypodium distachyon 28S ribosom...	96.934	2935	80	9	1	2927	359	3291	0	4913
XR_002961481.1	PREDICTED: Brachypodium distachyon 28S ribosom...	96.934	2935	80	9	1	2927	359	3291	0	4913
XR_002961479.1	PREDICTED: Brachypodium distachyon 28S ribosom...	96.934	2935	80	8	1	2927	359	3291	0	4913
XR_002961478.1	PREDICTED: Brachypodium distachyon 28S ribosom...	96.933	2934	80	8	1	2927	359	3289	0	4911
XR_002749607.1	PREDICTED: Zea mays Eukaryotic 28S ribosomal R...	96.963	2931	79	9	1	2927	359	3283	0	4911
KT281163.1	Alloteropsis semialata isolate Aus 26S-18S ribosom...	96.933	2934	79	8	1	2927	4802	7731	0	4911
XR_002961477.1	PREDICTED: Brachypodium distachyon 28S ribosom...	96.899	2935	81	9	1	2927	359	3291	0	4907
XR_002748755.1	PREDICTED: Zea mays Eukaryotic 28S ribosomal R...	96.963	2931	76	7	1	2927	359	3280	0	4907
XR_002961476.1	PREDICTED: Brachypodium distachyon 28S ribosom...	96.899	2935	80	10	1	2927	359	3290	0	4905
KT281167.1	Alloteropsis semialata isolate LO4C 26S-18S riboso...	96.898	2934	80	8	1	2927	4524	7453	0	4905
KT281164.1	Alloteropsis semialata isolate BL 26S-18S ribosoma...	96.898	2934	80	9	1	2927	4876	7805	0	4905
KT281168.1	Alloteropsis semialata isolate MD 26S-18S ribosoma...	96.864	2934	81	8	1	2927	4805	7734	0	4903
KT281165.1	Alloteropsis semialata isolate JM 26S-18S ribosoma...	96.898	2934	80	9	1	2927	4536	7465	0	4903
XR_002749562.1	PREDICTED: Zea mays Eukaryotic 28S ribosomal R...	96.896	2932	82	7	1	2927	359	3286	0	4902
KT281159.1	Alloteropsis semialata isolate Bur 26S-18S ribosom...	96.864	2934	81	8	1	2927	5032	7961	0	4902
XR_002961490.1	PREDICTED: Brachypodium distachyon 28S ribosom...	96.865	2935	80	11	1	2927	359	3289	0	4900
XR_002961489.1	PREDICTED: Brachypodium distachyon 28S ribosom...	96.865	2935	80	11	1	2927	359	3289	0	4900
XR_002961488.1	PREDICTED: Brachypodium distachyon 28S ribosom...	96.865	2935	81	10	1	2927	358	3289	0	4900
XR_002748759.1	PREDICTED: Zea mays Eukaryotic 28S ribosomal R...	96.895	2931	80	10	1	2927	359	3282	0	4898
KT281161.1	Alloteropsis semialata isolate Ma 26S-18S ribosoma...	96.863	2933	83	7	1	2927	4783	7712	0	4898
XR_002961492.1	PREDICTED: Brachypodium distachyon 28S ribosom...	96.831	2935	80	12	1	2927	359	3288	0	4892
XR_002961491.1	PREDICTED: Brachypodium distachyon 28S ribosom...	96.831	2935	80	11	1	2927	359	3288	0	4892
XR_002961487.1	PREDICTED: Brachypodium distachyon 28S ribosom...	96.831	2935	80	11	1	2927	359	3288	0	4892
