# Supplementary material for: Selective sets of mRNAs localize to extracellular paramural bodies in a rice glup6 mutant
Source: J Exp Bot. 2018 Aug 9;69(21):5045–58. doi: 10.1093/jxb/ery297 (PMC6189835; doi:10.1093/jxb/ery297)
Supplement: Supplementary Table S5 [file ery297_suppl_supplementary_table_s5.xlsx]

## Sheet: Sheet1
Supplementary Table S5. Expressed protein, hypothetical proteins, retrotransposons, and transposons enriched in PMBs. Note #DIV/0! Indicates that genes in glup6 or WT are expressed at very low RPKM values or are silent.
Class	Gene_ID	WT_avg RPKM	glup6_avg RPKM	PMB_avg RPKM	PMB/glup6	glup6/WT	Putative Function
Expressed proteins (446)	LOC_Os02g14670	0	0.386667	1.99	5.14655	#DIV/0!	expressed protein
	LOC_Os01g53440	0	0.23	1.2	5.21739	#DIV/0!	expressed protein
	LOC_Os12g27740	0	0.483333	2.555	5.28621	#DIV/0!	expressed protein
	LOC_Os01g19990	0.17	0.316667	1.74	5.49474	1.86275	expressed protein
	LOC_Os10g21190	23.304	23.64	130.97	5.54019	1.01442	expressed protein
	LOC_Os01g71490	0	0.28	1.575	5.625	#DIV/0!	expressed protein
	LOC_Os12g38130	0.254	0.65	3.73	5.73846	2.55906	expressed protein
	LOC_Os10g38170	0	0.25	1.435	5.74	#DIV/0!	expressed protein
	LOC_Os08g05160	0	0.246667	1.48	6	#DIV/0!	expressed protein
	LOC_Os12g17560	0	0.463333	2.81	6.06475	#DIV/0!	expressed protein
	LOC_Os12g34052	0.504	2.59	16.61	6.41313	5.13889	expressed protein
	LOC_Os08g25450	0	0.463333	3.03	6.53957	#DIV/0!	expressed protein
	LOC_Os06g50590	0.102	0.18	1.195	6.63889	1.76471	expressed protein
	LOC_Os05g17020	0	0.153333	1.025	6.68478	#DIV/0!	expressed protein
	LOC_Os12g23570	0.26	0.35	2.385	6.81429	1.34615	expressed protein
	LOC_Os08g31290	0	0.266667	1.835	6.88125	#DIV/0!	expressed protein
	LOC_Os04g34150	0	0.303333	2.09	6.89011	#DIV/0!	expressed protein
	LOC_Os05g13500	0	0.253333	1.865	7.36184	#DIV/0!	expressed protein
	LOC_Os01g28590	0	0.15	1.14	7.6	#DIV/0!	expressed protein
	LOC_Os07g04460	0	1.00333	7.635	7.60963	#DIV/0!	expressed protein
	LOC_Os06g12340	0	0.173333	1.35	7.78846	#DIV/0!	expressed protein
	LOC_Os01g20810	0	0.17	1.365	8.02941	#DIV/0!	expressed protein
	LOC_Os06g32520	0	0.293333	2.47	8.42045	#DIV/0!	expressed protein
	LOC_Os05g37840	0	0.146667	1.245	8.48864	#DIV/0!	expressed protein
	LOC_Os05g48710	0.02	0.24	2.045	8.52083	12	expressed protein
	LOC_Os10g06920	0	0.37	3.19	8.62162	#DIV/0!	expressed protein
	LOC_Os10g40220	0.186	0.28	2.43	8.67857	1.50538	expressed protein
	LOC_Os05g02100	0	0.123333	1.075	8.71622	#DIV/0!	expressed protein
	LOC_Os03g06210	0	0.173333	1.555	8.97115	#DIV/0!	expressed protein
	LOC_Os03g08670	0	0.166667	1.54	9.24	#DIV/0!	expressed protein
	LOC_Os02g18920	0	0.156667	1.525	9.73404	#DIV/0!	expressed protein
	LOC_Os11g23920	0	0.316667	3.095	9.77368	#DIV/0!	expressed protein
	LOC_Os11g11750	0	0.406667	4.005	9.84836	#DIV/0!	expressed protein
	LOC_Os10g11770	0	0.136667	1.385	10.1341	#DIV/0!	expressed protein
	LOC_Os07g15980	1.238	0.12	1.22	10.1667	0.0969305	expressed protein
	LOC_Os10g03770	0	0.106667	1.11	10.4062	#DIV/0!	expressed protein
	LOC_Os10g39690	0	0.123333	1.29	10.4595	#DIV/0!	expressed protein
	LOC_Os12g31540	0	0.12	1.27	10.5833	#DIV/0!	expressed protein
	LOC_Os01g64340	0	0.346667	3.735	10.774	#DIV/0!	expressed protein
	LOC_Os02g29900	0	0.303333	3.34	11.011	#DIV/0!	expressed protein
	LOC_Os02g45740	0.034	0.183333	2.02	11.0182	5.39216	expressed protein
	LOC_Os08g37160	0	0.133333	1.495	11.2125	#DIV/0!	expressed protein
	LOC_Os03g05410	0	0.2	2.25	11.25	#DIV/0!	expressed protein
	LOC_Os07g08370	0.212	0.263333	2.965	11.2595	1.24214	expressed protein
	LOC_Os12g33928	1.154	4.97333	56.45	11.3505	4.30965	expressed protein
	LOC_Os06g01710	0.058	0.0933333	1.06	11.3571	1.6092	expressed protein
	LOC_Os04g27930	0.062	0.106667	1.245	11.6719	1.72043	expressed protein
	LOC_Os04g28670	0	0.123333	1.455	11.7973	#DIV/0!	expressed protein
	LOC_Os09g21010	0	0.143333	1.7	11.8605	#DIV/0!	expressed protein
	LOC_Os02g08040	0	0.76	9.035	11.8882	#DIV/0!	expressed protein
	LOC_Os05g22910	0	0.0966667	1.19	12.3103	#DIV/0!	expressed protein
	LOC_Os04g05780	0.046	0.0933333	1.165	12.4821	2.02899	expressed protein
	LOC_Os06g40800	0	0.13	1.645	12.6538	#DIV/0!	expressed protein
	LOC_Os02g24810	0	0.16	2.055	12.8437	#DIV/0!	expressed protein
	LOC_Os11g05790	0	0.106667	1.38	12.9375	#DIV/0!	expressed protein
	LOC_Os01g38030	0.108	0.14	1.82	13	1.2963	expressed protein
	LOC_Os06g39752	0.214	0.263333	3.455	13.1203	1.23053	expressed protein
	LOC_Os04g22290	0.036	0.12	1.625	13.5417	3.33333	expressed protein
	LOC_Os01g43660	0	0.0933333	1.27	13.6071	#DIV/0!	expressed protein
	LOC_Os09g20960	0	0.306667	4.18	13.6304	#DIV/0!	expressed protein
	LOC_Os04g19830	0.122	0.09	1.24	13.7778	0.737705	expressed protein
	LOC_Os11g14320	0	0.0766667	1.075	14.0217	#DIV/0!	expressed protein
	LOC_Os10g08950	0.088	0.0866667	1.325	15.2885	0.984848	expressed protein
	LOC_Os03g17970	0	0.183333	2.835	15.4636	#DIV/0!	expressed protein
	LOC_Os05g49360	0	0.163333	2.56	15.6735	#DIV/0!	expressed protein
	LOC_Os03g36640	0	0.103333	1.715	16.5968	#DIV/0!	expressed protein
	LOC_Os05g15110	0.094	0.08	1.33	16.625	0.851064	expressed protein
	LOC_Os12g14939	4.73	2.83667	47.81	16.8543	0.599718	expressed protein
	LOC_Os06g25590	0	0.0766667	1.3	16.9565	#DIV/0!	expressed protein
	LOC_Os11g36580	0	0.0833333	1.415	16.98	#DIV/0!	expressed protein
	LOC_Os09g01970	0	0.113333	1.99	17.5588	#DIV/0!	expressed protein
	LOC_Os12g23550	0	0.08	1.425	17.8125	#DIV/0!	expressed protein
	LOC_Os10g03710	0.008	0.0666667	1.225	18.375	8.33333	expressed protein
	LOC_Os02g14310	0	0.113333	2.14	18.8824	#DIV/0!	expressed protein
	LOC_Os11g40674	0	0.0966667	1.845	19.0862	#DIV/0!	expressed protein
	LOC_Os02g22800	0.06	0.0733333	1.425	19.4318	1.22222	expressed protein
	LOC_Os07g39450	0	0.126667	2.5	19.7368	#DIV/0!	expressed protein
	LOC_Os09g36310	0	0.0533333	1.055	19.7812	#DIV/0!	expressed protein
	LOC_Os04g53970	0.062	0.0866667	1.72	19.8462	1.39785	expressed protein
	LOC_Os12g41770	0.188	0.183333	3.64	19.8545	0.975177	expressed protein
	LOC_Os01g38520	0.15	0.11	2.21	20.0909	0.733333	expressed protein
	LOC_Os09g32340	0	0.136667	2.8	20.4878	#DIV/0!	expressed protein
	LOC_Os06g01830	0	0.103333	2.13	20.6129	#DIV/0!	expressed protein
	LOC_Os07g26860	0	0.0666667	1.375	20.625	#DIV/0!	expressed protein
	LOC_Os12g16640	0.034	0.116667	2.435	20.8714	3.43137	expressed protein
	LOC_Os09g01000	2892.39	1887.92	39463.4	20.9031	0.652721	expressed protein
	LOC_Os08g26830	0	0.116667	2.54	21.7714	#DIV/0!	expressed protein
	LOC_Os11g01950	0	0.0533333	1.175	22.0312	#DIV/0!	expressed protein
	LOC_Os10g26180	0	0.08	1.81	22.625	#DIV/0!	expressed protein
	LOC_Os02g32390	0.016	0.08	1.88	23.5	5	expressed protein
	LOC_Os04g30820	0	0.0966667	2.295	23.7414	#DIV/0!	expressed protein
	LOC_Os01g44940	0	0.0466667	1.18	25.2857	#DIV/0!	expressed protein
	LOC_Os10g24340	0	0.0533333	1.385	25.9688	#DIV/0!	expressed protein
	LOC_Os08g30620	0	0.113333	3.095	27.3088	#DIV/0!	expressed protein
	LOC_Os03g37760	0	0.0966667	2.645	27.3621	#DIV/0!	expressed protein
	LOC_Os08g35680	0.032	0.1	2.75	27.5	3.125	expressed protein
	LOC_Os12g18170	0.26	0.153333	4.24	27.6522	0.589744	expressed protein
	LOC_Os10g05510	0	0.273333	7.62	27.878	#DIV/0!	expressed protein
	LOC_Os09g24500	0	0.0466667	1.32	28.2857	#DIV/0!	expressed protein
	LOC_Os03g02340	0.06	0.163333	4.645	28.4388	2.72222	expressed protein
	LOC_Os07g44420	0	0.0633333	1.815	28.6579	#DIV/0!	expressed protein
	LOC_Os01g37180	0	0.04	1.17	29.25	#DIV/0!	expressed protein
	LOC_Os07g17760	0.058	0.0466667	1.41	30.2143	0.804598	expressed protein
	LOC_Os06g42100	0.14	0.04	1.225	30.625	0.285714	expressed protein
	LOC_Os09g01700	0	0.0366667	1.14	31.0909	#DIV/0!	expressed protein
	LOC_Os11g17520	0.046	0.0933333	2.915	31.2321	2.02899	expressed protein
	LOC_Os08g23230	0	0.06	1.89	31.5	#DIV/0!	expressed protein
	LOC_Os08g24470	0.084	0.0333333	1.105	33.15	0.396825	expressed protein
	LOC_Os02g32009	0.166	0.35	11.88	33.9429	2.10843	expressed protein
	LOC_Os06g11120	0	0.0333333	1.145	34.35	#DIV/0!	expressed protein
	LOC_Os11g28280	0.02	0.15	5.57	37.1333	7.5	expressed protein
	LOC_Os05g37870	0	0.0333333	1.29	38.7	#DIV/0!	expressed protein
	LOC_Os09g00999	5177.07	4987.63	198265	39.7514	0.963408	expressed protein
	LOC_Os10g05420	0	0.0533333	2.135	40.0312	#DIV/0!	expressed protein
	LOC_Os01g37700	0	0.03	1.265	42.1667	#DIV/0!	expressed protein
	LOC_Os12g10010	0	0.0266667	1.125	42.1875	#DIV/0!	expressed protein
	LOC_Os11g27630	0.03	0.0333333	1.42	42.6	1.11111	expressed protein
	LOC_Os08g08890	0	0.0433333	1.915	44.1923	#DIV/0!	expressed protein
	LOC_Os01g48780	0.022	0.0366667	1.695	46.2273	1.66667	expressed protein
	LOC_Os06g43970	0	0.1	4.715	47.15	#DIV/0!	expressed protein
	LOC_Os03g22130	0	0.0233333	1.17	50.1429	#DIV/0!	expressed protein
	LOC_Os04g41189	0	0.7	36	51.4286	#DIV/0!	expressed protein
	LOC_Os03g52900	0	0.02	1.105	55.25	#DIV/0!	expressed protein
	LOC_Os04g10890	0	0.0466667	2.69	57.6429	#DIV/0!	expressed protein
	LOC_Os02g38795	0	0.02	1.155	57.75	#DIV/0!	expressed protein
	LOC_Os08g37300	0.176	0.0866667	5.095	58.7885	0.492424	expressed protein
	LOC_Os05g43400	0	0.0266667	1.635	61.3125	#DIV/0!	expressed protein
	LOC_Os04g04970	0	0.03	1.845	61.5	#DIV/0!	expressed protein
	LOC_Os04g34890	0	0.0333333	2.165	64.95	#DIV/0!	expressed protein
	LOC_Os11g09560	0	0.243333	16.2	66.5753	#DIV/0!	expressed protein
	LOC_Os10g38680	0	0.02	1.5	75	#DIV/0!	expressed protein
	LOC_Os04g30850	0	0.0366667	3.035	82.7727	#DIV/0!	expressed protein
	LOC_Os04g14370	0	0.0133333	1.495	112.125	#DIV/0!	expressed protein
	LOC_Os05g22840	0.228	0.353333	47.175	133.514	1.54971	expressed protein
	LOC_Os01g50800	0	0.0166667	2.445	146.7	#DIV/0!	expressed protein
	LOC_Os07g14760	0	0.0166667	2.725	163.5	#DIV/0!	expressed protein
	LOC_Os06g16380	0	0.11	30.375	276.136	#DIV/0!	expressed protein
	LOC_Os08g36710	0.03	0.0833333	24.39	292.68	2.77778	expressed protein
	LOC_Os03g28360	0	0.00333333	1.11	333	#DIV/0!	expressed protein
	LOC_Os05g44710	0.036	0.0133333	4.82	361.5	0.37037	expressed protein
	LOC_Os02g47460	0.43	0.163333	1	6.12245	0.379845	expressed protein
	LOC_Os12g29170	0	0	0.995	#DIV/0!	#DIV/0!	expressed protein
	LOC_Os02g46670	0	0	1	#DIV/0!	#DIV/0!	expressed protein
	LOC_Os01g57170	0	0	1.005	#DIV/0!	#DIV/0!	expressed protein
	LOC_Os07g44220	0	0	1.01	#DIV/0!	#DIV/0!	expressed protein
	LOC_Os03g51450	0	0	1.015	#DIV/0!	#DIV/0!	expressed protein
	LOC_Os05g12500	0	0	1.015	#DIV/0!	#DIV/0!	expressed protein
	LOC_Os06g48550	0.058	0	1.015	#DIV/0!	0	expressed protein
	LOC_Os02g34070	0	0	1.025	#DIV/0!	#DIV/0!	expressed protein
	LOC_Os05g11660	0.28	0	1.035	#DIV/0!	0	expressed protein
	LOC_Os11g01060	0	0	1.035	#DIV/0!	#DIV/0!	expressed protein
	LOC_Os02g33050	0	0	1.04	#DIV/0!	#DIV/0!	expressed protein
	LOC_Os06g11390	0	0	1.045	#DIV/0!	#DIV/0!	expressed protein
	LOC_Os08g17050	0.124	0	1.045	#DIV/0!	0	expressed protein
	LOC_Os03g48070	0	0	1.05	#DIV/0!	#DIV/0!	expressed protein
	LOC_Os04g45350	0	0	1.055	#DIV/0!	#DIV/0!	expressed protein
	LOC_Os11g17040	0	0	1.055	#DIV/0!	#DIV/0!	expressed protein
	LOC_Os03g42920	0	0	1.065	#DIV/0!	#DIV/0!	expressed protein
	LOC_Os04g38525	0	0	1.065	#DIV/0!	#DIV/0!	expressed protein
	LOC_Os02g22200	0	0	1.07	#DIV/0!	#DIV/0!	expressed protein
	LOC_Os01g51590	0	0	1.075	#DIV/0!	#DIV/0!	expressed protein
	LOC_Os05g14760	0	0	1.075	#DIV/0!	#DIV/0!	expressed protein
	LOC_Os05g18970	0.02	0	1.075	#DIV/0!	0	expressed protein
	LOC_Os03g19030	0.154	0	1.08	#DIV/0!	0	expressed protein
	LOC_Os08g05380	0	0	1.09	#DIV/0!	#DIV/0!	expressed protein
	LOC_Os02g41570	0	0	1.09	#DIV/0!	#DIV/0!	expressed protein
	LOC_Os05g06600	0	0	1.09	#DIV/0!	#DIV/0!	expressed protein
	LOC_Os11g17910	0	0	1.09	#DIV/0!	#DIV/0!	expressed protein
	LOC_Os11g14820	0	0	1.11	#DIV/0!	#DIV/0!	expressed protein
	LOC_Os05g48540	0	0	1.11	#DIV/0!	#DIV/0!	expressed protein
	LOC_Os09g22140	0	0	1.11	#DIV/0!	#DIV/0!	expressed protein
	LOC_Os06g11360	0	0	1.115	#DIV/0!	#DIV/0!	expressed protein
	LOC_Os08g27230	0	0	1.115	#DIV/0!	#DIV/0!	expressed protein
	LOC_Os06g34970	0	0	1.12	#DIV/0!	#DIV/0!	expressed protein
	LOC_Os07g34660	0	0	1.125	#DIV/0!	#DIV/0!	expressed protein
	LOC_Os02g32630	0	0	1.13	#DIV/0!	#DIV/0!	expressed protein
	LOC_Os02g29800	0	0	1.145	#DIV/0!	#DIV/0!	expressed protein
	LOC_Os05g07440	0	0	1.15	#DIV/0!	#DIV/0!	expressed protein
	LOC_Os07g19410	0	0	1.15	#DIV/0!	#DIV/0!	expressed protein
	LOC_Os09g19320	0.068	0	1.15	#DIV/0!	0	expressed protein
	LOC_Os03g36810	0	0	1.16	#DIV/0!	#DIV/0!	expressed protein
	LOC_Os12g35090	0	0	1.165	#DIV/0!	#DIV/0!	expressed protein
	LOC_Os03g19740	0	0	1.175	#DIV/0!	#DIV/0!	expressed protein
	LOC_Os11g24650	0	0	1.175	#DIV/0!	#DIV/0!	expressed protein
	LOC_Os03g03080	0	0	1.18	#DIV/0!	#DIV/0!	expressed protein
	LOC_Os11g24360	0	0	1.215	#DIV/0!	#DIV/0!	expressed protein
	LOC_Os12g10350	0	0	1.22	#DIV/0!	#DIV/0!	expressed protein
	LOC_Os06g46050	0	0	1.225	#DIV/0!	#DIV/0!	expressed protein
	LOC_Os08g08730	0	0	1.225	#DIV/0!	#DIV/0!	expressed protein
	LOC_Os04g18430	0	0	1.23	#DIV/0!	#DIV/0!	expressed protein
	LOC_Os07g19520	0	0	1.235	#DIV/0!	#DIV/0!	expressed protein
	LOC_Os01g26100	0	0	1.245	#DIV/0!	#DIV/0!	expressed protein
	LOC_Os02g53290	0	0	1.245	#DIV/0!	#DIV/0!	expressed protein
	LOC_Os08g43420	0	0	1.25	#DIV/0!	#DIV/0!	expressed protein
	LOC_Os11g27640	0	0	1.25	#DIV/0!	#DIV/0!	expressed protein
	LOC_Os12g03490	0	0	1.25	#DIV/0!	#DIV/0!	expressed protein
	LOC_Os04g22940	0	0	1.255	#DIV/0!	#DIV/0!	expressed protein
	LOC_Os09g01310	0	0	1.265	#DIV/0!	#DIV/0!	expressed protein
	LOC_Os12g04070	0	0	1.265	#DIV/0!	#DIV/0!	expressed protein
	LOC_Os04g38250	0.04	0	1.27	#DIV/0!	0	expressed protein
	LOC_Os04g05870	0	0	1.275	#DIV/0!	#DIV/0!	expressed protein
	LOC_Os03g39510	0	0	1.28	#DIV/0!	#DIV/0!	expressed protein
	LOC_Os06g34410	0	0	1.28	#DIV/0!	#DIV/0!	expressed protein
	LOC_Os07g01120	0	0	1.28	#DIV/0!	#DIV/0!	expressed protein
	LOC_Os07g22690	0	0	1.28	#DIV/0!	#DIV/0!	expressed protein
	LOC_Os04g20520	0	0	1.285	#DIV/0!	#DIV/0!	expressed protein
	LOC_Os06g10540	0	0	1.285	#DIV/0!	#DIV/0!	expressed protein
	LOC_Os01g14620	0	0	1.29	#DIV/0!	#DIV/0!	expressed protein
	LOC_Os02g21830	0	0	1.295	#DIV/0!	#DIV/0!	expressed protein
	LOC_Os03g06470	0	0	1.3	#DIV/0!	#DIV/0!	expressed protein
	LOC_Os08g36640	0	0	1.32	#DIV/0!	#DIV/0!	expressed protein
	LOC_Os04g14820	0	0	1.325	#DIV/0!	#DIV/0!	expressed protein
	LOC_Os05g03790	0	0	1.325	#DIV/0!	#DIV/0!	expressed protein
	LOC_Os12g34490	0	0	1.325	#DIV/0!	#DIV/0!	expressed protein
	LOC_Os10g29640	0	0	1.325	#DIV/0!	#DIV/0!	expressed protein
	LOC_Os04g48450	0	0	1.33	#DIV/0!	#DIV/0!	expressed protein
	LOC_Os10g18750	0	0	1.33	#DIV/0!	#DIV/0!	expressed protein
	LOC_Os08g36800	0	0	1.34	#DIV/0!	#DIV/0!	expressed protein
	LOC_Os07g49130	0	0	1.345	#DIV/0!	#DIV/0!	expressed protein
	LOC_Os08g03280	0	0	1.345	#DIV/0!	#DIV/0!	expressed protein
	LOC_Os01g21100	0	0	1.35	#DIV/0!	#DIV/0!	expressed protein
	LOC_Os05g37000	0	0	1.355	#DIV/0!	#DIV/0!	expressed protein
	LOC_Os07g32360	0.202	0	1.36	#DIV/0!	0	expressed protein
	LOC_Os01g74620	0	0	1.36	#DIV/0!	#DIV/0!	expressed protein
	LOC_Os06g17990	0	0	1.36	#DIV/0!	#DIV/0!	expressed protein
	LOC_Os01g54000	0	0	1.375	#DIV/0!	#DIV/0!	expressed protein
	LOC_Os10g22356	0	0	1.375	#DIV/0!	#DIV/0!	expressed protein
	LOC_Os12g02940	0	0	1.385	#DIV/0!	#DIV/0!	expressed protein
	LOC_Os04g01460	0	0	1.395	#DIV/0!	#DIV/0!	expressed protein
	LOC_Os08g05860	0	0	1.395	#DIV/0!	#DIV/0!	expressed protein
	LOC_Os02g29540	0	0	1.41	#DIV/0!	#DIV/0!	expressed protein
	LOC_Os10g21479	0	0	1.41	#DIV/0!	#DIV/0!	expressed protein
	LOC_Os04g46420	0	0	1.425	#DIV/0!	#DIV/0!	expressed protein
	LOC_Os12g32010	0	0	1.435	#DIV/0!	#DIV/0!	expressed protein
	LOC_Os01g36200	0	0	1.44	#DIV/0!	#DIV/0!	expressed protein
	LOC_Os05g37630	0	0	1.445	#DIV/0!	#DIV/0!	expressed protein
	LOC_Os11g02980	0	0	1.445	#DIV/0!	#DIV/0!	expressed protein
	LOC_Os05g19360	0	0	1.45	#DIV/0!	#DIV/0!	expressed protein
	LOC_Os01g71020	0	0	1.46	#DIV/0!	#DIV/0!	expressed protein
	LOC_Os03g62560	0	0	1.46	#DIV/0!	#DIV/0!	expressed protein
	LOC_Os10g33030	0	0	1.46	#DIV/0!	#DIV/0!	expressed protein
	LOC_Os01g55120	0	0	1.47	#DIV/0!	#DIV/0!	expressed protein
	LOC_Os07g39770	0.114	0	1.47	#DIV/0!	0	expressed protein
	LOC_Os08g27660	0	0	1.47	#DIV/0!	#DIV/0!	expressed protein
	LOC_Os05g01860	0	0	1.475	#DIV/0!	#DIV/0!	expressed protein
	LOC_Os03g37620	0	0	1.485	#DIV/0!	#DIV/0!	expressed protein
	LOC_Os08g32460	0	0	1.485	#DIV/0!	#DIV/0!	expressed protein
	LOC_Os01g45920	0	0	1.49	#DIV/0!	#DIV/0!	expressed protein
	LOC_Os11g33370	0	0	1.49	#DIV/0!	#DIV/0!	expressed protein
	LOC_Os02g54040	0	0	1.495	#DIV/0!	#DIV/0!	expressed protein
	LOC_Os05g23000	0	0	1.495	#DIV/0!	#DIV/0!	expressed protein
	LOC_Os11g20280	0	0	1.495	#DIV/0!	#DIV/0!	expressed protein
	LOC_Os01g32430	0	0	1.51	#DIV/0!	#DIV/0!	expressed protein
	LOC_Os05g28000	0.102	0	1.515	#DIV/0!	0	expressed protein
	LOC_Os09g26040	0	0	1.515	#DIV/0!	#DIV/0!	expressed protein
	LOC_Os01g21980	0	0	1.525	#DIV/0!	#DIV/0!	expressed protein
	LOC_Os02g28100	0	0	1.53	#DIV/0!	#DIV/0!	expressed protein
	LOC_Os06g30880	0	0	1.535	#DIV/0!	#DIV/0!	expressed protein
	LOC_Os05g18130	0	0	1.54	#DIV/0!	#DIV/0!	expressed protein
	LOC_Os08g16150	0	0	1.555	#DIV/0!	#DIV/0!	expressed protein
	LOC_Os06g09160	0	0	1.555	#DIV/0!	#DIV/0!	expressed protein
	LOC_Os11g19320	0	0	1.56	#DIV/0!	#DIV/0!	expressed protein
	LOC_Os02g27250	0	0	1.57	#DIV/0!	#DIV/0!	expressed protein
	LOC_Os04g28640	0	0	1.575	#DIV/0!	#DIV/0!	expressed protein
	LOC_Os12g27030	0	0	1.575	#DIV/0!	#DIV/0!	expressed protein
	LOC_Os02g27910	0	0	1.575	#DIV/0!	#DIV/0!	expressed protein
	LOC_Os05g37310	0	0	1.58	#DIV/0!	#DIV/0!	expressed protein
	LOC_Os01g20750	0	0	1.6	#DIV/0!	#DIV/0!	expressed protein
	LOC_Os02g50110	0	0	1.605	#DIV/0!	#DIV/0!	expressed protein
	LOC_Os11g38430	0	0	1.61	#DIV/0!	#DIV/0!	expressed protein
	LOC_Os02g10930	0	0	1.615	#DIV/0!	#DIV/0!	expressed protein
	LOC_Os07g08250	0	0	1.62	#DIV/0!	#DIV/0!	expressed protein
	LOC_Os06g08780	0	0	1.63	#DIV/0!	#DIV/0!	expressed protein
	LOC_Os09g11090	0	0	1.635	#DIV/0!	#DIV/0!	expressed protein
	LOC_Os12g40619	0	0	1.635	#DIV/0!	#DIV/0!	expressed protein
	LOC_Os05g11100	0	0	1.67	#DIV/0!	#DIV/0!	expressed protein
	LOC_Os11g20740	0	0	1.685	#DIV/0!	#DIV/0!	expressed protein
	LOC_Os08g11550	0	0	1.69	#DIV/0!	#DIV/0!	expressed protein
	LOC_Os04g16050	0	0	1.695	#DIV/0!	#DIV/0!	expressed protein
	LOC_Os06g20550	0.16	0	1.71	#DIV/0!	0	expressed protein
	LOC_Os07g07500	0	0	1.71	#DIV/0!	#DIV/0!	expressed protein
	LOC_Os12g10530	0	0	1.71	#DIV/0!	#DIV/0!	expressed protein
	LOC_Os01g44160	0	0	1.715	#DIV/0!	#DIV/0!	expressed protein
	LOC_Os07g48930	0	0	1.72	#DIV/0!	#DIV/0!	expressed protein
	LOC_Os06g09698	0	0	1.75	#DIV/0!	#DIV/0!	expressed protein
	LOC_Os04g14180	0	0	1.775	#DIV/0!	#DIV/0!	expressed protein
	LOC_Os03g20590	0.036	0	1.775	#DIV/0!	0	expressed protein
	LOC_Os02g13080	0	0	1.78	#DIV/0!	#DIV/0!	expressed protein
	LOC_Os05g25510	0	0	1.79	#DIV/0!	#DIV/0!	expressed protein
	LOC_Os02g31240	0	0	1.805	#DIV/0!	#DIV/0!	expressed protein
	LOC_Os12g15490	0	0	1.81	#DIV/0!	#DIV/0!	expressed protein
	LOC_Os09g17060	0	0	1.82	#DIV/0!	#DIV/0!	expressed protein
	LOC_Os12g23890	0	0	1.835	#DIV/0!	#DIV/0!	expressed protein
	LOC_Os09g01950	0	0	1.84	#DIV/0!	#DIV/0!	expressed protein
	LOC_Os10g08490	0	0	1.855	#DIV/0!	#DIV/0!	expressed protein
	LOC_Os05g27240	0	0	1.86	#DIV/0!	#DIV/0!	expressed protein
	LOC_Os07g34680	0	0	1.9	#DIV/0!	#DIV/0!	expressed protein
	LOC_Os09g34940	0	0	1.9	#DIV/0!	#DIV/0!	expressed protein
	LOC_Os01g31124	0.04	0	1.905	#DIV/0!	0	expressed protein
	LOC_Os12g37090	0	0	1.905	#DIV/0!	#DIV/0!	expressed protein
	LOC_Os06g18680	0	0	1.925	#DIV/0!	#DIV/0!	expressed protein
	LOC_Os06g04722	0	0	1.93	#DIV/0!	#DIV/0!	expressed protein
	LOC_Os12g33952	0.094	0	1.935	#DIV/0!	0	expressed protein
	LOC_Os02g02010	0	0	1.95	#DIV/0!	#DIV/0!	expressed protein
	LOC_Os03g26470	0	0	1.95	#DIV/0!	#DIV/0!	expressed protein
	LOC_Os03g46940	0	0	1.95	#DIV/0!	#DIV/0!	expressed protein
	LOC_Os02g22110	0	0	1.96	#DIV/0!	#DIV/0!	expressed protein
	LOC_Os07g10200	0	0	1.96	#DIV/0!	#DIV/0!	expressed protein
	LOC_Os05g13340	0	0	1.98	#DIV/0!	#DIV/0!	expressed protein
	LOC_Os02g08060	0	0	1.985	#DIV/0!	#DIV/0!	expressed protein
	LOC_Os04g02400	0	0	2	#DIV/0!	#DIV/0!	expressed protein
	LOC_Os06g30720	0	0	2.01	#DIV/0!	#DIV/0!	expressed protein
	LOC_Os09g12200	0	0	2.03	#DIV/0!	#DIV/0!	expressed protein
	LOC_Os05g32020	0	0	2.05	#DIV/0!	#DIV/0!	expressed protein
	LOC_Os08g05100	0	0	2.05	#DIV/0!	#DIV/0!	expressed protein
	LOC_Os04g47920	0	0	2.06	#DIV/0!	#DIV/0!	expressed protein
	LOC_Os06g29360	0	0	2.06	#DIV/0!	#DIV/0!	expressed protein
	LOC_Os08g27880	0	0	2.065	#DIV/0!	#DIV/0!	expressed protein
	LOC_Os11g11030	0	0	2.075	#DIV/0!	#DIV/0!	expressed protein
	LOC_Os10g21574	0	0	2.08	#DIV/0!	#DIV/0!	expressed protein
	LOC_Os09g26930	0	0	2.1	#DIV/0!	#DIV/0!	expressed protein
	LOC_Os10g20870	0	0	2.14	#DIV/0!	#DIV/0!	expressed protein
	LOC_Os04g10660	0	0	2.155	#DIV/0!	#DIV/0!	expressed protein
	LOC_Os09g16020	0	0	2.175	#DIV/0!	#DIV/0!	expressed protein
	LOC_Os01g34520	0	0	2.185	#DIV/0!	#DIV/0!	expressed protein
	LOC_Os08g42340	0	0	2.185	#DIV/0!	#DIV/0!	expressed protein
	LOC_Os01g24900	0	0	2.205	#DIV/0!	#DIV/0!	expressed protein
	LOC_Os04g23460	0	0	2.225	#DIV/0!	#DIV/0!	expressed protein
	LOC_Os06g23620	0	0	2.25	#DIV/0!	#DIV/0!	expressed protein
	LOC_Os09g23630	0	0	2.28	#DIV/0!	#DIV/0!	expressed protein
	LOC_Os03g26830	0	0	2.3	#DIV/0!	#DIV/0!	expressed protein
	LOC_Os02g18420	0	0	2.32	#DIV/0!	#DIV/0!	expressed protein
	LOC_Os07g12280	0	0	2.325	#DIV/0!	#DIV/0!	expressed protein
	LOC_Os05g28390	0	0	2.34	#DIV/0!	#DIV/0!	expressed protein
	LOC_Os01g44030	0	0	2.375	#DIV/0!	#DIV/0!	expressed protein
	LOC_Os10g23240	1.89	0	2.375	#DIV/0!	0	expressed protein
	LOC_Os04g45500	0	0	2.38	#DIV/0!	#DIV/0!	expressed protein
	LOC_Os04g41010	0	0	2.41	#DIV/0!	#DIV/0!	expressed protein
	LOC_Os12g34720	0	0	2.415	#DIV/0!	#DIV/0!	expressed protein
	LOC_Os06g22925	0	0	2.44	#DIV/0!	#DIV/0!	expressed protein
	LOC_Os03g05940	0	0	2.445	#DIV/0!	#DIV/0!	expressed protein
	LOC_Os01g50740	0	0	2.45	#DIV/0!	#DIV/0!	expressed protein
	LOC_Os06g39100	0	0	2.455	#DIV/0!	#DIV/0!	expressed protein
	LOC_Os07g31330	0.03	0	2.455	#DIV/0!	0	expressed protein
	LOC_Os04g34470	0	0	2.48	#DIV/0!	#DIV/0!	expressed protein
	LOC_Os06g51120	0	0	2.485	#DIV/0!	#DIV/0!	expressed protein
	LOC_Os01g39080	0	0	2.505	#DIV/0!	#DIV/0!	expressed protein
	LOC_Os03g56784	0	0	2.535	#DIV/0!	#DIV/0!	expressed protein
	LOC_Os12g29605	0	0	2.54	#DIV/0!	#DIV/0!	expressed protein
	LOC_Os11g24420	0	0	2.575	#DIV/0!	#DIV/0!	expressed protein
	LOC_Os04g18590	0	0	2.645	#DIV/0!	#DIV/0!	expressed protein
	LOC_Os05g28360	0	0	2.695	#DIV/0!	#DIV/0!	expressed protein
	LOC_Os12g39930	0	0	2.735	#DIV/0!	#DIV/0!	expressed protein
	LOC_Os01g43570	0	0	2.74	#DIV/0!	#DIV/0!	expressed protein
	LOC_Os11g46890	0	0	2.745	#DIV/0!	#DIV/0!	expressed protein
	LOC_Os09g07650	0	0	2.76	#DIV/0!	#DIV/0!	expressed protein
	LOC_Os11g12600	0	0	2.785	#DIV/0!	#DIV/0!	expressed protein
	LOC_Os08g19020	0	0	2.79	#DIV/0!	#DIV/0!	expressed protein
	LOC_Os01g38600	0	0	2.805	#DIV/0!	#DIV/0!	expressed protein
	LOC_Os03g27070	0	0	2.81	#DIV/0!	#DIV/0!	expressed protein
	LOC_Os05g06730	0	0	2.815	#DIV/0!	#DIV/0!	expressed protein
	LOC_Os01g10660	0	0	2.82	#DIV/0!	#DIV/0!	expressed protein
	LOC_Os07g32290	0	0	2.84	#DIV/0!	#DIV/0!	expressed protein
	LOC_Os02g14820	0	0	2.91	#DIV/0!	#DIV/0!	expressed protein
	LOC_Os12g08120	0	0	2.93	#DIV/0!	#DIV/0!	expressed protein
	LOC_Os09g25530	0	0	2.94	#DIV/0!	#DIV/0!	expressed protein
	LOC_Os03g33509	0	0	2.96	#DIV/0!	#DIV/0!	expressed protein
	LOC_Os05g15610	0	0	3	#DIV/0!	#DIV/0!	expressed protein
	LOC_Os05g10360	0	0	3.075	#DIV/0!	#DIV/0!	expressed protein
	LOC_Os01g16280	0	0	3.085	#DIV/0!	#DIV/0!	expressed protein
	LOC_Os01g49790	0	0	3.09	#DIV/0!	#DIV/0!	expressed protein
	LOC_Os11g28220	0	0	3.195	#DIV/0!	#DIV/0!	expressed protein
	LOC_Os07g22870	0	0	3.2	#DIV/0!	#DIV/0!	expressed protein
	LOC_Os11g41330	0	0	3.24	#DIV/0!	#DIV/0!	expressed protein
	LOC_Os05g10300	0	0	3.265	#DIV/0!	#DIV/0!	expressed protein
	LOC_Os09g38120	0.12	0	3.32	#DIV/0!	0	expressed protein
	LOC_Os06g22280	0	0	3.325	#DIV/0!	#DIV/0!	expressed protein
	LOC_Os08g14420	0	0	3.325	#DIV/0!	#DIV/0!	expressed protein
	LOC_Os09g01160	0	0	3.325	#DIV/0!	#DIV/0!	expressed protein
	LOC_Os06g13620	0.984	0	3.39	#DIV/0!	0	expressed protein
	LOC_Os01g24450	0	0	3.415	#DIV/0!	#DIV/0!	expressed protein
	LOC_Os01g34540	0	0	3.495	#DIV/0!	#DIV/0!	expressed protein
	LOC_Os04g29050	0	0	3.495	#DIV/0!	#DIV/0!	expressed protein
	LOC_Os11g02340	0	0	3.525	#DIV/0!	#DIV/0!	expressed protein
	LOC_Os12g11530	0	0	3.595	#DIV/0!	#DIV/0!	expressed protein
	LOC_Os03g60410	0	0	3.69	#DIV/0!	#DIV/0!	expressed protein
	LOC_Os02g53370	0	0	3.74	#DIV/0!	#DIV/0!	expressed protein
	LOC_Os03g41940	0	0	3.765	#DIV/0!	#DIV/0!	expressed protein
	LOC_Os05g24280	0	0	3.79	#DIV/0!	#DIV/0!	expressed protein
	LOC_Os01g24650	0	0	3.825	#DIV/0!	#DIV/0!	expressed protein
	LOC_Os10g08440	0	0	3.83	#DIV/0!	#DIV/0!	expressed protein
	LOC_Os09g29860	0	0	3.845	#DIV/0!	#DIV/0!	expressed protein
	LOC_Os12g13480	0	0	3.88	#DIV/0!	#DIV/0!	expressed protein
	LOC_Os07g12440	0	0	3.9	#DIV/0!	#DIV/0!	expressed protein
	LOC_Os12g23620	0	0	3.925	#DIV/0!	#DIV/0!	expressed protein
	LOC_Os06g29230	0	0	4.04	#DIV/0!	#DIV/0!	expressed protein
	LOC_Os01g25260	0	0	4.1	#DIV/0!	#DIV/0!	expressed protein
	LOC_Os01g10170	0	0	4.15	#DIV/0!	#DIV/0!	expressed protein
	LOC_Os07g08470	0	0	4.18	#DIV/0!	#DIV/0!	expressed protein
	LOC_Os07g20920	0	0	4.215	#DIV/0!	#DIV/0!	expressed protein
	LOC_Os12g07600	0	0	4.245	#DIV/0!	#DIV/0!	expressed protein
	LOC_Os08g42240	0	0	4.3	#DIV/0!	#DIV/0!	expressed protein
	LOC_Os08g01560	0	0	4.38	#DIV/0!	#DIV/0!	expressed protein
	LOC_Os03g40380	0	0	4.385	#DIV/0!	#DIV/0!	expressed protein
	LOC_Os01g59240	0	0	4.39	#DIV/0!	#DIV/0!	expressed protein
	LOC_Os03g48730	0	0	4.43	#DIV/0!	#DIV/0!	expressed protein
	LOC_Os09g39080	0	0	4.465	#DIV/0!	#DIV/0!	expressed protein
	LOC_Os02g33650	0	0	4.5	#DIV/0!	#DIV/0!	expressed protein
	LOC_Os05g39910	0	0	4.645	#DIV/0!	#DIV/0!	expressed protein
	LOC_Os06g39410	0	0	4.915	#DIV/0!	#DIV/0!	expressed protein
	LOC_Os07g10340	0	0	4.92	#DIV/0!	#DIV/0!	expressed protein
	LOC_Os11g30300	0	0	4.92	#DIV/0!	#DIV/0!	expressed protein
	LOC_Os03g11280	0	0	5.115	#DIV/0!	#DIV/0!	expressed protein
	LOC_Os03g05580	0	0	5.21	#DIV/0!	#DIV/0!	expressed protein
	LOC_Os11g17060	0	0	5.37	#DIV/0!	#DIV/0!	expressed protein
	LOC_Os12g08530	0	0	5.69	#DIV/0!	#DIV/0!	expressed protein
	LOC_Os08g38420	0	0	5.735	#DIV/0!	#DIV/0!	expressed protein
	LOC_Os11g11740	0	0	5.815	#DIV/0!	#DIV/0!	expressed protein
	LOC_Os12g39480	0	0	6.175	#DIV/0!	#DIV/0!	expressed protein
	LOC_Os05g18960	0	0	6.185	#DIV/0!	#DIV/0!	expressed protein
	LOC_Os01g21950	0	0	6.32	#DIV/0!	#DIV/0!	expressed protein
	LOC_Os03g25540	0	0	6.395	#DIV/0!	#DIV/0!	expressed protein
	LOC_Os09g15290	0	0	6.395	#DIV/0!	#DIV/0!	expressed protein
	LOC_Os07g48480	0	0	6.89	#DIV/0!	#DIV/0!	expressed protein
	LOC_Os03g40430	0	0	7.065	#DIV/0!	#DIV/0!	expressed protein
	LOC_Os09g18050	0	0	7.11	#DIV/0!	#DIV/0!	expressed protein
	LOC_Os12g13090	0	0	7.145	#DIV/0!	#DIV/0!	expressed protein
	LOC_Os11g19740	0	0	7.255	#DIV/0!	#DIV/0!	expressed protein
	LOC_Os06g24240	0	0	7.61	#DIV/0!	#DIV/0!	expressed protein
	LOC_Os06g23930	0.386	0	8.085	#DIV/0!	0	expressed protein
	LOC_Os01g28850	0	0	9.32	#DIV/0!	#DIV/0!	expressed protein
	LOC_Os06g34750	0	0	9.325	#DIV/0!	#DIV/0!	expressed protein
	LOC_Os12g08860	0	0	9.85	#DIV/0!	#DIV/0!	expressed protein
	LOC_Os03g43779	0	0	9.93	#DIV/0!	#DIV/0!	expressed protein
	LOC_Os07g25580	0	0	11.03	#DIV/0!	#DIV/0!	expressed protein
	LOC_Os06g49570	0	0	11.37	#DIV/0!	#DIV/0!	expressed protein
	LOC_Os07g43190	0	0	13.32	#DIV/0!	#DIV/0!	expressed protein
	LOC_Os08g19630	0	0	13.805	#DIV/0!	#DIV/0!	expressed protein
	LOC_Os01g58880	0	0	14.685	#DIV/0!	#DIV/0!	expressed protein
	LOC_Os07g24950	0	0	17.545	#DIV/0!	#DIV/0!	expressed protein
	LOC_Os10g18520	0	0	18.075	#DIV/0!	#DIV/0!	expressed protein
	LOC_Os12g13500	0	0	19.005	#DIV/0!	#DIV/0!	expressed protein
	LOC_Os08g42810	0	0	19.065	#DIV/0!	#DIV/0!	expressed protein
	LOC_Os12g17960	0	0	22.095	#DIV/0!	#DIV/0!	expressed protein
	LOC_Os11g14310	0	0	23.115	#DIV/0!	#DIV/0!	expressed protein
	LOC_Os03g07490	0	0	24.55	#DIV/0!	#DIV/0!	expressed protein
Hypothetical proteins (149)	LOC_Os07g45810	0.056	0.35	1.86	5.31429	#REF!	conserved hypothetical protein
	LOC_Os08g13850	0	0.166667	1.145	6.87	0.16	conserved hypothetical protein
	LOC_Os11g31260	0	0.29	2.535	8.74138	0	conserved hypothetical protein
	LOC_Os07g48070	0	0.136667	1.425	10.4268	0	conserved hypothetical protein
	LOC_Os11g45120	0.064	0.0933333	1.43	15.3214	0	conserved hypothetical protein
	LOC_Os01g28080	0	0	1	#DIV/0!	0.685714	conserved hypothetical protein
	LOC_Os01g49860	0	0	1.04	#DIV/0!	#DIV/0!	conserved hypothetical protein
	LOC_Os08g30230	0	0	1.715	#DIV/0!	#DIV/0!	conserved hypothetical protein
	LOC_Os02g11810	0	0	1.8	#DIV/0!	#DIV/0!	conserved hypothetical protein
	LOC_Os08g34100	0	0	3.215	#DIV/0!	#DIV/0!	conserved hypothetical protein
	LOC_Os11g30450	0	0	5.14	#DIV/0!	#DIV/0!	conserved hypothetical protein
	LOC_Os08g36270	0	0	5.64	#DIV/0!	#DIV/0!	conserved hypothetical protein
	LOC_Os04g11940	0	0	6.405	#DIV/0!	#DIV/0!	conserved hypothetical protein
	LOC_Os08g44980	0	0	6.405	#DIV/0!	#DIV/0!	conserved hypothetical protein
	LOC_Os12g39750	0	0	9.48	#DIV/0!	#DIV/0!	conserved hypothetical protein
	LOC_Os05g16990	0	0.193333	1.01	5.22414	#REF!	hypothetical protein
	LOC_Os04g19030	0	0.27	1.445	5.35185	0	hypothetical protein
	LOC_Os10g30630	0	0.343333	1.885	5.49029	0	hypothetical protein
	LOC_Os04g19050	0	0.27	1.485	5.5	0	hypothetical protein
	LOC_Os04g16794	2.222	2.95667	16.43	5.55693	0	hypothetical protein
	LOC_Os07g11690	0	0.33	1.84	5.57576	0.751522	hypothetical protein
	LOC_Os08g36350	0	0.246667	1.4	5.67568	0	hypothetical protein
	LOC_Os11g11080	0	0.66	3.9	5.90909	0	hypothetical protein
	LOC_Os03g41010	0	0.293333	1.955	6.66477	0	hypothetical protein
	LOC_Os02g25980	0	0.756667	5.23	6.91189	0	hypothetical protein
	LOC_Os12g06120	0.148	0.643333	4.8	7.46114	0	hypothetical protein
	LOC_Os07g40200	0.09	0.243333	2.335	9.59589	0.230052	hypothetical protein
	LOC_Os02g56710	0	0.103333	1.145	11.0806	0.369863	hypothetical protein
	LOC_Os08g28380	0.046	0.296667	3.305	11.1404	0	hypothetical protein
	LOC_Os03g56720	0	0.12	1.455	12.125	0.155056	hypothetical protein
	LOC_Os12g18850	0.01	0.0833333	1.03	12.36	0	hypothetical protein
	LOC_Os07g31220	0	0.156667	1.98	12.6383	0.12	hypothetical protein
	LOC_Os09g17640	0	0.123333	1.65	13.3784	0	hypothetical protein
	LOC_Os06g35880	0.008	0.123333	1.755	14.2297	0	hypothetical protein
	LOC_Os02g53300	0.096	0.16	2.37	14.8125	0.0648649	hypothetical protein
	LOC_Os03g18650	0.11	0.3	4.47	14.9	0.6	hypothetical protein
	LOC_Os09g09740	0	0.12	1.8	15	0.366667	hypothetical protein
	LOC_Os08g35550	0.12	0.266667	4.685	17.5688	0	hypothetical protein
	LOC_Os12g14570	0	0.16	3.515	21.9687	0.45	hypothetical protein
	LOC_Os02g48510	0.054	0.05	1.505	30.1	0	hypothetical protein
	LOC_Os10g21780	0	0.17	5.185	30.5	1.08	hypothetical protein
	LOC_Os02g18910	0	0.04	1.26	31.5	0	hypothetical protein
	LOC_Os05g13540	0	0.14	4.69	33.5	0	hypothetical protein
	LOC_Os01g27030	0	0.03	1.21	40.3333	0	hypothetical protein
	LOC_Os04g45030	0	0.0366667	1.505	41.0455	0	hypothetical protein
	LOC_Os07g29020	0.04	0.0466667	2.545	54.5357	0	hypothetical protein
	LOC_Os06g32674	0	0.0233333	1.6	68.5714	0.857143	hypothetical protein
	LOC_Os01g22309	0	0.0166667	1.16	69.6	0	hypothetical protein
	LOC_Os08g24090	0	0.0166667	1.16	69.6	0	hypothetical protein
	LOC_Os09g29180	0.038	0.00666667	1.135	170.25	0	hypothetical protein
	LOC_Os06g27550	0.032	0.13	0.995	7.65385	5.7	hypothetical protein
	LOC_Os09g02480	0	0	0.995	#DIV/0!	0.246154	hypothetical protein
	LOC_Os05g25710	0	0	1	#DIV/0!	#DIV/0!	hypothetical protein
	LOC_Os05g31010	0	0	1	#DIV/0!	#DIV/0!	hypothetical protein
	LOC_Os03g26850	0	0	1.02	#DIV/0!	#DIV/0!	hypothetical protein
	LOC_Os08g17360	0	0	1.025	#DIV/0!	#DIV/0!	hypothetical protein
	LOC_Os01g15950	0	0	1.03	#DIV/0!	#DIV/0!	hypothetical protein
	LOC_Os02g14420	0	0	1.04	#DIV/0!	#DIV/0!	hypothetical protein
	LOC_Os10g17670	0	0	1.045	#DIV/0!	#DIV/0!	hypothetical protein
	LOC_Os01g57380	0	0	1.065	#DIV/0!	#DIV/0!	hypothetical protein
	LOC_Os09g16230	0	0	1.065	#DIV/0!	#DIV/0!	hypothetical protein
	LOC_Os02g26220	0	0	1.07	#DIV/0!	#DIV/0!	hypothetical protein
	LOC_Os06g44510	0	0	1.09	#DIV/0!	#DIV/0!	hypothetical protein
	LOC_Os12g26100	0.04	0	1.095	#DIV/0!	#DIV/0!	hypothetical protein
	LOC_Os12g27820	0	0	1.11	#DIV/0!	#DIV/0!	hypothetical protein
	LOC_Os04g10480	0	0	1.12	#DIV/0!	#DIV/0!	hypothetical protein
	LOC_Os08g07470	0	0	1.125	#DIV/0!	#DIV/0!	hypothetical protein
	LOC_Os09g37530	0	0	1.125	#DIV/0!	#DIV/0!	hypothetical protein
	LOC_Os10g29350	0	0	1.14	#DIV/0!	#DIV/0!	hypothetical protein
	LOC_Os01g52150	0	0	1.145	#DIV/0!	#DIV/0!	hypothetical protein
	LOC_Os01g40210	0	0	1.17	#DIV/0!	#DIV/0!	hypothetical protein
	LOC_Os02g47240	0	0	1.175	#DIV/0!	#DIV/0!	hypothetical protein
	LOC_Os01g11704	0	0	1.205	#DIV/0!	#DIV/0!	hypothetical protein
	LOC_Os01g49780	0	0	1.205	#DIV/0!	#DIV/0!	hypothetical protein
	LOC_Os06g19790	0	0	1.225	#DIV/0!	#DIV/0!	hypothetical protein
	LOC_Os02g49430	0	0	1.23	#DIV/0!	#DIV/0!	hypothetical protein
	LOC_Os04g32640	0	0	1.245	#DIV/0!	#DIV/0!	hypothetical protein
	LOC_Os05g34580	0	0	1.27	#DIV/0!	#DIV/0!	hypothetical protein
	LOC_Os01g59290	0	0	1.275	#DIV/0!	#DIV/0!	hypothetical protein
	LOC_Os02g17560	0	0	1.28	#DIV/0!	#DIV/0!	hypothetical protein
	LOC_Os09g04480	0	0	1.315	#DIV/0!	#DIV/0!	hypothetical protein
	LOC_Os06g36790	0	0	1.34	#DIV/0!	#DIV/0!	hypothetical protein
	LOC_Os02g25240	0	0	1.355	#DIV/0!	#DIV/0!	hypothetical protein
	LOC_Os10g22270	0	0	1.36	#DIV/0!	#DIV/0!	hypothetical protein
	LOC_Os09g19460	0	0	1.37	#DIV/0!	#DIV/0!	hypothetical protein
	LOC_Os11g34000	0	0	1.38	#DIV/0!	#DIV/0!	hypothetical protein
	LOC_Os03g40120	0	0	1.405	#DIV/0!	#DIV/0!	hypothetical protein
	LOC_Os04g02010	0	0	1.51	#DIV/0!	#DIV/0!	hypothetical protein
	LOC_Os01g67610	0	0	1.59	#DIV/0!	#DIV/0!	hypothetical protein
	LOC_Os11g26640	0	0	1.66	#DIV/0!	#DIV/0!	hypothetical protein
	LOC_Os09g29640	0	0	1.685	#DIV/0!	#DIV/0!	hypothetical protein
	LOC_Os11g40910	0	0	1.685	#DIV/0!	#DIV/0!	hypothetical protein
	LOC_Os02g15910	0	0	1.735	#DIV/0!	#DIV/0!	hypothetical protein
	LOC_Os11g07760	0	0	1.76	#DIV/0!	#DIV/0!	hypothetical protein
	LOC_Os07g07640	0	0	1.77	#DIV/0!	#DIV/0!	hypothetical protein
	LOC_Os01g18330	0	0	1.895	#DIV/0!	#DIV/0!	hypothetical protein
	LOC_Os02g09210	0	0	1.905	#DIV/0!	#DIV/0!	hypothetical protein
	LOC_Os08g25360	0	0	1.915	#DIV/0!	#DIV/0!	hypothetical protein
	LOC_Os07g32280	0	0	2.03	#DIV/0!	#DIV/0!	hypothetical protein
	LOC_Os10g23020	0	0	2.03	#DIV/0!	#DIV/0!	hypothetical protein
	LOC_Os12g19440	0	0	2.03	#DIV/0!	#DIV/0!	hypothetical protein
	LOC_Os05g04050	0	0	2.05	#DIV/0!	#DIV/0!	hypothetical protein
	LOC_Os12g05250	0	0	2.05	#DIV/0!	#DIV/0!	hypothetical protein
	LOC_Os08g34520	0	0	2.06	#DIV/0!	#DIV/0!	hypothetical protein
	LOC_Os11g18500	0	0	2.11	#DIV/0!	#DIV/0!	hypothetical protein
	LOC_Os06g22800	0	0	2.245	#DIV/0!	#DIV/0!	hypothetical protein
	LOC_Os02g10870	0	0	2.265	#DIV/0!	#DIV/0!	hypothetical protein
	LOC_Os12g24590	0	0	2.265	#DIV/0!	#DIV/0!	hypothetical protein
	LOC_Os05g36300	0	0	2.3	#DIV/0!	#DIV/0!	hypothetical protein
	LOC_Os06g23900	0	0	2.405	#DIV/0!	#DIV/0!	hypothetical protein
	LOC_Os11g27010	0	0	2.52	#DIV/0!	#DIV/0!	hypothetical protein
	LOC_Os02g29910	0	0	2.525	#DIV/0!	#DIV/0!	hypothetical protein
	LOC_Os07g23140	0	0	2.525	#DIV/0!	#DIV/0!	hypothetical protein
	LOC_Os02g29490	0	0	2.59	#DIV/0!	#DIV/0!	hypothetical protein
	LOC_Os04g08792	0	0	2.605	#DIV/0!	#DIV/0!	hypothetical protein
	LOC_Os11g19270	0	0	2.87	#DIV/0!	#DIV/0!	hypothetical protein
	LOC_Os08g34940	0	0	2.915	#DIV/0!	#DIV/0!	hypothetical protein
	LOC_Os07g11100	0	0	2.925	#DIV/0!	#DIV/0!	hypothetical protein
	LOC_Os04g37560	0	0	2.965	#DIV/0!	#DIV/0!	hypothetical protein
	LOC_Os11g19470	0	0	2.995	#DIV/0!	#DIV/0!	hypothetical protein
	LOC_Os04g07630	0	0	3.12	#DIV/0!	#DIV/0!	hypothetical protein
	LOC_Os11g15660	0	0	3.23	#DIV/0!	#DIV/0!	hypothetical protein
	LOC_Os06g07840	0	0	3.265	#DIV/0!	#DIV/0!	hypothetical protein
	LOC_Os12g34830	0	0	3.265	#DIV/0!	#DIV/0!	hypothetical protein
	LOC_Os03g33074	0	0	3.385	#DIV/0!	#DIV/0!	hypothetical protein
	LOC_Os07g16180	0	0	3.43	#DIV/0!	#DIV/0!	hypothetical protein
	LOC_Os12g25140	0	0	3.45	#DIV/0!	#DIV/0!	hypothetical protein
	LOC_Os04g23090	0	0	3.455	#DIV/0!	#DIV/0!	hypothetical protein
	LOC_Os02g47710	0	0	3.485	#DIV/0!	#DIV/0!	hypothetical protein
	LOC_Os09g23260	0.038	0	3.86	#DIV/0!	#DIV/0!	hypothetical protein
	LOC_Os01g44380	0	0	3.97	#DIV/0!	#DIV/0!	hypothetical protein
	LOC_Os04g22280	0	0	4.14	#DIV/0!	#DIV/0!	hypothetical protein
	LOC_Os08g22060	0	0	4.44	#DIV/0!	#DIV/0!	hypothetical protein
	LOC_Os12g28168	0	0	4.545	#DIV/0!	#DIV/0!	hypothetical protein
	LOC_Os06g08870	0	0	4.605	#DIV/0!	#DIV/0!	hypothetical protein
	LOC_Os01g47930	0	0	4.87	#DIV/0!	#DIV/0!	hypothetical protein
	LOC_Os12g31090	0	0	5.035	#DIV/0!	#DIV/0!	hypothetical protein
	LOC_Os09g19760	0	0	5.145	#DIV/0!	#DIV/0!	hypothetical protein
	LOC_Os09g19200	0	0	5.25	#DIV/0!	#DIV/0!	hypothetical protein
	LOC_Os08g34980	0	0	5.435	#DIV/0!	#DIV/0!	hypothetical protein
	LOC_Os06g31230	0	0	7.295	#DIV/0!	#DIV/0!	hypothetical protein
	LOC_Os07g41000	0	0	8.16	#DIV/0!	#DIV/0!	hypothetical protein
	LOC_Os04g45560	0	0	8.455	#DIV/0!	#DIV/0!	hypothetical protein
	LOC_Os06g49590	0	0	9.5	#DIV/0!	#DIV/0!	hypothetical protein
	LOC_Os07g32540	0	0	11.04	#DIV/0!	#DIV/0!	hypothetical protein
	LOC_Os01g07470	0	0	11.24	#DIV/0!	#DIV/0!	hypothetical protein
	LOC_Os04g10490	0	0	14.5	#DIV/0!	#DIV/0!	hypothetical protein
	LOC_Os12g18000	0	0	14.875	#DIV/0!	#DIV/0!	hypothetical protein
	LOC_Os06g49610	0	0	14.94	#DIV/0!	#DIV/0!	hypothetical protein
Retrotransposons (331)	LOC_Os06g33190	0	0	1.52	#DIV/0!	#REF!	retrotransposon protein, putative, LINE subclass
	LOC_Os11g18120	0	0.0133333	1.075	80.625	#DIV/0!	retrotransposon protein, putative, LINE subclass, expressed
	LOC_Os12g10130	0	0	3.81	#DIV/0!	0	retrotransposon protein, putative, Ty1-copia subclass
	LOC_Os11g17760	0.036	0.216667	1.37	6.32308	#DIV/0!	retrotransposon protein, putative, Ty1-copia subclass, expressed
	LOC_Os12g13350	0	0.216667	2.045	9.43846	0.166154	retrotransposon protein, putative, Ty1-copia subclass, expressed
	LOC_Os06g20460	0	0.183333	1.75	9.54545	0	retrotransposon protein, putative, Ty1-copia subclass, expressed
	LOC_Os04g11160	0.034	0.0633333	1.03	16.2632	0	retrotransposon protein, putative, Ty1-copia subclass, expressed
	LOC_Os09g08310	0.042	0.0133333	1.615	121.125	0.536842	retrotransposon protein, putative, Ty1-copia subclass, expressed
	LOC_Os04g17020	0	0.00333333	1.56	468	3.15	retrotransposon protein, putative, Ty1-copia subclass, expressed
	LOC_Os11g44390	0.03	0.16	1	6.25	0	retrotransposon protein, putative, Ty1-copia subclass, expressed
	LOC_Os10g14880	0	0	1.145	#DIV/0!	0.1875	retrotransposon protein, putative, Ty1-copia subclass, expressed
	LOC_Os02g56410	0.062	0.926667	4.845	5.22842	#DIV/0!	retrotransposon protein, putative, Ty3-gypsy subclass
	LOC_Os01g47920	0.212	0.93	5.17	5.55914	0.0669065	retrotransposon protein, putative, Ty3-gypsy subclass
	LOC_Os07g17720	0.042	0.213333	1.2	5.625	0.227957	retrotransposon protein, putative, Ty3-gypsy subclass
	LOC_Os10g02200	0	0.376667	2.775	7.36726	0.196875	retrotransposon protein, putative, Ty3-gypsy subclass
	LOC_Os10g35510	0	0.18	1.385	7.69444	0	retrotransposon protein, putative, Ty3-gypsy subclass
	LOC_Os10g24160	0.01	0.13	1.04	8	0	retrotransposon protein, putative, Ty3-gypsy subclass
	LOC_Os12g27130	0	0.116667	1.075	9.21429	0.0769231	retrotransposon protein, putative, Ty3-gypsy subclass
	LOC_Os04g13690	0.116	0.226667	2.195	9.68382	0	retrotransposon protein, putative, Ty3-gypsy subclass
	LOC_Os08g21290	0	0.206667	2.24	10.8387	0.511765	retrotransposon protein, putative, Ty3-gypsy subclass
	LOC_Os09g06990	0	0.333333	3.815	11.445	0	retrotransposon protein, putative, Ty3-gypsy subclass
	LOC_Os08g37980	0.098	0.44	5.05	11.4773	0	retrotransposon protein, putative, Ty3-gypsy subclass
	LOC_Os12g35520	0.172	0.58	7.855	13.5431	0.222727	retrotransposon protein, putative, Ty3-gypsy subclass
	LOC_Os12g30370	0	0.09	1.435	15.9444	0.296552	retrotransposon protein, putative, Ty3-gypsy subclass
	LOC_Os01g48520	0.026	0.0666667	1.225	18.375	0	retrotransposon protein, putative, Ty3-gypsy subclass
	LOC_Os09g03340	0	0.0866667	1.615	18.6346	0.39	retrotransposon protein, putative, Ty3-gypsy subclass
	LOC_Os02g36170	0	0.05	1.12	22.4	0	retrotransposon protein, putative, Ty3-gypsy subclass
	LOC_Os06g01510	0	0.0666667	1.53	22.95	0	retrotransposon protein, putative, Ty3-gypsy subclass
	LOC_Os07g29870	0	0.0433333	1.005	23.1923	0	retrotransposon protein, putative, Ty3-gypsy subclass
	LOC_Os11g26490	0	0.0433333	1.025	23.6538	0	retrotransposon protein, putative, Ty3-gypsy subclass
	LOC_Os10g40210	0	0.0433333	1.035	23.8846	0	retrotransposon protein, putative, Ty3-gypsy subclass
	LOC_Os08g20260	0.046	0.0566667	1.425	25.1471	0	retrotransposon protein, putative, Ty3-gypsy subclass
	LOC_Os07g40600	0.198	0.0466667	1.35	28.9286	0.811765	retrotransposon protein, putative, Ty3-gypsy subclass
	LOC_Os12g20430	0.022	0.0966667	2.82	29.1724	4.24286	retrotransposon protein, putative, Ty3-gypsy subclass
	LOC_Os09g13970	0.05	0.0833333	2.665	31.98	0.227586	retrotransposon protein, putative, Ty3-gypsy subclass
	LOC_Os04g54520	0.018	0.07	2.3	32.8571	0.6	retrotransposon protein, putative, Ty3-gypsy subclass
	LOC_Os08g05190	0.022	0.05	1.95	39	0.257143	retrotransposon protein, putative, Ty3-gypsy subclass
	LOC_Os03g23100	0	0.0333333	1.345	40.35	0.44	retrotransposon protein, putative, Ty3-gypsy subclass
	LOC_Os01g60389	0	0.0233333	1.005	43.0714	0	retrotransposon protein, putative, Ty3-gypsy subclass
	LOC_Os09g09090	0.02	0.0333333	1.475	44.25	0	retrotransposon protein, putative, Ty3-gypsy subclass
	LOC_Os02g41730	0	0.0466667	2.12	45.4286	0.6	retrotransposon protein, putative, Ty3-gypsy subclass
	LOC_Os02g25530	0.132	0.0233333	1.24	53.1429	0	retrotransposon protein, putative, Ty3-gypsy subclass
	LOC_Os05g13600	0.026	0.0466667	2.495	53.4643	5.65714	retrotransposon protein, putative, Ty3-gypsy subclass
	LOC_Os11g27860	0	1.94667	150.075	77.0933	0.557143	retrotransposon protein, putative, Ty3-gypsy subclass
	LOC_Os02g38620	0	0.0233333	2.54	108.857	0	retrotransposon protein, putative, Ty3-gypsy subclass
	LOC_Os04g04850	0	0.0266667	4.57	171.375	0	retrotransposon protein, putative, Ty3-gypsy subclass
	LOC_Os06g14480	0	0	1.015	#DIV/0!	0	retrotransposon protein, putative, Ty3-gypsy subclass
	LOC_Os07g15520	0	0	1.06	#DIV/0!	#DIV/0!	retrotransposon protein, putative, Ty3-gypsy subclass
	LOC_Os12g16930	0	0	1.065	#DIV/0!	#DIV/0!	retrotransposon protein, putative, Ty3-gypsy subclass
	LOC_Os10g17130	0	0	1.085	#DIV/0!	#DIV/0!	retrotransposon protein, putative, Ty3-gypsy subclass
	LOC_Os09g28090	0	0	1.13	#DIV/0!	#DIV/0!	retrotransposon protein, putative, Ty3-gypsy subclass
	LOC_Os08g35270	0.022	0	1.25	#DIV/0!	#DIV/0!	retrotransposon protein, putative, Ty3-gypsy subclass
	LOC_Os01g34240	0	0	1.325	#DIV/0!	#DIV/0!	retrotransposon protein, putative, Ty3-gypsy subclass
	LOC_Os02g28750	0	0	1.41	#DIV/0!	#DIV/0!	retrotransposon protein, putative, Ty3-gypsy subclass
	LOC_Os05g16700	0.046	0	1.47	#DIV/0!	#DIV/0!	retrotransposon protein, putative, Ty3-gypsy subclass
	LOC_Os04g16710	0.058	0	1.86	#DIV/0!	#DIV/0!	retrotransposon protein, putative, Ty3-gypsy subclass
	LOC_Os07g16710	0.086	0	1.865	#DIV/0!	#DIV/0!	retrotransposon protein, putative, Ty3-gypsy subclass
	LOC_Os02g29990	0	0	2.305	#DIV/0!	#DIV/0!	retrotransposon protein, putative, Ty3-gypsy subclass
	LOC_Os08g24580	0	0	2.61	#DIV/0!	#DIV/0!	retrotransposon protein, putative, Ty3-gypsy subclass
	LOC_Os09g07040	0	0	3.325	#DIV/0!	#DIV/0!	retrotransposon protein, putative, Ty3-gypsy subclass
	LOC_Os12g25968	0	0	3.325	#DIV/0!	#DIV/0!	retrotransposon protein, putative, Ty3-gypsy subclass
	LOC_Os09g17160	0.072	0	3.63	#DIV/0!	#DIV/0!	retrotransposon protein, putative, Ty3-gypsy subclass
	LOC_Os01g39920	0	0	3.645	#DIV/0!	#DIV/0!	retrotransposon protein, putative, Ty3-gypsy subclass
	LOC_Os05g23389	0	0	15.38	#DIV/0!	#DIV/0!	retrotransposon protein, putative, Ty3-gypsy subclass
	LOC_Os06g15230	0	0	28.53	#DIV/0!	#DIV/0!	retrotransposon protein, putative, Ty3-gypsy subclass
	LOC_Os06g48440	0.046	0.196667	1.07	5.44068	#DIV/0!	retrotransposon protein, putative, Ty3-gypsy subclass, expressed
	LOC_Os11g43810	0.06	0.57	3.105	5.44737	0.233898	retrotransposon protein, putative, Ty3-gypsy subclass, expressed
	LOC_Os03g59520	0.172	0.176667	1.02	5.77358	0.105263	retrotransposon protein, putative, Ty3-gypsy subclass, expressed
	LOC_Os05g19320	0.038	0.45	2.695	5.98889	0.973585	retrotransposon protein, putative, Ty3-gypsy subclass, expressed
	LOC_Os01g67364	0.136	0.19	1.545	8.13158	0.0844444	retrotransposon protein, putative, Ty3-gypsy subclass, expressed
	LOC_Os03g35720	0.118	0.226667	2.01	8.86765	0.715789	retrotransposon protein, putative, Ty3-gypsy subclass, expressed
	LOC_Os03g33390	0	0.23	2.09	9.08696	0.520588	retrotransposon protein, putative, Ty3-gypsy subclass, expressed
	LOC_Os03g23800	0.006	0.116667	1.205	10.3286	0	retrotransposon protein, putative, Ty3-gypsy subclass, expressed
	LOC_Os02g05390	0.054	0.166667	1.77	10.62	0.0514286	retrotransposon protein, putative, Ty3-gypsy subclass, expressed
	LOC_Os10g24600	0.02	0.166667	1.79	10.74	0.324	retrotransposon protein, putative, Ty3-gypsy subclass, expressed
	LOC_Os12g27490	0.026	0.106667	1.225	11.4844	0.12	retrotransposon protein, putative, Ty3-gypsy subclass, expressed
	LOC_Os06g01060	0.048	0.11	1.265	11.5	0.24375	retrotransposon protein, putative, Ty3-gypsy subclass, expressed
	LOC_Os04g07570	0	0.0966667	1.125	11.6379	0.436364	retrotransposon protein, putative, Ty3-gypsy subclass, expressed
	LOC_Os09g14320	0	0.0966667	1.145	11.8448	0	retrotransposon protein, putative, Ty3-gypsy subclass, expressed
	LOC_Os05g52070	0.072	0.183333	2.37	12.9273	0	retrotransposon protein, putative, Ty3-gypsy subclass, expressed
	LOC_Os06g44280	0.074	0.123333	1.61	13.0541	0.392727	retrotransposon protein, putative, Ty3-gypsy subclass, expressed
	LOC_Os05g42990	0.052	0.0833333	1.15	13.8	0.6	retrotransposon protein, putative, Ty3-gypsy subclass, expressed
	LOC_Os05g19870	0.01	0.0633333	1.02	16.1053	0.624	retrotransposon protein, putative, Ty3-gypsy subclass, expressed
	LOC_Os10g10929	0.456	0.32	5.24	16.375	0.157895	retrotransposon protein, putative, Ty3-gypsy subclass, expressed
	LOC_Os01g65980	0	0.103333	1.78	17.2258	1.425	retrotransposon protein, putative, Ty3-gypsy subclass, expressed
	LOC_Os04g04574	0.008	0.08	1.405	17.5625	0	retrotransposon protein, putative, Ty3-gypsy subclass, expressed
	LOC_Os09g21650	0	0.113333	2.04	18	0.1	retrotransposon protein, putative, Ty3-gypsy subclass, expressed
	LOC_Os06g32900	0.006	0.103333	1.9	18.3871	0	retrotransposon protein, putative, Ty3-gypsy subclass, expressed
	LOC_Os12g43165	0.01	0.0733333	1.375	18.75	0.0580645	retrotransposon protein, putative, Ty3-gypsy subclass, expressed
	LOC_Os06g24640	0.026	0.0433333	1.045	24.1154	0.136364	retrotransposon protein, putative, Ty3-gypsy subclass, expressed
	LOC_Os04g07350	0	0.0466667	1.175	25.1786	0.6	retrotransposon protein, putative, Ty3-gypsy subclass, expressed
	LOC_Os10g20020	0.008	0.04	1.03	25.75	0	retrotransposon protein, putative, Ty3-gypsy subclass, expressed
	LOC_Os05g51930	0.056	0.0766667	2.015	26.2826	0.2	retrotransposon protein, putative, Ty3-gypsy subclass, expressed
	LOC_Os05g24320	0	0.06	1.605	26.75	0.730435	retrotransposon protein, putative, Ty3-gypsy subclass, expressed
	LOC_Os09g14340	0	0.0633333	1.89	29.8421	0	retrotransposon protein, putative, Ty3-gypsy subclass, expressed
	LOC_Os04g01006	0	0.0333333	1.035	31.05	0	retrotransposon protein, putative, Ty3-gypsy subclass, expressed
	LOC_Os08g11950	0	0.0433333	1.525	35.1923	0	retrotransposon protein, putative, Ty3-gypsy subclass, expressed
	LOC_Os10g20030	0	0.0433333	1.53	35.3077	0	retrotransposon protein, putative, Ty3-gypsy subclass, expressed
	LOC_Os12g37310	0.142	0.0333333	1.325	39.75	0	retrotransposon protein, putative, Ty3-gypsy subclass, expressed
	LOC_Os11g21870	0.004	0.02	1.025	51.25	4.26	retrotransposon protein, putative, Ty3-gypsy subclass, expressed
	LOC_Os07g23640	0	0.0933333	5.1	54.6429	0.2	retrotransposon protein, putative, Ty3-gypsy subclass, expressed
	LOC_Os01g18510	0.12	0.0233333	1.315	56.3571	0	retrotransposon protein, putative, Ty3-gypsy subclass, expressed
	LOC_Os01g22170	0	0.0166667	1.055	63.3	5.14286	retrotransposon protein, putative, Ty3-gypsy subclass, expressed
	LOC_Os03g23860	0	0.02	1.605	80.25	0	retrotransposon protein, putative, Ty3-gypsy subclass, expressed
	LOC_Os08g23070	0.028	0.01	1.74	174	0	retrotransposon protein, putative, Ty3-gypsy subclass, expressed
	LOC_Os07g24510	0	0.0133333	2.58	193.5	2.8	retrotransposon protein, putative, Ty3-gypsy subclass, expressed
	LOC_Os06g32820	0	0.00666667	1.515	227.25	0	retrotransposon protein, putative, Ty3-gypsy subclass, expressed
	LOC_Os03g23840	0	0.00333333	1.065	319.5	0	retrotransposon protein, putative, Ty3-gypsy subclass, expressed
	LOC_Os09g14360	0.026	0.00333333	1.515	454.5	0	retrotransposon protein, putative, Ty3-gypsy subclass, expressed
	LOC_Os12g29140	0	0	1.05	#DIV/0!	7.8	retrotransposon protein, putative, Ty3-gypsy subclass, expressed
	LOC_Os05g23300	0	0	1.095	#DIV/0!	#DIV/0!	retrotransposon protein, putative, Ty3-gypsy subclass, expressed
	LOC_Os06g01110	0	0	1.105	#DIV/0!	#DIV/0!	retrotransposon protein, putative, Ty3-gypsy subclass, expressed
	LOC_Os05g19200	0	0	1.125	#DIV/0!	#DIV/0!	retrotransposon protein, putative, Ty3-gypsy subclass, expressed
	LOC_Os06g18030	0	0	1.14	#DIV/0!	#DIV/0!	retrotransposon protein, putative, Ty3-gypsy subclass, expressed
	LOC_Os12g23140	0	0	1.695	#DIV/0!	#DIV/0!	retrotransposon protein, putative, Ty3-gypsy subclass, expressed
	LOC_Os08g23040	0	0	1.78	#DIV/0!	#DIV/0!	retrotransposon protein, putative, Ty3-gypsy subclass, expressed
	LOC_Os02g20030	0	0	1.785	#DIV/0!	#DIV/0!	retrotransposon protein, putative, Ty3-gypsy subclass, expressed
	LOC_Os06g03430	0.168	0	1.9	#DIV/0!	#DIV/0!	retrotransposon protein, putative, Ty3-gypsy subclass, expressed
	LOC_Os08g22670	0	0	2.35	#DIV/0!	#DIV/0!	retrotransposon protein, putative, Ty3-gypsy subclass, expressed
	LOC_Os08g20379	0	0	2.36	#DIV/0!	#DIV/0!	retrotransposon protein, putative, Ty3-gypsy subclass, expressed
	LOC_Os04g05170	0.01	0	2.82	#DIV/0!	#DIV/0!	retrotransposon protein, putative, Ty3-gypsy subclass, expressed
	LOC_Os06g24830	0	0	3.23	#DIV/0!	#DIV/0!	retrotransposon protein, putative, Ty3-gypsy subclass, expressed
	LOC_Os06g31440	0	0	3.59	#DIV/0!	#DIV/0!	retrotransposon protein, putative, Ty3-gypsy subclass, expressed
	LOC_Os07g33180	0	0	3.84	#DIV/0!	#DIV/0!	retrotransposon protein, putative, Ty3-gypsy subclass, expressed
	LOC_Os04g21240	0	0	19.065	#DIV/0!	#DIV/0!	retrotransposon protein, putative, Ty3-gypsy subclass, expressed
	LOC_Os01g35530	0.03	0.253333	1.41	5.56579	#DIV/0!	retrotransposon protein, putative, unclassified
	LOC_Os12g28600	0.058	0.186667	1.05	5.625	0.118421	retrotransposon protein, putative, unclassified
	LOC_Os08g29230	0.042	0.176667	1.08	6.11321	0.310714	retrotransposon protein, putative, unclassified
	LOC_Os11g19890	0	0.17	1.115	6.55882	0.237736	retrotransposon protein, putative, unclassified
	LOC_Os05g30540	0	0.18	1.275	7.08333	0	retrotransposon protein, putative, unclassified
	LOC_Os11g12550	0	0.183333	1.505	8.20909	0	retrotransposon protein, putative, unclassified
	LOC_Os01g59280	0.032	0.156667	1.335	8.52128	0	retrotransposon protein, putative, unclassified
	LOC_Os08g12330	0.084	0.146667	1.35	9.20455	0.204255	retrotransposon protein, putative, unclassified
	LOC_Os05g31450	0.044	0.12	1.12	9.33333	0.572727	retrotransposon protein, putative, unclassified
	LOC_Os12g19450	0.054	0.246667	2.505	10.1554	0.366667	retrotransposon protein, putative, unclassified
	LOC_Os11g22060	0.122	0.15	1.61	10.7333	0.218919	retrotransposon protein, putative, unclassified
	LOC_Os04g20570	0.042	0.0866667	1.155	13.3269	0.813333	retrotransposon protein, putative, unclassified
	LOC_Os04g45760	0	0.243333	3.365	13.8288	0.484615	retrotransposon protein, putative, unclassified
	LOC_Os12g23590	0.062	0.256667	3.555	13.8506	0	retrotransposon protein, putative, unclassified
	LOC_Os02g02180	0	0.116667	1.635	14.0143	0.241558	retrotransposon protein, putative, unclassified
	LOC_Os06g32570	0.032	0.203333	2.895	14.2377	0	retrotransposon protein, putative, unclassified
	LOC_Os02g29650	0.16	0.0866667	1.33	15.3462	0.157377	retrotransposon protein, putative, unclassified
	LOC_Os01g24190	0	0.0766667	1.18	15.3913	1.84615	retrotransposon protein, putative, unclassified
	LOC_Os06g31550	0.056	0.106667	1.775	16.6406	0	retrotransposon protein, putative, unclassified
	LOC_Os09g06140	0	0.293333	4.97	16.9432	0.525	retrotransposon protein, putative, unclassified
	LOC_Os05g52060	0.128	0.216667	3.755	17.3308	0	retrotransposon protein, putative, unclassified
	LOC_Os12g30230	0.098	0.0666667	1.235	18.525	0.590769	retrotransposon protein, putative, unclassified
	LOC_Os09g02320	0.042	0.0866667	1.785	20.5962	1.47	retrotransposon protein, putative, unclassified
	LOC_Os02g14040	0	0.0966667	2	20.6897	0.484615	retrotransposon protein, putative, unclassified
	LOC_Os08g21695	0	0.166667	4.355	26.13	0	retrotransposon protein, putative, unclassified
	LOC_Os03g23130	0	0.0933333	2.685	28.7679	0	retrotransposon protein, putative, unclassified
	LOC_Os12g09600	0.058	0.14	4.085	29.1786	0	retrotransposon protein, putative, unclassified
	LOC_Os04g21070	0	0.0366667	1.07	29.1818	0.414286	retrotransposon protein, putative, unclassified
	LOC_Os11g27900	0	0.146667	4.61	31.4318	0	retrotransposon protein, putative, unclassified
	LOC_Os01g42310	0	0.0366667	1.245	33.9545	0	retrotransposon protein, putative, unclassified
	LOC_Os07g34350	0.04	0.0533333	2.23	41.8125	0	retrotransposon protein, putative, unclassified
	LOC_Os07g12420	0.02	0.06	3.605	60.0833	0.75	retrotransposon protein, putative, unclassified
	LOC_Os08g22740	0.016	0.0166667	1.235	74.1	0.333333	retrotransposon protein, putative, unclassified
	LOC_Os03g33177	0.086	0.0233333	1.9	81.4286	0.96	retrotransposon protein, putative, unclassified
	LOC_Os06g47190	0	0.0566667	10.59	186.882	3.68571	retrotransposon protein, putative, unclassified
	LOC_Os05g18370	0.044	0.0266667	1	37.5	0	retrotransposon protein, putative, unclassified
	LOC_Os12g23500	0.03	0.02	0.995	49.75	1.65	retrotransposon protein, putative, unclassified
	LOC_Os01g35520	0.058	0	1.09	#DIV/0!	1.5	retrotransposon protein, putative, unclassified
	LOC_Os07g06325	0	0	1.105	#DIV/0!	#DIV/0!	retrotransposon protein, putative, unclassified
	LOC_Os11g25680	0	0	1.24	#DIV/0!	#DIV/0!	retrotransposon protein, putative, unclassified
	LOC_Os04g55330	0.562	0	1.26	#DIV/0!	#DIV/0!	retrotransposon protein, putative, unclassified
	LOC_Os06g37944	0	0	1.295	#DIV/0!	#DIV/0!	retrotransposon protein, putative, unclassified
	LOC_Os08g14160	0	0	1.375	#DIV/0!	#DIV/0!	retrotransposon protein, putative, unclassified
	LOC_Os12g16370	0	0	1.44	#DIV/0!	#DIV/0!	retrotransposon protein, putative, unclassified
	LOC_Os05g17510	0.026	0	1.445	#DIV/0!	#DIV/0!	retrotransposon protein, putative, unclassified
	LOC_Os08g31100	0	0	1.495	#DIV/0!	#DIV/0!	retrotransposon protein, putative, unclassified
	LOC_Os01g47230	0	0	1.63	#DIV/0!	#DIV/0!	retrotransposon protein, putative, unclassified
	LOC_Os12g33760	0	0	1.715	#DIV/0!	#DIV/0!	retrotransposon protein, putative, unclassified
	LOC_Os09g17950	0	0	1.73	#DIV/0!	#DIV/0!	retrotransposon protein, putative, unclassified
	LOC_Os10g24660	0	0	2.095	#DIV/0!	#DIV/0!	retrotransposon protein, putative, unclassified
	LOC_Os03g39362	0	0	2.1	#DIV/0!	#DIV/0!	retrotransposon protein, putative, unclassified
	LOC_Os09g14300	0	0	2.415	#DIV/0!	#DIV/0!	retrotransposon protein, putative, unclassified
	LOC_Os08g29470	0.108	0	2.435	#DIV/0!	#DIV/0!	retrotransposon protein, putative, unclassified
	LOC_Os04g08620	0	0	2.515	#DIV/0!	#DIV/0!	retrotransposon protein, putative, unclassified
	LOC_Os01g35680	0	0	2.745	#DIV/0!	#DIV/0!	retrotransposon protein, putative, unclassified
	LOC_Os04g05890	0.072	0.22	1.16	5.27273	#DIV/0!	retrotransposon protein, putative, unclassified, expressed
	LOC_Os02g14340	0.014	0.333333	1.87	5.61	0.327273	retrotransposon protein, putative, unclassified, expressed
	LOC_Os12g35140	0.052	0.456667	2.685	5.87956	0.042	retrotransposon protein, putative, unclassified, expressed
	LOC_Os04g18300	0.186	0.17	1.03	6.05882	0.113869	retrotransposon protein, putative, unclassified, expressed
	LOC_Os04g45390	0.02	0.173333	1.06	6.11538	1.09412	retrotransposon protein, putative, unclassified, expressed
	LOC_Os05g13400	0.14	0.36	2.215	6.15278	0.115385	retrotransposon protein, putative, unclassified, expressed
	LOC_Os02g33530	0.024	0.286667	1.855	6.47093	0.388889	retrotransposon protein, putative, unclassified, expressed
	LOC_Os09g01720	0.054	0.22	1.455	6.61364	0.0837209	retrotransposon protein, putative, unclassified, expressed
	LOC_Os06g01040	0.042	0.18	1.305	7.25	0.245455	retrotransposon protein, putative, unclassified, expressed
	LOC_Os02g51190	0.052	0.21	1.54	7.33333	0.233333	retrotransposon protein, putative, unclassified, expressed
	LOC_Os06g51340	0	0.233333	1.73	7.41429	0.247619	retrotransposon protein, putative, unclassified, expressed
	LOC_Os10g24270	0.1	0.206667	1.555	7.52419	0	retrotransposon protein, putative, unclassified, expressed
	LOC_Os09g17370	0.148	0.206667	1.585	7.66935	0.483871	retrotransposon protein, putative, unclassified, expressed
	LOC_Os02g18515	0	0.163333	1.265	7.7449	0.716129	retrotransposon protein, putative, unclassified, expressed
	LOC_Os05g40560	0	0.176667	1.375	7.78302	0	retrotransposon protein, putative, unclassified, expressed
	LOC_Os12g31485	0.858	0.71	5.895	8.30282	0	retrotransposon protein, putative, unclassified, expressed
	LOC_Os01g38040	0	0.236667	2.245	9.48592	1.20845	retrotransposon protein, putative, unclassified, expressed
	LOC_Os07g11670	0.064	0.123333	1.18	9.56757	0	retrotransposon protein, putative, unclassified, expressed
	LOC_Os10g12650	0	0.1	1.03	10.3	0.518919	retrotransposon protein, putative, unclassified, expressed
	LOC_Os04g18280	0.004	0.13	1.39	10.6923	0	retrotransposon protein, putative, unclassified, expressed
	LOC_Os01g60569	0	0.476667	5.245	11.0035	0.0307692	retrotransposon protein, putative, unclassified, expressed
	LOC_Os05g45360	0.074	0.126667	1.46	11.5263	0	retrotransposon protein, putative, unclassified, expressed
	LOC_Os07g48910	0	0.123333	1.425	11.5541	0.584211	retrotransposon protein, putative, unclassified, expressed
	LOC_Os01g14490	0	0.103333	1.195	11.5645	0	retrotransposon protein, putative, unclassified, expressed
	LOC_Os11g36100	0	0.103333	1.255	12.1452	0	retrotransposon protein, putative, unclassified, expressed
	LOC_Os06g20890	0	0.193333	2.375	12.2845	0	retrotransposon protein, putative, unclassified, expressed
	LOC_Os07g09760	1.024	0.123333	1.535	12.4459	0	retrotransposon protein, putative, unclassified, expressed
	LOC_Os08g35520	0.05	0.0833333	1.055	12.66	8.3027	retrotransposon protein, putative, unclassified, expressed
	LOC_Os07g20900	0	0.243333	3.095	12.7192	0.6	retrotransposon protein, putative, unclassified, expressed
	LOC_Os12g25480	0	0.126667	2.14	16.8947	0	retrotransposon protein, putative, unclassified, expressed
	LOC_Os02g37510	0	0.06	1.02	17	0	retrotransposon protein, putative, unclassified, expressed
	LOC_Os03g59190	0.058	0.07	1.215	17.3571	0	retrotransposon protein, putative, unclassified, expressed
	LOC_Os03g32749	0.006	0.0633333	1.1	17.3684	0.828571	retrotransposon protein, putative, unclassified, expressed
	LOC_Os04g06650	0.168	0.12	2.105	17.5417	0.0947368	retrotransposon protein, putative, unclassified, expressed
	LOC_Os04g51730	0.2	0.213333	3.96	18.5625	1.4	retrotransposon protein, putative, unclassified, expressed
	LOC_Os07g23050	0.052	0.0666667	1.245	18.675	0.9375	retrotransposon protein, putative, unclassified, expressed
	LOC_Os01g54160	0	0.0533333	1.04	19.5	0.78	retrotransposon protein, putative, unclassified, expressed
	LOC_Os05g13470	0.01	0.0633333	1.285	20.2895	0	retrotransposon protein, putative, unclassified, expressed
	LOC_Os07g11400	0.01	0.0733333	1.515	20.6591	0.157895	retrotransposon protein, putative, unclassified, expressed
	LOC_Os10g31440	0.028	0.1	2.07	20.7	0.136364	retrotransposon protein, putative, unclassified, expressed
	LOC_Os09g38784	0.026	0.2	4.23	21.15	0.28	retrotransposon protein, putative, unclassified, expressed
	LOC_Os07g32710	0	0.09	1.98	22	0.13	retrotransposon protein, putative, unclassified, expressed
	LOC_Os11g36110	0	0.05	1.115	22.3	0	retrotransposon protein, putative, unclassified, expressed
	LOC_Os09g25690	0.092	0.156667	3.575	22.8191	0	retrotransposon protein, putative, unclassified, expressed
	LOC_Os02g04070	0	0.0433333	1.015	23.4231	0.587234	retrotransposon protein, putative, unclassified, expressed
	LOC_Os03g32390	0	0.0433333	1.085	25.0385	0	retrotransposon protein, putative, unclassified, expressed
	LOC_Os09g17240	0	0.0633333	1.685	26.6053	0	retrotransposon protein, putative, unclassified, expressed
	LOC_Os06g09870	0.096	0.0533333	1.51	28.3125	0	retrotransposon protein, putative, unclassified, expressed
	LOC_Os06g20690	0.1	0.143333	4.065	28.3605	1.8	retrotransposon protein, putative, unclassified, expressed
	LOC_Os08g26510	0	0.0366667	1.155	31.5	0.697674	retrotransposon protein, putative, unclassified, expressed
	LOC_Os01g55840	0.05	0.0566667	1.945	34.3235	0	retrotransposon protein, putative, unclassified, expressed
	LOC_Os10g31420	0	0.0333333	1.155	34.65	0.882353	retrotransposon protein, putative, unclassified, expressed
	LOC_Os01g44430	0	0.0266667	1.145	42.9375	0	retrotransposon protein, putative, unclassified, expressed
	LOC_Os11g43630	0	0.0666667	2.9	43.5	0	retrotransposon protein, putative, unclassified, expressed
	LOC_Os07g23660	0	0.0966667	4.34	44.8966	0	retrotransposon protein, putative, unclassified, expressed
	LOC_Os08g12620	0	0.123333	5.575	45.2027	0	retrotransposon protein, putative, unclassified, expressed
	LOC_Os10g30130	0	0.0333333	1.66	49.8	0	retrotransposon protein, putative, unclassified, expressed
	LOC_Os01g57760	0	0.03	1.5	50	0	retrotransposon protein, putative, unclassified, expressed
	LOC_Os01g57960	44.538	32.1367	1607.95	50.0347	0	retrotransposon protein, putative, unclassified, expressed
	LOC_Os05g13900	0	0.0533333	2.69	50.4375	1.38589	retrotransposon protein, putative, unclassified, expressed
	LOC_Os12g22200	0	0.0333333	1.76	52.8	0	retrotransposon protein, putative, unclassified, expressed
	LOC_Os01g47870	0.024	0.17	9.21	54.1765	0	retrotransposon protein, putative, unclassified, expressed
	LOC_Os10g28094	0	0.0233333	1.285	55.0714	0.141176	retrotransposon protein, putative, unclassified, expressed
	LOC_Os01g51650	0.014	0.02	1.15	57.5	0	retrotransposon protein, putative, unclassified, expressed
	LOC_Os06g23130	0.018	0.0233333	1.37	58.7143	0.7	retrotransposon protein, putative, unclassified, expressed
	LOC_Os05g13410	0	0.02	1.25	62.5	0.771429	retrotransposon protein, putative, unclassified, expressed
	LOC_Os03g06100	0.006	0.0266667	1.755	65.8125	0	retrotransposon protein, putative, unclassified, expressed
	LOC_Os11g20760	0	0.03	2.11	70.3333	0.225	retrotransposon protein, putative, unclassified, expressed
	LOC_Os04g30090	0	0.02	1.525	76.25	0	retrotransposon protein, putative, unclassified, expressed
	LOC_Os01g06650	0	0.0233333	1.91	81.8571	0	retrotransposon protein, putative, unclassified, expressed
	LOC_Os01g11330	0	0.0166667	1.395	83.7	0	retrotransposon protein, putative, unclassified, expressed
	LOC_Os12g21910	0	0.0166667	1.51	90.6	0	retrotransposon protein, putative, unclassified, expressed
	LOC_Os07g32680	0	0.02	1.845	92.25	0	retrotransposon protein, putative, unclassified, expressed
	LOC_Os12g08725	0	0.0266667	2.755	103.312	0	retrotransposon protein, putative, unclassified, expressed
	LOC_Os11g39170	0	0.01	1.035	103.5	0	retrotransposon protein, putative, unclassified, expressed
	LOC_Os02g21790	0	0.01	1.185	118.5	0	retrotransposon protein, putative, unclassified, expressed
	LOC_Os11g31200	0	0.0333333	4.235	127.05	0	retrotransposon protein, putative, unclassified, expressed
	LOC_Os02g56070	0.018	0.0233333	3.08	132	0	retrotransposon protein, putative, unclassified, expressed
	LOC_Os02g07370	0.038	0.01	2.62	262	0.771429	retrotransposon protein, putative, unclassified, expressed
	LOC_Os04g29540	0	0.02	6.89	344.5	3.8	retrotransposon protein, putative, unclassified, expressed
	LOC_Os10g28140	0	0	1.015	#DIV/0!	0	retrotransposon protein, putative, unclassified, expressed
	LOC_Os08g28620	0	0	1.025	#DIV/0!	#DIV/0!	retrotransposon protein, putative, unclassified, expressed
	LOC_Os01g38320	0	0	1.03	#DIV/0!	#DIV/0!	retrotransposon protein, putative, unclassified, expressed
	LOC_Os08g07870	0.024	0	1.035	#DIV/0!	#DIV/0!	retrotransposon protein, putative, unclassified, expressed
	LOC_Os10g07612	0	0	1.04	#DIV/0!	#DIV/0!	retrotransposon protein, putative, unclassified, expressed
	LOC_Os12g13890	0	0	1.07	#DIV/0!	#DIV/0!	retrotransposon protein, putative, unclassified, expressed
	LOC_Os08g01200	0.014	0	1.085	#DIV/0!	#DIV/0!	retrotransposon protein, putative, unclassified, expressed
	LOC_Os01g71370	0	0	1.12	#DIV/0!	#DIV/0!	retrotransposon protein, putative, unclassified, expressed
	LOC_Os03g32370	0	0	1.15	#DIV/0!	#DIV/0!	retrotransposon protein, putative, unclassified, expressed
	LOC_Os10g31490	0	0	1.155	#DIV/0!	#DIV/0!	retrotransposon protein, putative, unclassified, expressed
	LOC_Os11g44770	0.016	0	1.155	#DIV/0!	#DIV/0!	retrotransposon protein, putative, unclassified, expressed
	LOC_Os12g10020	0	0	1.16	#DIV/0!	#DIV/0!	retrotransposon protein, putative, unclassified, expressed
	LOC_Os03g32660	0	0	1.175	#DIV/0!	#DIV/0!	retrotransposon protein, putative, unclassified, expressed
	LOC_Os04g19400	0.014	0	1.18	#DIV/0!	#DIV/0!	retrotransposon protein, putative, unclassified, expressed
	LOC_Os06g10870	0	0	1.185	#DIV/0!	#DIV/0!	retrotransposon protein, putative, unclassified, expressed
	LOC_Os04g08610	0	0	1.2	#DIV/0!	#DIV/0!	retrotransposon protein, putative, unclassified, expressed
	LOC_Os09g08350	0	0	1.24	#DIV/0!	#DIV/0!	retrotransposon protein, putative, unclassified, expressed
	LOC_Os02g24660	0	0	1.265	#DIV/0!	#DIV/0!	retrotransposon protein, putative, unclassified, expressed
	LOC_Os03g16100	0	0	1.285	#DIV/0!	#DIV/0!	retrotransposon protein, putative, unclassified, expressed
	LOC_Os12g15990	0.02	0	1.285	#DIV/0!	#DIV/0!	retrotransposon protein, putative, unclassified, expressed
	LOC_Os06g34890	0	0	1.295	#DIV/0!	#DIV/0!	retrotransposon protein, putative, unclassified, expressed
	LOC_Os10g23140	0	0	1.295	#DIV/0!	#DIV/0!	retrotransposon protein, putative, unclassified, expressed
	LOC_Os04g51870	0	0	1.315	#DIV/0!	#DIV/0!	retrotransposon protein, putative, unclassified, expressed
	LOC_Os02g27700	0	0	1.335	#DIV/0!	#DIV/0!	retrotransposon protein, putative, unclassified, expressed
	LOC_Os06g14910	0	0	1.34	#DIV/0!	#DIV/0!	retrotransposon protein, putative, unclassified, expressed
	LOC_Os10g23890	0.014	0	1.52	#DIV/0!	#DIV/0!	retrotransposon protein, putative, unclassified, expressed
	LOC_Os12g13190	0	0	1.65	#DIV/0!	#DIV/0!	retrotransposon protein, putative, unclassified, expressed
	LOC_Os09g16770	0.102	0	1.665	#DIV/0!	#DIV/0!	retrotransposon protein, putative, unclassified, expressed
	LOC_Os08g08510	0	0	1.775	#DIV/0!	#DIV/0!	retrotransposon protein, putative, unclassified, expressed
	LOC_Os07g25810	0	0	1.79	#DIV/0!	#DIV/0!	retrotransposon protein, putative, unclassified, expressed
	LOC_Os03g19600	0.03	0	1.88	#DIV/0!	#DIV/0!	retrotransposon protein, putative, unclassified, expressed
	LOC_Os08g11090	0.04	0	1.925	#DIV/0!	#DIV/0!	retrotransposon protein, putative, unclassified, expressed
	LOC_Os01g44270	0	0	2.145	#DIV/0!	#DIV/0!	retrotransposon protein, putative, unclassified, expressed
	LOC_Os07g46010	0	0	2.45	#DIV/0!	#DIV/0!	retrotransposon protein, putative, unclassified, expressed
	LOC_Os06g47090	0	0	3.295	#DIV/0!	#DIV/0!	retrotransposon protein, putative, unclassified, expressed
	LOC_Os12g22640	0	0	3.34	#DIV/0!	#DIV/0!	retrotransposon protein, putative, unclassified, expressed
	LOC_Os12g13840	0	0	4.425	#DIV/0!	#DIV/0!	retrotransposon protein, putative, unclassified, expressed
	LOC_Os01g08530	0.034	0	4.555	#DIV/0!	#DIV/0!	retrotransposon protein, putative, unclassified, expressed
	LOC_Os03g64420	0	0	4.91	#DIV/0!	#DIV/0!	retrotransposon protein, putative, unclassified, expressed
	LOC_Os10g31670	0	0	5.155	#DIV/0!	#DIV/0!	retrotransposon protein, putative, unclassified, expressed
	LOC_Os10g31370	0	0	6.2	#DIV/0!	#DIV/0!	retrotransposon protein, putative, unclassified, expressed
	LOC_Os05g18419	18.552	0.76	5.21	6.85526	#DIV/0!	retrotransposon, putative, centromere-specific
	LOC_Os02g20520	0	0.106667	1.19	11.1562	24.4105	retrotransposon, putative, centromere-specific
	LOC_Os06g27470	0	0.08	1.045	13.0625	0	retrotransposon, putative, centromere-specific
	LOC_Os05g08210	0.118	0.513333	10.095	19.6656	0	retrotransposon, putative, centromere-specific
	LOC_Os05g18250	1.598	0.0566667	1.865	32.9118	0.22987	retrotransposon, putative, centromere-specific
	LOC_Os06g26040	0.036	0.0966667	3.22	33.3103	28.2	retrotransposon, putative, centromere-specific
	LOC_Os03g33970	0	0.0333333	2.17	65.1	0.372414	retrotransposon, putative, centromere-specific
	LOC_Os08g15130	0	0.15	1	6.66667	0	retrotransposon, putative, centromere-specific
	LOC_Os08g11100	0	0	1.08	#DIV/0!	0	retrotransposon, putative, centromere-specific
	LOC_Os04g24010	0	0	1.115	#DIV/0!	#DIV/0!	retrotransposon, putative, centromere-specific
	LOC_Os09g19520	0.342	0	1.21	#DIV/0!	#DIV/0!	retrotransposon, putative, centromere-specific
	LOC_Os08g17920	0	0	1.34	#DIV/0!	#DIV/0!	retrotransposon, putative, centromere-specific
	LOC_Os01g29130	0.062	0	2.02	#DIV/0!	#DIV/0!	retrotransposon, putative, centromere-specific
	LOC_Os01g41390	1.048	0	2.17	#DIV/0!	#DIV/0!	retrotransposon, putative, centromere-specific
	LOC_Os07g25070	0	0	2.2	#DIV/0!	#DIV/0!	retrotransposon, putative, centromere-specific
	LOC_Os02g39460	0	0.316667	2.3	7.26316	#DIV/0!	retrotransposon, putative, centromere-specific, expressed
	LOC_Os03g04700	0.13	0.32	3.115	9.73438	0	retrotransposon, putative, centromere-specific, expressed
	LOC_Os08g24850	2.046	0.226667	2.83	12.4853	0.40625	retrotransposon, putative, centromere-specific, expressed
	LOC_Os01g27060	0.106	0.183333	2.795	15.2455	9.02647	retrotransposon, putative, centromere-specific, expressed
	LOC_Os02g27890	0	0.09	1.38	15.3333	0.578182	retrotransposon, putative, centromere-specific, expressed
	LOC_Os09g07050	0	0.0666667	1.025	15.375	0	retrotransposon, putative, centromere-specific, expressed
	LOC_Os02g27180	0.152	0.0866667	1.335	15.4038	0	retrotransposon, putative, centromere-specific, expressed
	LOC_Os01g62140	0.09	0.0966667	1.68	17.3793	1.75385	retrotransposon, putative, centromere-specific, expressed
	LOC_Os03g42530	11.53	9.72667	10280.4	1056.93	0.931034	retrotransposon, putative, centromere-specific, expressed
	LOC_Os02g22340	0	0	1.07	#DIV/0!	1.1854	retrotransposon, putative, centromere-specific, expressed
	LOC_Os10g30270	0.106	0	1.155	#DIV/0!	#DIV/0!	retrotransposon, putative, centromere-specific, expressed
	LOC_Os10g09260	1.01	0	1.39	#DIV/0!	#DIV/0!	retrotransposon, putative, centromere-specific, expressed
	LOC_Os05g27440	0	0	1.72	#DIV/0!	#DIV/0!	retrotransposon, putative, centromere-specific, expressed
	LOC_Os09g14780	0	0	2.345	#DIV/0!	#DIV/0!	retrotransposon, putative, centromere-specific, expressed
	LOC_Os11g19540	0	0	2.36	#DIV/0!	#DIV/0!	retrotransposon, putative, centromere-specific, expressed
Transposons (149)	LOC_Os05g19710	0.066	0.103333	1.13	10.9355	#REF!	transposon protein, putative, CACTA, En/Spm sub-class
	LOC_Os07g11850	0.066	0.0933333	1.155	12.375	0.63871	transposon protein, putative, CACTA, En/Spm sub-class
	LOC_Os12g08890	0	0.0766667	1.605	20.9348	0.707143	transposon protein, putative, CACTA, En/Spm sub-class
	LOC_Os04g03340	0	0.0333333	1.115	33.45	0	transposon protein, putative, CACTA, En/Spm sub-class
	LOC_Os01g22200	0.04	0.0866667	3.58	41.3077	0	transposon protein, putative, CACTA, En/Spm sub-class
	LOC_Os09g29720	0	0.0166667	1.06	63.6	0.461538	transposon protein, putative, CACTA, En/Spm sub-class
	LOC_Os10g14140	0	0.0733333	16.085	219.341	0	transposon protein, putative, CACTA, En/Spm sub-class
	LOC_Os12g10990	0	0	1.03	#DIV/0!	0	transposon protein, putative, CACTA, En/Spm sub-class
	LOC_Os03g47320	0	0	1.185	#DIV/0!	#DIV/0!	transposon protein, putative, CACTA, En/Spm sub-class
	LOC_Os09g25350	0	0	1.245	#DIV/0!	#DIV/0!	transposon protein, putative, CACTA, En/Spm sub-class
	LOC_Os09g13490	0	0	1.3	#DIV/0!	#DIV/0!	transposon protein, putative, CACTA, En/Spm sub-class
	LOC_Os11g08650	0	0	1.38	#DIV/0!	#DIV/0!	transposon protein, putative, CACTA, En/Spm sub-class
	LOC_Os02g05570	0	0	1.485	#DIV/0!	#DIV/0!	transposon protein, putative, CACTA, En/Spm sub-class
	LOC_Os05g06210	0	0	1.525	#DIV/0!	#DIV/0!	transposon protein, putative, CACTA, En/Spm sub-class
	LOC_Os06g15040	0	0	2.165	#DIV/0!	#DIV/0!	transposon protein, putative, CACTA, En/Spm sub-class
	LOC_Os11g25200	0	0	2.265	#DIV/0!	#DIV/0!	transposon protein, putative, CACTA, En/Spm sub-class
	LOC_Os09g03330	0	0	3.08	#DIV/0!	#DIV/0!	transposon protein, putative, CACTA, En/Spm sub-class
	LOC_Os12g19200	0	0	9.77	#DIV/0!	#DIV/0!	transposon protein, putative, CACTA, En/Spm sub-class
	LOC_Os12g22890	0	0	12.345	#DIV/0!	#DIV/0!	transposon protein, putative, CACTA, En/Spm sub-class
	LOC_Os12g30420	0.556	0	27.47	#DIV/0!	#DIV/0!	transposon protein, putative, CACTA, En/Spm sub-class
	LOC_Os08g24330	0	0.186667	1.315	7.04464	#DIV/0!	transposon protein, putative, CACTA, En/Spm sub-class, expressed
	LOC_Os05g16620	0.092	0.27	2.195	8.12963	0	transposon protein, putative, CACTA, En/Spm sub-class, expressed
	LOC_Os12g34160	0.078	0.25	2.94	11.76	0.340741	transposon protein, putative, CACTA, En/Spm sub-class, expressed
	LOC_Os01g39440	0.246	0.0966667	1.475	15.2586	0.312	transposon protein, putative, CACTA, En/Spm sub-class, expressed
	LOC_Os12g12210	0	0.0733333	1.14	15.5455	2.54483	transposon protein, putative, CACTA, En/Spm sub-class, expressed
	LOC_Os02g16130	0.042	0.203333	3.78	18.5902	0	transposon protein, putative, CACTA, En/Spm sub-class, expressed
	LOC_Os06g41740	0.114	0.0633333	1.21	19.1053	0.206557	transposon protein, putative, CACTA, En/Spm sub-class, expressed
	LOC_Os10g14295	0.05	0.07	1.55	22.1429	1.8	transposon protein, putative, CACTA, En/Spm sub-class, expressed
	LOC_Os10g04140	0	0.0533333	1.32	24.75	0.714286	transposon protein, putative, CACTA, En/Spm sub-class, expressed
	LOC_Os04g07010	0.048	0.0633333	1.905	30.0789	0	transposon protein, putative, CACTA, En/Spm sub-class, expressed
	LOC_Os11g35140	0	0.0466667	1.6	34.2857	0.757895	transposon protein, putative, CACTA, En/Spm sub-class, expressed
	LOC_Os03g50690	0	0.0233333	1.06	45.4286	0	transposon protein, putative, CACTA, En/Spm sub-class, expressed
	LOC_Os01g19070	0.082	0.146667	6.725	45.8523	0	transposon protein, putative, CACTA, En/Spm sub-class, expressed
	LOC_Os11g23760	0.012	0.0266667	1.445	54.1875	0.559091	transposon protein, putative, CACTA, En/Spm sub-class, expressed
	LOC_Os09g19450	0	0.02	1.425	71.25	0.45	transposon protein, putative, CACTA, En/Spm sub-class, expressed
	LOC_Os11g45470	0.162	0.0666667	4.805	72.075	0	transposon protein, putative, CACTA, En/Spm sub-class, expressed
	LOC_Os12g08110	0.016	0.0133333	1.2	90	2.43	transposon protein, putative, CACTA, En/Spm sub-class, expressed
	LOC_Os07g17960	0	0.01	1.095	109.5	1.2	transposon protein, putative, CACTA, En/Spm sub-class, expressed
	LOC_Os08g35780	0.034	0.546667	60.99	111.567	0	transposon protein, putative, CACTA, En/Spm sub-class, expressed
	LOC_Os11g16890	0.016	0.0133333	1.74	130.5	0.0621951	transposon protein, putative, CACTA, En/Spm sub-class, expressed
	LOC_Os01g38810	0	0.03	4.7	156.667	1.2	transposon protein, putative, CACTA, En/Spm sub-class, expressed
	LOC_Os02g46870	0.034	0.01	1.59	159	0	transposon protein, putative, CACTA, En/Spm sub-class, expressed
	LOC_Os01g33960	1.904	3.43	604.445	176.223	3.4	transposon protein, putative, CACTA, En/Spm sub-class, expressed
	LOC_Os02g27460	0	0.00666667	1.865	279.75	0.555102	transposon protein, putative, CACTA, En/Spm sub-class, expressed
	LOC_Os02g30770	0	0.0266667	1	37.5	0	transposon protein, putative, CACTA, En/Spm sub-class, expressed
	LOC_Os09g21570	0.008	0	1.01	#DIV/0!	0	transposon protein, putative, CACTA, En/Spm sub-class, expressed
	LOC_Os06g17330	0	0	1.045	#DIV/0!	#DIV/0!	transposon protein, putative, CACTA, En/Spm sub-class, expressed
	LOC_Os12g35190	0	0	1.045	#DIV/0!	#DIV/0!	transposon protein, putative, CACTA, En/Spm sub-class, expressed
	LOC_Os09g07970	0	0	1.07	#DIV/0!	#DIV/0!	transposon protein, putative, CACTA, En/Spm sub-class, expressed
	LOC_Os04g40210	0.04	0	1.085	#DIV/0!	#DIV/0!	transposon protein, putative, CACTA, En/Spm sub-class, expressed
	LOC_Os02g30750	0	0	1.115	#DIV/0!	#DIV/0!	transposon protein, putative, CACTA, En/Spm sub-class, expressed
	LOC_Os11g05900	0	0	1.12	#DIV/0!	#DIV/0!	transposon protein, putative, CACTA, En/Spm sub-class, expressed
	LOC_Os01g55470	0	0	1.165	#DIV/0!	#DIV/0!	transposon protein, putative, CACTA, En/Spm sub-class, expressed
	LOC_Os07g32740	0	0	1.315	#DIV/0!	#DIV/0!	transposon protein, putative, CACTA, En/Spm sub-class, expressed
	LOC_Os06g38840	0.014	0	1.4	#DIV/0!	#DIV/0!	transposon protein, putative, CACTA, En/Spm sub-class, expressed
	LOC_Os01g32590	0	0	1.45	#DIV/0!	#DIV/0!	transposon protein, putative, CACTA, En/Spm sub-class, expressed
	LOC_Os05g18880	0.008	0	1.545	#DIV/0!	#DIV/0!	transposon protein, putative, CACTA, En/Spm sub-class, expressed
	LOC_Os12g38690	0	0	1.84	#DIV/0!	#DIV/0!	transposon protein, putative, CACTA, En/Spm sub-class, expressed
	LOC_Os09g06780	0	0	1.865	#DIV/0!	#DIV/0!	transposon protein, putative, CACTA, En/Spm sub-class, expressed
	LOC_Os08g12860	0	0	1.945	#DIV/0!	#DIV/0!	transposon protein, putative, CACTA, En/Spm sub-class, expressed
	LOC_Os05g27600	0	0	1.97	#DIV/0!	#DIV/0!	transposon protein, putative, CACTA, En/Spm sub-class, expressed
	LOC_Os03g14460	0	0	2.07	#DIV/0!	#DIV/0!	transposon protein, putative, CACTA, En/Spm sub-class, expressed
	LOC_Os12g30390	0	0	2.165	#DIV/0!	#DIV/0!	transposon protein, putative, CACTA, En/Spm sub-class, expressed
	LOC_Os05g15590	0.318	0	3.695	#DIV/0!	#DIV/0!	transposon protein, putative, CACTA, En/Spm sub-class, expressed
	LOC_Os12g37020	0	0	4.94	#DIV/0!	#DIV/0!	transposon protein, putative, CACTA, En/Spm sub-class, expressed
	LOC_Os06g51440	0	0	5.21	#DIV/0!	#DIV/0!	transposon protein, putative, CACTA, En/Spm sub-class, expressed
	LOC_Os04g29900	0	0	5.265	#DIV/0!	#DIV/0!	transposon protein, putative, CACTA, En/Spm sub-class, expressed
	LOC_Os02g17070	0.17	0	30.125	#DIV/0!	#DIV/0!	transposon protein, putative, CACTA, En/Spm sub-class, expressed
	LOC_Os12g34600	0	0	68.645	#DIV/0!	#DIV/0!	transposon protein, putative, CACTA, En/Spm sub-class, expressed
	LOC_Os06g33230	0	0	1.13	#DIV/0!	#DIV/0!	transposon protein, putative, Mariner sub-class, expressed
	LOC_Os08g36188	0	0	1.685	#DIV/0!	#DIV/0!	transposon protein, putative, Mariner sub-class, expressed
	LOC_Os01g62710	0.026	0.24	1.225	5.10417	#DIV/0!	transposon protein, putative, unclassified
	LOC_Os01g63600	0.234	0.383333	1.975	5.15217	0.108333	transposon protein, putative, unclassified
	LOC_Os07g19250	0.028	0.353333	2.165	6.12736	0.610435	transposon protein, putative, unclassified
	LOC_Os05g20190	0	0.163333	1.205	7.37755	0.0792453	transposon protein, putative, unclassified
	LOC_Os04g32900	0.162	0.266667	2.165	8.11875	0	transposon protein, putative, unclassified
	LOC_Os02g33920	0.162	0.243333	2.135	8.77397	0.6075	transposon protein, putative, unclassified
	LOC_Os05g42170	0	0.21	2.025	9.64286	0.665753	transposon protein, putative, unclassified
	LOC_Os01g29060	0	0.226667	5.03	22.1912	0	transposon protein, putative, unclassified
	LOC_Os02g36910	0	0.106667	2.44	22.875	0	transposon protein, putative, unclassified
	LOC_Os06g14850	0.014	0.0733333	1.835	25.0227	0	transposon protein, putative, unclassified
	LOC_Os01g71880	0	0.07	2.115	30.2143	0.190909	transposon protein, putative, unclassified
	LOC_Os05g19860	0.02	0.106667	3.53	33.0938	0	transposon protein, putative, unclassified
	LOC_Os02g04600	0	0.02	1.08	54	0.1875	transposon protein, putative, unclassified
	LOC_Os02g34240	0	0.0366667	2.31	63	0	transposon protein, putative, unclassified
	LOC_Os07g15120	0	0.04	3.845	96.125	0	transposon protein, putative, unclassified
	LOC_Os06g37970	0	0.103333	14.47	140.032	0	transposon protein, putative, unclassified
	LOC_Os04g16900	0	0	1.115	#DIV/0!	0	transposon protein, putative, unclassified
	LOC_Os07g35090	0	0	1.215	#DIV/0!	#DIV/0!	transposon protein, putative, unclassified
	LOC_Os05g40640	0	0	1.335	#DIV/0!	#DIV/0!	transposon protein, putative, unclassified
	LOC_Os01g10560	0	0	1.55	#DIV/0!	#DIV/0!	transposon protein, putative, unclassified
	LOC_Os02g44950	0	0	1.77	#DIV/0!	#DIV/0!	transposon protein, putative, unclassified
	LOC_Os04g16480	0	0	1.97	#DIV/0!	#DIV/0!	transposon protein, putative, unclassified
	LOC_Os02g50520	0	0	1.99	#DIV/0!	#DIV/0!	transposon protein, putative, unclassified
	LOC_Os09g10460	0	0	2.615	#DIV/0!	#DIV/0!	transposon protein, putative, unclassified
	LOC_Os08g11210	0	0	2.865	#DIV/0!	#DIV/0!	transposon protein, putative, unclassified
	LOC_Os02g21120	0.53	0	2.935	#DIV/0!	#DIV/0!	transposon protein, putative, unclassified
	LOC_Os03g13500	0.032	0	4.75	#DIV/0!	#DIV/0!	transposon protein, putative, unclassified
	LOC_Os12g08080	0.028	0.246667	1.265	5.12838	#DIV/0!	transposon protein, putative, unclassified, expressed
	LOC_Os04g41690	0.032	0.223333	1.255	5.6194	0.113514	transposon protein, putative, unclassified, expressed
	LOC_Os06g38360	0.076	0.253333	2.04	8.05263	0.143284	transposon protein, putative, unclassified, expressed
	LOC_Os01g54740	0.246	0.133333	1.165	8.7375	0.3	transposon protein, putative, unclassified, expressed
	LOC_Os03g59920	0.034	0.223333	2.385	10.6791	1.845	transposon protein, putative, unclassified, expressed
	LOC_Os04g31300	0.08	0.126667	1.36	10.7368	0.152239	transposon protein, putative, unclassified, expressed
	LOC_Os05g43210	0	0.14	1.525	10.8929	0.631579	transposon protein, putative, unclassified, expressed
	LOC_Os01g57190	0	0.216667	3.17	14.6308	0	transposon protein, putative, unclassified, expressed
	LOC_Os01g56340	0.034	0.18	2.755	15.3056	0	transposon protein, putative, unclassified, expressed
	LOC_Os01g74400	0	0.106667	1.685	15.7969	0.188889	transposon protein, putative, unclassified, expressed
	LOC_Os05g52120	0.098	0.373333	6.75	18.0804	0	transposon protein, putative, unclassified, expressed
	LOC_Os03g03060	0	0.0766667	1.395	18.1957	0.2625	transposon protein, putative, unclassified, expressed
	LOC_Os09g19860	0	0.0833333	1.535	18.42	0	transposon protein, putative, unclassified, expressed
	LOC_Os10g35350	0.018	0.0933333	2.05	21.9643	0	transposon protein, putative, unclassified, expressed
	LOC_Os07g07600	0.01	0.0766667	1.87	24.3913	0.192857	transposon protein, putative, unclassified, expressed
	LOC_Os07g20240	0.04	0.0533333	1.38	25.875	0.130435	transposon protein, putative, unclassified, expressed
	LOC_Os05g04480	0	0.0433333	1.26	29.0769	0.75	transposon protein, putative, unclassified, expressed
	LOC_Os07g33490	0.1	0.0533333	1.565	29.3437	0	transposon protein, putative, unclassified, expressed
	LOC_Os12g39140	0.14	0.0966667	2.91	30.1034	1.875	transposon protein, putative, unclassified, expressed
	LOC_Os08g16440	0.024	0.0333333	1.045	31.35	1.44828	transposon protein, putative, unclassified, expressed
	LOC_Os09g10350	0	0.0533333	2.58	48.375	0.72	transposon protein, putative, unclassified, expressed
	LOC_Os02g06110	0	0.0866667	4.57	52.7308	0	transposon protein, putative, unclassified, expressed
	LOC_Os06g14840	0	0.0366667	2.015	54.9545	0	transposon protein, putative, unclassified, expressed
	LOC_Os02g30680	0	0.0433333	2.435	56.1923	0	transposon protein, putative, unclassified, expressed
	LOC_Os12g02270	0	0.05	3.785	75.7	0	transposon protein, putative, unclassified, expressed
	LOC_Os05g32560	0	0.02	1.595	79.75	0	transposon protein, putative, unclassified, expressed
	LOC_Os11g31760	0.024	0.0133333	1.17	87.75	0	transposon protein, putative, unclassified, expressed
	LOC_Os12g30900	0	0.0133333	2.435	182.625	1.8	transposon protein, putative, unclassified, expressed
	LOC_Os08g15900	0.04	0.0133333	2.66	199.5	0	transposon protein, putative, unclassified, expressed
	LOC_Os10g07542	0	0.0166667	7.16	429.6	3	transposon protein, putative, unclassified, expressed
	LOC_Os06g19950	0	0.0133333	38.93	2919.75	0	transposon protein, putative, unclassified, expressed
	LOC_Os01g53320	0	0	1.03	#DIV/0!	0	transposon protein, putative, unclassified, expressed
	LOC_Os09g26060	0.224	0	1.065	#DIV/0!	#DIV/0!	transposon protein, putative, unclassified, expressed
	LOC_Os03g02140	0	0	1.17	#DIV/0!	#DIV/0!	transposon protein, putative, unclassified, expressed
	LOC_Os04g53544	0	0	1.25	#DIV/0!	#DIV/0!	transposon protein, putative, unclassified, expressed
	LOC_Os01g71870	0	0	1.255	#DIV/0!	#DIV/0!	transposon protein, putative, unclassified, expressed
	LOC_Os04g05040	0	0	1.315	#DIV/0!	#DIV/0!	transposon protein, putative, unclassified, expressed
	LOC_Os04g45300	0	0	1.32	#DIV/0!	#DIV/0!	transposon protein, putative, unclassified, expressed
	LOC_Os04g25330	0	0	1.35	#DIV/0!	#DIV/0!	transposon protein, putative, unclassified, expressed
	LOC_Os12g31080	0	0	1.53	#DIV/0!	#DIV/0!	transposon protein, putative, unclassified, expressed
	LOC_Os07g26140	0.238	0	1.845	#DIV/0!	#DIV/0!	transposon protein, putative, unclassified, expressed
	LOC_Os01g63170	0.012	0	1.92	#DIV/0!	#DIV/0!	transposon protein, putative, unclassified, expressed
	LOC_Os07g29650	0	0	2.015	#DIV/0!	#DIV/0!	transposon protein, putative, unclassified, expressed
	LOC_Os05g40600	0.004	0	2.265	#DIV/0!	#DIV/0!	transposon protein, putative, unclassified, expressed
	LOC_Os02g54950	0	0	2.29	#DIV/0!	#DIV/0!	transposon protein, putative, unclassified, expressed
	LOC_Os03g16620	0	0	3.205	#DIV/0!	#DIV/0!	transposon protein, putative, unclassified, expressed
	LOC_Os01g40890	0	0	4.925	#DIV/0!	#DIV/0!	transposon protein, putative, unclassified, expressed
	LOC_Os08g32480	0.034	0	4.965	#DIV/0!	#DIV/0!	transposon protein, putative, unclassified, expressed
	LOC_Os01g15650	0	0	10.89	#DIV/0!	#DIV/0!	transposon protein, putative, unclassified, expressed
	LOC_Os09g16640	0.084	0	63.375	#DIV/0!	#DIV/0!	transposon protein, putative, unclassified, expressed
	LOC_Os03g61450	0.196	0	114.405	#DIV/0!	#DIV/0!	transposon protein, putative, unclassified, expressed
