# Supplementary material for: Selective sets of mRNAs localize to extracellular paramural bodies in a rice glup6 mutant
Source: J Exp Bot. 2018 Aug 9;69(21):5045–58. doi: 10.1093/jxb/ery297 (PMC6189835; doi:10.1093/jxb/ery297)
Supplement: Supplementary Table S6 [file ery297_suppl_supplementary_table_s6.xlsx]

## Sheet: PMB RPKM>5
Supplementary Table S6. RNAs present in purified PMBs at RPKM ≥ 5.0
Gene_id	PMB_S1	PMB_S2	GLUP6_tot_s4	GLUP_tot_s5	GLUP_tot_s6	PMB_average	GLUP6_tot_average	PMB/Glup6
ABA and stress (11)
LOC_Os11g47760	21.34	17.42	705.56	689.98	724.49	19.38	706.677	0.0274241	DnaK family protein, putative, expressed
LOC_Os09g30418	5.57	7.65	158.86	175.66	192.16	6.61	175.56	0.0376509	heat shock protein, putative, expressed
LOC_Os09g30412	9.93	8.11	149.81	154.58	167.2	9.02	157.197	0.0573804	heat shock protein, putative, expressed
LOC_Os04g32030	16.46	7.88	327.1	324.06	326.34	12.17	325.833	0.0373504	heavy metal-associated domain containing protein, expressed
LOC_Os01g04370	14.9	8.53	1205.55	1023.03	1110.52	11.715	1113.03	0.0105253	hsp20/alpha crystallin family protein, putative, expressed
LOC_Os06g41010	6.11	5.72	838.9	805.27	873.78	5.915	839.317	0.0070474	zinc finger A20 and AN1 domain-containing stress-associated protein, putative, expressed
Antimicrobial peptides (3)
LOC_Os11g02379	6.21	4.7	11.11	11.25	12.37	5.455	11.5767	0.471206	LTPL6 - Protease inhibitor/seed storage/LTP family protein precursor, expressed
LOC_Os01g41170	156.16	79.03	0	0	0.21	117.595	0.07	1679.93	THION27 - Plant thionin family protein precursor, expressed
LOC_Os04g44470	11.13	7.77	503.43	483.67	573.8	9.45	520.3	0.0181626	KUN1 - Kunitz-type trypsin inhibitor precursor, expressed
Cytoskeleton (4)
LOC_Os03g11220	7.84	5.61	35.34	27.27	28.16	6.725	30.2567	0.222265	keratin, type I cytoskeletal 9, putative, expressed
LOC_Os09g25710	9.03	6.47	0	0	0	7.75	0	#DIV/0!	keratin, type I cytoskeletal 9, putative, expressed
LOC_Os11g14220	26.7	29.03	156.61	174.68	176.73	27.865	169.34	0.164551	tubulin/FtsZ domain containing protein, putative, expressed
LOC_Os03g51600	88.23	75.17	410.9	413.97	438.89	81.7	421.253	0.193945	tubulin/FtsZ domain containing protein, putative, expressed
DNA binding proteins (7)
LOC_Os06g51220	6.09	4.47	42.81	42.75	43.93	5.28	43.1633	0.122326	HMG1/2, putative, expressed
LOC_Os01g57946	4.62	11.94	0	0	0	8.28	0	#DIV/0!	DNA-directed RNA polymerase subunit alpha, putative, expressed
LOC_Os02g24614	3.13	7.61	1.82	1.81	0.3	5.37	1.31	4.09924	DNA-directed RNA polymerase subunit beta, putative, expressed
LOC_Os04g16820	10.13	15.06	5.89	3.94	2.89	12.595	4.24	2.97052	DNA-directed RNA polymerase subunit beta, putative, expressed
LOC_Os04g16830	4.46	6.49	3.14	3.36	4.57	5.475	3.69	1.48374	DNA-directed RNA polymerase subunit beta, putative, expressed
LOC_Os04g16842	4.62	11.94	16.62	17.56	15.51	8.28	16.5633	0.499899	DNA-directed RNA polymerase subunit alpha, putative, expressed
LOC_Os01g13460	6.12	4.44	86.65	85.39	87.82	5.28	86.62	0.0609559	helix-loop-helix DNA-binding domain containing protein, expressed
Expressed proteins (75)
LOC_Os08g37300	6.6	3.59	0.26	0	0	5.095	0.0866667	58.7885	expressed protein
LOC_Os03g11280	8.24	1.99	0	0	0	5.115	0	#DIV/0!	expressed protein
LOC_Os03g48110	8.37	1.9	37.49	31.59	35.5	5.135	34.86	0.147303	expressed protein
LOC_Os12g42390	7.69	2.61	5.24	6.87	7.47	5.15	6.52667	0.78907	expressed protein
LOC_Os03g05580	5.33	5.09	0	0	0	5.21	0	#DIV/0!	expressed protein
LOC_Os11g17060	7.63	3.11	0	0	0	5.37	0	#DIV/0!	expressed protein
LOC_Os11g28280	5.38	5.76	0.17	0.19	0.09	5.57	0.15	37.1333	expressed protein
LOC_Os12g08530	6.73	4.65	0	0	0	5.69	0	#DIV/0!	expressed protein
LOC_Os08g38420	4.36	7.11	0	0	0	5.735	0	#DIV/0!	expressed protein
LOC_Os11g11740	8.63	3	0	0	0	5.815	0	#DIV/0!	expressed protein
LOC_Os12g34102	6.32	5.59	4.15	4.73	0.85	5.955	3.24333	1.83607	expressed protein
LOC_Os12g39480	3.32	9.03	0	0	0	6.175	0	#DIV/0!	expressed protein
LOC_Os05g18960	8.06	4.31	0	0	0	6.185	0	#DIV/0!	expressed protein
LOC_Os05g34510	6.32	6.09	3646.28	3855.85	3835	6.205	3779.04	0.00164195	expressed protein
LOC_Os01g21950	7.53	5.11	0	0	0	6.32	0	#DIV/0!	expressed protein
LOC_Os02g36680	7.72	5.06	250.49	276.33	269.55	6.39	265.457	0.0240717	expressed protein
LOC_Os03g25540	5.71	7.08	0	0	0	6.395	0	#DIV/0!	expressed protein
LOC_Os09g15290	3.32	9.47	0	0	0	6.395	0	#DIV/0!	expressed protein
LOC_Os03g12670	7.29	5.97	95.71	88.25	96.4	6.63	93.4533	0.0709445	expressed protein
LOC_Os10g41160	8.41	5.02	107.03	103.68	113.8	6.715	108.17	0.0620782	expressed protein
LOC_Os01g58048	5.15	8.48	4.03	7.24	4.88	6.815	5.38333	1.26594	expressed protein
LOC_Os07g48480	5.84	7.94	0	0	0	6.89	0	#DIV/0!	expressed protein
LOC_Os03g40430	11.07	3.06	0	0	0	7.065	0	#DIV/0!	expressed protein
LOC_Os09g18050	5.86	8.36	0	0	0	7.11	0	#DIV/0!	expressed protein
LOC_Os12g13090	7.87	6.42	0	0	0	7.145	0	#DIV/0!	expressed protein
LOC_Os08g40250	8.25	6.24	79.24	83.03	83.93	7.245	82.0667	0.0882819	expressed protein
LOC_Os11g19740	6.15	8.36	0	0	0	7.255	0	#DIV/0!	expressed protein
LOC_Os12g34096	4.95	9.62	4.93	5.02	2.68	7.285	4.21	1.7304	expressed protein
LOC_Os06g24240	9.44	5.78	0	0	0	7.61	0	#DIV/0!	expressed protein
LOC_Os10g05510	3.63	11.61	0	0	0.82	7.62	0.273333	27.878	expressed protein
LOC_Os07g04460	8.41	6.86	0	3.01	0	7.635	1.00333	7.60963	expressed protein
LOC_Os06g23930	10.35	5.82	0	0	0	8.085	0	#DIV/0!	expressed protein
LOC_Os12g34148	9.49	7.77	1.89	2.66	1.31	8.63	1.95333	4.41809	expressed protein
LOC_Os05g36210	7.34	10.29	7.24	5.74	9.48	8.815	7.48667	1.17743	expressed protein
LOC_Os06g39748	4.61	13.41	2.31	4.12	1.05	9.01	2.49333	3.61364	expressed protein
LOC_Os02g08040	7.66	10.41	0	2.28	0	9.035	0.76	11.8882	expressed protein
LOC_Os01g28850	11.78	6.86	0	0	0	9.32	0	#DIV/0!	expressed protein
LOC_Os12g34010	9.74	8.9	4	3.73	1.74	9.32	3.15667	2.95248	expressed protein
LOC_Os06g34750	18.65	0	0	0	0	9.325	0	#DIV/0!	expressed protein
LOC_Os02g48480	11.5	7.46	3224.99	3056.18	3032.8	9.48	3104.66	0.00305348	expressed protein
LOC_Os12g08860	13.05	6.65	0	0	0	9.85	0	#DIV/0!	expressed protein
LOC_Os03g43779	10.36	9.5	0	0	0	9.93	0	#DIV/0!	expressed protein
LOC_Os01g49370	4.31	16.74	13.86	17.43	14.2	10.525	15.1633	0.694109	expressed protein
LOC_Os07g25580	13.13	8.93	0	0	0	11.03	0	#DIV/0!	expressed protein
LOC_Os05g41550	13.04	9.56	10.75	9.68	8.77	11.3	9.73333	1.16096	expressed protein
LOC_Os06g49570	14.4	8.34	0	0	0	11.37	0	#DIV/0!	expressed protein
LOC_Os12g04204	11.65	11.75	39.55	34.85	38.09	11.7	37.4967	0.312028	expressed protein
LOC_Os04g31820	0	23.46	35.3	46.46	45.76	11.73	42.5067	0.275957	expressed protein
LOC_Os02g32009	14.52	9.24	0	0.31	0.74	11.88	0.35	33.9429	expressed protein
LOC_Os07g43190	19.69	6.95	0	0	0	13.32	0	#DIV/0!	expressed protein
LOC_Os08g19630	11.24	16.37	0	0	0	13.805	0	#DIV/0!	expressed protein
LOC_Os01g58880	16.34	13.03	0	0	0	14.685	0	#DIV/0!	expressed protein
LOC_Os11g09560	19.83	12.57	0	0.73	0	16.2	0.243333	66.5753	expressed protein
LOC_Os12g34052	13.72	19.5	2.55	3.9	1.32	16.61	2.59	6.41313	expressed protein
LOC_Os07g24950	18.59	16.5	0	0	0	17.545	0	#DIV/0!	expressed protein
LOC_Os02g35610	20.91	14.21	397.11	426.8	388.03	17.56	403.98	0.0434675	expressed protein
LOC_Os10g18520	15.32	20.83	0	0	0	18.075	0	#DIV/0!	expressed protein
LOC_Os12g13500	0	38.01	0	0	0	19.005	0	#DIV/0!	expressed protein
LOC_Os08g42810	27.09	11.04	0	0	0	19.065	0	#DIV/0!	expressed protein
LOC_Os12g17960	40.59	3.6	0	0	0	22.095	0	#DIV/0!	expressed protein
LOC_Os11g14310	21.89	24.34	0	0	0	23.115	0	#DIV/0!	expressed protein
LOC_Os01g57990	20.11	26.8	6.24	6.08	3.2	23.455	5.17333	4.53383	expressed protein
LOC_Os08g36710	32.2	16.58	0.25	0	0	24.39	0.0833333	292.68	expressed protein
LOC_Os03g07490	42.86	6.24	0	0	0	24.55	0	#DIV/0!	expressed protein
LOC_Os08g03579	33.55	22.89	120.78	119.38	119.42	28.22	119.86	0.235441	expressed protein
LOC_Os06g16380	41.5	19.25	0.13	0.2	0	30.375	0.11	276.136	expressed protein
LOC_Os02g30600	37.4	23.46	131.13	92.58	128.13	30.43	117.28	0.259465	expressed protein
LOC_Os04g41189	57.38	14.62	2.1	0	0	36	0.7	51.4286	expressed protein
LOC_Os05g22840	59.03	35.32	0.39	0.25	0.42	47.175	0.353333	133.514	expressed protein
LOC_Os12g14939	28.72	66.9	2.4	6.11	0	47.81	2.83667	16.8543	expressed protein
LOC_Os12g33928	65.48	47.42	4.78	6.03	4.11	56.45	4.97333	11.3505	expressed protein
LOC_Os10g21190	134.96	126.98	14.43	42.39	14.1	130.97	23.64	5.54019	expressed protein
LOC_Os01g57968	297.18	262.16	48.35	163.8	65.16	279.67	92.4367	3.02553	expressed protein
LOC_Os09g01000	46987.6	31939.2	907.7	4235.24	520.83	39463.4	1887.92	20.9031	expressed protein
LOC_Os09g00999	190073	206458	2299.59	11113.5	1549.79	198265	4987.63	39.7514	expressed protein
Energy- respiration (18)
LOC_Os10g21230	4.17	23.73	1.37	1.25	0.99	13.95	1.20333	11.5928	ATP synthase C chain, putative, expressed
LOC_Os10g38274	71.03	51.07	10.76	8.23	2.44	61.05	7.14333	8.54643	ATP synthase C chain, putative, expressed
LOC_Os01g58000	14.23	44.44	3.82	4.26	0.33	29.335	2.80333	10.4643	ATP synthase epsilon chain, putative, expressed
LOC_Os09g08880	5.86	8.74	4.29	1.22	0.19	7.3	1.9	3.84211	ATP synthase like protein, putative, expressed
LOC_Os12g34108	48.24	44.48	2.23	3.34	1.08	46.36	2.21667	20.9143	ATP synthase protein 9, mitochondrial, putative, expressed
LOC_Os12g14930	11.77	24.76	1	1.02	1.21	18.265	1.07667	16.9644	ATP synthase protein MI25, putative, expressed
LOC_Os12g34018	6.51	17.35	1.02	1.64	0.53	11.93	1.06333	11.2194	ATP synthase protein YMF19, putative, expressed
LOC_Os12g23630	173.64	285.32	0	1.05	0	229.48	0.35	655.657	ATP synthase subunit alpha, mitochondrial, putative, expressed
LOC_Os01g08350	1560.47	1236.98	3.61	6.61	1.96	1398.72	4.06	344.514	ATP synthase subunit alpha, mitochondrial, putative, expressed
LOC_Os04g16740	26.11	22.65	2.43	1.95	0.88	24.38	1.75333	13.9049	ATP synthase subunit alpha, putative, expressed
LOC_Os01g58010	16.48	12	3.51	2.98	0.62	14.24	2.37	6.00844	ATP synthase, A subunit family protein, putative, expressed
LOC_Os12g23610	138.71	139.8	0.45	0.4	0.16	139.255	0.336667	413.629	ATP synthase, A subunit family protein, putative, expressed
LOC_Os09g08910	61.5	54.54	4.26	7.59	2.07	58.02	4.64	12.5043	ATP synthase, putative, expressed
LOC_Os12g33946	39.73	40.19	2.66	4.02	1.48	39.96	2.72	14.6912	cytochrome c oxidase subunit 1, putative, expressed
LOC_Os12g34012	161.15	114.29	4.03	3.01	2.44	137.72	3.16	43.5823	cytochrome c biosynthesis ccmC-like mitochondrial protein, putative, expressed
LOC_Os12g33958	38.79	36.79	2.99	3.71	3	37.79	3.23333	11.6876	NADH-ubiquinone oxidoreductase 49 kDa subunit, putative, expressed
LOC_Os12g33922	12.83	12.77	4.18	4.53	0.95	12.8	3.22	3.97516	NADH-ubiquinone oxidoreductase chain 3, putative, expressed
LOC_Os12g34094	11.67	11	1.57	1.87	0.93	11.335	1.45667	7.78146	NADH-ubiquinone oxidoreductase chain 4, putative, expressed
Energy-photosythesis (29)
LOC_Os06g39728	5.75	7.11	0.64	1.03	1.05	6.43	0.906667	7.09191	cytochrome b559 subunit alpha, putative, part of PSII reaction center
LOC_Os10g21298	5.75	7.11	0.64	1.03	1.05	6.43	0.906667	7.09191	cytochrome b559 subunit alpha, putative, part of PSII reaction center
LOC_Os06g46438	12.5	11.72	0	0	0	12.11	0	#DIV/0!	NADPH-dependent oxidoreductase, putative
LOC_Os07g22496	12.5	11.72	0	0	0	12.11	0	#DIV/0!	NADPH-dependent oxidoreductase, putative
LOC_Os10g21404	12.5	11.72	0	0	0	12.11	0	#DIV/0!	NADPH-dependent oxidoreductase, putative
LOC_Os10g21398	2.51	10.25	1.7	1.38	0.62	6.38	1.23333	5.17297	NADPH-dependent oxidoreductase, putative, expressed
LOC_Os10g38206	8.97	4.78	0.99	2.79	0.92	6.875	1.56667	4.3883	NADPH-dependent oxidoreductase, putative, expressed
LOC_Os10g38212	8.59	14.55	1.67	0.87	0	11.57	0.846667	13.6654	NADPH-dependent oxidoreductase, putative, expressed
LOC_Os10g21418	18.81	10.57	2.53	2.36	2.67	14.69	2.52	5.82937	NADPH-dependent oxidoreductase, putative, expressed
LOC_Os01g58022	13.44	17.67	1.63	2.18	1.8	15.555	1.87	8.31818	NADPH-dependent oxidoreductase, putative, expressed
LOC_Os04g16770	24.48	17.71	3.19	1.32	2.11	21.095	2.20667	9.55967	photosynthetic reaction center protein, putative, expressed
LOC_Os06g46436	13.3	10.43	0	0.46	0	11.865	0.153333	77.3804	photosystem I iron-sulfur center, putative, expressed
LOC_Os07g22498	13.3	10.43	0	0.46	0	11.865	0.153333	77.3804	photosystem I iron-sulfur center, putative, expressed
LOC_Os10g21406	13.3	10.43	0	0.46	0	11.865	0.153333	77.3804	photosystem I iron-sulfur center, putative, expressed
LOC_Os04g16760	7.53	7.92	0.89	0.78	0.25	7.725	0.64	12.0703	photosystem I P700 chlorophyll a apoprotein A1, putative, expressed
LOC_Os05g01675	7.53	7.92	0.89	0.78	0.25	7.725	0.64	12.0703	photosystem I P700 chlorophyll a apoprotein A1, putative, expressed
LOC_Os01g57962	0	13.8	0	0.55	0	6.9	0.183333	37.6364	photosystem I P700 chlorophyll a apoprotein A2, putative, expressed
LOC_Os10g38234	4.4	11.57	1.89	1.81	0.76	7.985	1.48667	5.37108	photosystem I P700 chlorophyll a apoprotein A2, putative, expressed
LOC_Os04g16874	6.52	9.59	2.62	2.67	0.73	8.055	2.00667	4.01412	photosystem II 44 kDa reaction center protein, putative, expressed
LOC_Os04g16872	8.36	6.7	2.24	1.3	0.29	7.53	1.27667	5.89817	photosystem II D2 protein, putative, expressed
LOC_Os10g21310	23.33	21.01	0.48	0.51	0.27	22.17	0.42	52.7857	photosystem II P680 chlorophyll A apoprotein, putative, expressed
LOC_Os06g39708	48.45	27.44	1.86	1.55	0.44	37.945	1.28333	29.5675	photosystem II P680 chlorophyll A apoprotein, putative, expressed
LOC_Os01g57942	5.58	7.16	0.21	0.6	0.65	6.37	0.486667	13.089	cytochrome b6, putative, expressed
LOC_Os04g16846	5.58	7.16	0.21	0.6	0.65	6.37	0.486667	13.089	cytochrome b6, putative, expressed
LOC_Os10g21324	5.58	7.16	0.21	0.6	0.65	6.37	0.486667	13.089	cytochrome b6, putative, expressed
LOC_Os01g57945	14.92	17.61	3.73	1.09	0	16.265	1.60667	10.1234	cytochrome b6-f complex subunit 4, putative, expressed
LOC_Os01g58020	6.88	6.41	1.66	1.45	0.56	6.645	1.22333	5.43188	ribulose bisphosphate carboxylase large chain precursor, putative, expressed
LOC_Os11g32770	8.3	10.38	0	0	0	9.34	0	#DIV/0!	ribulose bisphosphate carboxylase large chain precursor, putative, expressed
LOC_Os10g21268	8.5	11.62	6.6	9.15	10.44	10.06	8.73	1.15235	ribulose bisphosphate carboxylase large chain precursor, putative, expressed
Enzymes (4)
LOC_Os08g43190	11.94	9.09	191.84	192.02	191.7	10.515	191.853	0.0548075	dehydrogenase, putative, expressed
LOC_Os09g27420	11.18	4.9	26.84	26.82	26.52	8.04	26.7267	0.300823	formate--tetrahydrofolate ligase, putative, expressed
LOC_Os02g02890	67.85	30.9	178.18	175.18	190.71	49.375	181.357	0.272254	peptidyl-prolyl cis-trans isomerase, putative, expressed
LOC_Os03g24640	5.11	6.97	1.17	1.1	0.73	6.04	1	6.04	terpene synthase, putative, expressed
Hypothetical proteins (29)
LOC_Os11g30450	6.15	4.13	0	0	0	5.14	0	#DIV/0!	conserved hypothetical protein
LOC_Os08g36270	11.28	0	0	0	0	5.64	0	#DIV/0!	conserved hypothetical protein
LOC_Os04g11940	8.69	4.12	0	0	0	6.405	0	#DIV/0!	conserved hypothetical protein
LOC_Os08g44980	8.69	4.12	0	0	0	6.405	0	#DIV/0!	conserved hypothetical protein
LOC_Os04g22130	4.22	8.6	7.4	6.29	0	6.41	4.56333	1.40467	conserved hypothetical protein
LOC_Os12g39750	13.06	5.9	0	0	0	9.48	0	#DIV/0!	conserved hypothetical protein
LOC_Os04g16775	6.78	15.17	6.28	10.66	13.82	10.975	10.2533	1.07038	conserved hypothetical protein
LOC_Os07g25022	6.78	15.17	6.28	10.66	13.82	10.975	10.2533	1.07038	conserved hypothetical protein
LOC_Os08g15264	6.78	15.17	6.28	10.66	13.82	10.975	10.2533	1.07038	conserved hypothetical protein
LOC_Os09g24408	6.78	15.17	6.28	10.66	13.82	10.975	10.2533	1.07038	conserved hypothetical protein
LOC_Os12g31090	7.92	2.15	0	0	0	5.035	0	#DIV/0!	hypothetical protein
LOC_Os09g19760	0	10.29	0	0	0	5.145	0	#DIV/0!	hypothetical protein
LOC_Os10g21780	8.03	2.34	0	0.51	0	5.185	0.17	30.5	hypothetical protein
LOC_Os02g25980	5.18	5.28	2.27	0	0	5.23	0.756667	6.91189	hypothetical protein
LOC_Os09g19200	2.59	7.91	0	0	0	5.25	0	#DIV/0!	hypothetical protein
LOC_Os08g34980	5.91	4.96	0	0	0	5.435	0	#DIV/0!	hypothetical protein
LOC_Os06g31230	2.05	12.54	0	0	0	7.295	0	#DIV/0!	hypothetical protein
LOC_Os07g41000	16.32	0	0	0	0	8.16	0	#DIV/0!	hypothetical protein
LOC_Os04g45560	10.07	6.84	0	0	0	8.455	0	#DIV/0!	hypothetical protein
LOC_Os02g42030	3.65	14.58	6.39	0	0	9.115	2.13	4.27934	hypothetical protein
LOC_Os06g49590	0	19	0	0	0	9.5	0	#DIV/0!	hypothetical protein
LOC_Os07g32540	2.41	19.67	0	0	0	11.04	0	#DIV/0!	hypothetical protein
LOC_Os01g07470	6.02	16.46	0	0	0	11.24	0	#DIV/0!	hypothetical protein
LOC_Os12g34098	8.34	18.26	2.71	5.24	1.47	13.3	3.14	4.23567	hypothetical protein
LOC_Os04g10490	20.29	8.71	0	0	0	14.5	0	#DIV/0!	hypothetical protein
LOC_Os12g18000	9.79	19.96	0	0	0	14.875	0	#DIV/0!	hypothetical protein
LOC_Os06g49610	10.83	19.05	0	0	0	14.94	0	#DIV/0!	hypothetical protein
LOC_Os04g16794	17.54	15.32	4.39	4.48	0	16.43	2.95667	5.55693	hypothetical protein
Membrane transporters (7)
LOC_Os10g32720	11.91	2.45	213.89	183.57	175.98	7.18	191.147	0.0375628	AWPM-19-like membrane family protein, putative, expressed
LOC_Os08g26080	1.67	12.48	0	0	0	7.075	0	#DIV/0!	latency associated nuclear antigen, putative, expressed
LOC_Os02g10800	9.75	5.35	1630.88	1707.25	1726.82	7.55	1688.32	0.00447191	mitochondrial carrier protein, putative, expressed
LOC_Os08g08840	15.35	9	124.99	120.21	133.87	12.175	126.357	0.0963542	phosphate/phosphate translocator, putative, expressed
LOC_Os08g08840	15.35	9	124.99	120.21	133.87	12.175	126.357	0.0963542	phosphate/phosphate translocator, putative, expressed
LOC_Os01g53520	5.38	4.73	56.85	54.81	51.45	5.055	54.37	0.0929741	reticulon domain containing protein, putative, expressed
LOC_Os05g05950	10.9	7.97	121.67	116.58	126.54	9.435	121.597	0.0775926	TOC159, putative, expressed
Protein turnover and modification (6)
LOC_Os08g15270	3.51	7.11	4.56	4.17	4.73	5.31	4.48667	1.18351	ATP-dependent Clp protease proteolytic subunit, putative, expressed
LOC_Os10g21300	25.26	5.2	0.5	0	0	15.23	0.166667	91.38	ATP-dependent Clp protease proteolytic subunit, putative, expressed
LOC_Os06g39712	17.19	14.73	0.61	1.98	2.55	15.96	1.71333	9.31518	OsClp10 - Putative Clp protease homologue, expressed
LOC_Os04g57220	9.8	7.65	112.54	112.68	119.56	8.725	114.927	0.075918	ubiquitin-conjugating enzyme, putative, expressed
LOC_Os06g29310	44.04	40.83	1.1	1.4	1.18	42.435	1.22667	34.5938	ulp1 protease family protein, putative, expressed
LOC_Os02g06640	4.75	5.75	475.9	451.27	491	5.25	472.723	0.0111059	ubiquitin family protein, putative, expressed
Retrotransposons (24)
LOC_Os08g37980	4.51	5.59	0.66	0.49	0.17	5.05	0.44	11.4773	retrotransposon protein, putative, Ty3-gypsy subclass
LOC_Os01g47920	3.69	6.65	1.52	0.66	0.61	5.17	0.93	5.55914	retrotransposon protein, putative, Ty3-gypsy subclass
LOC_Os12g35520	9.06	6.65	0.73	0.12	0.89	7.855	0.58	13.5431	retrotransposon protein, putative, Ty3-gypsy subclass
LOC_Os05g23389	11.46	19.3	0	0	0	15.38	0	#DIV/0!	retrotransposon protein, putative, Ty3-gypsy subclass
LOC_Os06g15230	36.73	20.33	0	0	0	28.53	0	#DIV/0!	retrotransposon protein, putative, Ty3-gypsy subclass
LOC_Os11g27860	109.71	190.44	5.84	0	0	150.075	1.94667	77.0933	retrotransposon protein, putative, Ty3-gypsy subclass
LOC_Os07g23640	5.96	4.24	0.14	0.14	0	5.1	0.0933333	54.6429	retrotransposon protein, putative, Ty3-gypsy subclass, expressed
LOC_Os10g10929	0	10.48	0.96	0	0	5.24	0.32	16.375	retrotransposon protein, putative, Ty3-gypsy subclass, expressed
LOC_Os04g21240	28.05	10.08	0	0	0	19.065	0	#DIV/0!	retrotransposon protein, putative, Ty3-gypsy subclass, expressed
LOC_Os06g47190	12.51	8.67	0.17	0	0	10.59	0.0566667	186.882	retrotransposon protein, putative, unclassified
LOC_Os10g31670	6.19	4.12	0	0	0	5.155	0	#DIV/0!	retrotransposon protein, putative, unclassified, expressed
LOC_Os01g60569	4.33	6.16	0.86	0	0.57	5.245	0.476667	11.0035	retrotransposon protein, putative, unclassified, expressed
LOC_Os10g31330	7.37	3.37	23.85	16.93	22.24	5.37	21.0067	0.255633	retrotransposon protein, putative, unclassified, expressed
LOC_Os08g12620	4.82	6.33	0	0.37	0	5.575	0.123333	45.2027	retrotransposon protein, putative, unclassified, expressed
LOC_Os12g31485	3.48	8.31	0.89	1.24	0	5.895	0.71	8.30282	retrotransposon protein, putative, unclassified, expressed
LOC_Os10g31370	8.46	3.94	0	0	0	6.2	0	#DIV/0!	retrotransposon protein, putative, unclassified, expressed
LOC_Os04g29540	8.87	4.91	0	0.06	0	6.89	0.02	344.5	retrotransposon protein, putative, unclassified, expressed
LOC_Os04g17890	3.68	11.12	3.88	2.16	2.42	7.4	2.82	2.62411	retrotransposon protein, putative, unclassified, expressed
LOC_Os01g47870	8.52	9.9	0.25	0.26	0	9.21	0.17	54.1765	retrotransposon protein, putative, unclassified, expressed
LOC_Os10g31320	18.89	8.51	32.53	23.75	32.31	13.7	29.53	0.463935	retrotransposon protein, putative, unclassified, expressed
LOC_Os01g57960	1836.56	1379.34	18.55	61.44	16.42	1607.95	32.1367	50.0347	retrotransposon protein, putative, unclassified, expressed
LOC_Os05g18419	4.34	6.08	0.46	1.82	0	5.21	0.76	6.85526	retrotransposon, putative, centromere-specific
LOC_Os05g08210	13.2	6.99	0	0.3	1.24	10.095	0.513333	19.6656	retrotransposon, putative, centromere-specific
LOC_Os03g42530	11454.7	9106.09	6.46	19.43	3.29	10280.4	9.72667	1056.93	retrotransposon, putative, centromere-specific, expressed
Ribosomal proteins - cytosolic (4)
LOC_Os05g40820	6.87	3.64	11.12	9.86	10.33	5.255	10.4367	0.503513	ribosomal protein L24, putative, expressed
LOC_Os12g34092	23.36	23.51	2.94	3.27	0.86	23.435	2.35667	9.94413	ribosomal protein S2, putative, expressed
LOC_Os02g55370	0	12.46	19.69	22.35	22.77	6.23	21.6033	0.288381	60S ribosomal protein L39, putative, expressed
LOC_Os06g08320	0	33.74	0	1.31	0	16.87	0.436667	38.6336	60S ribosomal protein L39, putative, expressed
Ribosomal proteins - mitochondrial (5)
LOC_Os12g34062	74.44	88.67	3.93	1.2	0	81.555	1.71	47.693	mitochondrial ribosomal protein S12, putative, expressed
LOC_Os12g34054	17.75	15.74	2.08	2.17	1.39	16.745	1.88	8.90691	mitochondrial ribosomal protein S3, putative, expressed
LOC_Os12g34045	36.25	60.04	0	3.18	1.03	48.145	1.40333	34.3076	mitochondrial ribosomal protein S7, putative, expressed
LOC_Os12g34128	79.86	80.39	36.06	46.97	67.17	80.125	50.0667	1.60037	mitochondrial 60S ribosomal protein L16, putative, expressed
LOC_Os09g08890	9.93	14.55	1.29	1.78	0.87	12.24	1.31333	9.3198	mitochondrial 60S ribosomal protein L5, putative, expressed
Ribosomal proteins - plastid (15)
LOC_Os04g16838	36.63	24.92	14.18	17.5	16.84	30.775	16.1733	1.90282	chloroplast 30S ribosomal protein S11, putative, expressed
LOC_Os05g22712	36.63	24.92	0	0	0	30.775	0	#DIV/0!	chloroplast 30S ribosomal protein S11, putative, expressed
LOC_Os10g21332	36.63	24.92	14.18	17.5	16.84	30.775	16.1733	1.90282	chloroplast 30S ribosomal protein S11, putative, expressed
LOC_Os04g16745	12.47	6.45	0.42	0.85	1.13	9.46	0.8	11.825	chloroplast 30S ribosomal protein S14, putative, expressed
LOC_Os10g21244	12.47	6.45	0.42	0.85	1.13	9.46	0.8	11.825	chloroplast 30S ribosomal protein S14, putative, expressed
LOC_Os10g38238	12.47	6.45	0.42	0.85	1.13	9.46	0.8	11.825	chloroplast 30S ribosomal protein S14, putative, expressed
LOC_Os10g21196	2.49	7.72	4.7	6.19	6.61	5.105	5.83333	0.875143	chloroplast 30S ribosomal protein S16, putative, expressed
LOC_Os10g21352	4.89	20.02	57.03	97.99	106.34	12.455	87.12	0.142964	chloroplast 30S ribosomal protein S19, putative, expressed
LOC_Os07g25002	13.57	27.91	75.63	125.89	160.66	20.74	120.727	0.171793	chloroplast 30S ribosomal protein S7, putative, expressed
LOC_Os01g57958	31.1	44.36	346.49	430.37	467.43	37.73	414.763	0.0909675	chloroplast 50S ribosomal protein L16, putative, expressed
LOC_Os05g22724	89.28	42.65	10.68	17.71	18.78	65.965	15.7233	4.19536	chloroplast 50S ribosomal protein L16, putative, expressed
LOC_Os08g15306	13.96	18.8	0	0	0	16.38	0	#DIV/0!	chloroplast 50S ribosomal protein L20, putative, expressed
LOC_Os10g21314	13.96	18.8	9.61	11.59	15.07	16.38	12.09	1.35484	chloroplast 50S ribosomal protein L20, putative, expressed
LOC_Os08g15268	1.73	14.21	57.52	91.49	117.75	7.97	88.92	0.0896311	chloroplast 50S ribosomal protein L22, putative, expressed
LOC_Os10g21308	65.37	54.39	0	0	0	59.88	0	#DIV/0!	chloroplast 50S ribosomal protein L33, putative, expressed
RNA binding proteins (8)
LOC_Os04g49080	5.74	4.93	0	0	0	5.335	0	#DIV/0!	rRNA 2-O-methyltransferase fibrillarin, putative, expressed
LOC_Os03g08020	5.09	12.3	219.42	237.2	263.48	8.695	240.033	0.0362241	elongation factor Tu, putative, expressed
LOC_Os03g08010	3.53	7.47	284.59	291.8	320.63	5.5	299.007	0.0183942	elongation factor Tu, putative, expressed
LOC_Os12g33956	6.15	8.56	2.02	1.78	0.77	7.355	1.52333	4.82823	maturase, putative, expressed
LOC_Os06g37000	185.01	129.74	4.18	4.81	5.09	157.375	4.69333	33.5316	RNA recognition motif containing protein, expressed (RBP-D)
LOC_Os12g43600	25.4	21.17	727.25	708.57	742.42	23.285	726.08	0.0320695	RNA recognition motif containing protein, expressed
LOC_Os03g46770	55.45	40.21	1434.25	1556.35	1497.08	47.83	1495.89	0.0319742	RNA recognition motif containing protein, expressed
LOC_Os05g01540	0.99	22.36	1.16	0.97	0.81	11.675	0.98	11.9133	serine/arginine repetitive matrix protein 1, putative, mRNA processing
Signal transduction and calcium binding (4)
LOC_Os10g39420	20.92	18.25	987.34	962.33	1068.55	19.585	1006.07	0.0194668	CAMK_CAMK_like.8 - CAMK includes calcium/calmodulin depedent protein kinases, expressed
LOC_Os06g17290	7.51	6.08	54.82	56.37	61.66	6.795	57.6167	0.117935	phosphatidylinositol 3- and 4-kinase family protein, putative, expressed
LOC_Os06g23290	6.93	6.68	35.84	36.37	41.37	6.805	37.86	0.179741	phosphatidylinositol 3- and 4-kinase family protein, putative, expressed
LOC_Os01g25450	14.42	10.9	350.07	395.26	429.6	12.66	391.643	0.0323253	AIG1 family protein, expressed
Storage proteins (28)
LOC_Os02g15070	4.86	5.71	374.22	361.27	387.97	5.285	374.487	0.0141127	glutelin, putative, expressed
LOC_Os02g15090	10.86	12.01	4021.22	3800.73	4097.36	11.435	3973.1	0.0028781	glutelin, putative, expressed
LOC_Os02g14600	12.82	10.33	1797.47	1739.25	1897.96	11.575	1811.56	0.00638952	glutelin, putative, expressed
LOC_Os10g26060	51.83	57.08	24637.7	23169.6	24793.2	54.455	24200.2	0.00225019	glutelin, putative, expressed
LOC_Os02g16830	60.21	52.86	14145.9	13527.2	14074.7	56.535	13915.9	0.00406262	glutelin, putative, expressed
LOC_Os02g16820	66.07	54.42	16348.2	15444.1	16779	60.245	16190.4	0.00372102	glutelin, putative, expressed
LOC_Os02g25640	59.83	67.59	11464.2	11171.6	11744.2	63.71	11460	0.00555932	glutelin, putative, expressed
LOC_Os03g31360	74.26	70.44	26579.9	26228.6	28059.6	72.35	26956	0.002684	glutelin, putative, expressed
LOC_Os02g15150	84.98	74.48	13250.2	12753.5	13558.5	79.73	13187.4	0.00604593	glutelin, putative, expressed
LOC_Os01g55690	115.17	105.5	22703.2	21811.4	22893.1	110.335	22469.3	0.00491049	glutelin, putative, expressed
LOC_Os02g15169	220.36	185.05	41824.6	40296.7	42576.7	202.705	41566	0.0048767	glutelin, putative, expressed
LOC_Os05g26368	11.14	11.69	47526.8	42412.2	46045.2	11.415	45328.1	0.000251831	prolamin precursor, putative, expressed
LOC_Os05g26386	30.13	36.75	0	0	0	33.44	0	#DIV/0!	prolamin precursor, putative, expressed
LOC_Os05g26460	1.59	11.07	36772.1	32590	36145.1	6.33	35169.1	0.000179988	PROLM11 - Prolamin precursor, expressed
LOC_Os05g26480	14.16	0	24.17	34.5	28.21	7.08	28.96	0.244475	PROLM12 - Prolamin precursor, putative, expressed
LOC_Os05g26490	10.85	13.39	13.16	16.35	11.75	12.12	13.7533	0.881241	PROLM13 - Prolamin precursor, expressed
LOC_Os07g11900	15.33	2.91	1715.9	1493.42	1597.81	9.12	1602.38	0.00569155	PROLM19 - Prolamin precursor, putative, expressed
LOC_Os07g11910	4.03	29.9	71369.2	61569.2	65233	16.965	66057.1	0.000256823	PROLM20 - Prolamin precursor, expressed
LOC_Os07g11920	16.1	26.44	50588.6	44218.3	47312.9	21.27	47373.3	0.000448987	PROLM22 - Prolamin precursor, expressed
LOC_Os06g31070	5.47	6.76	8353.94	7700.45	7956.72	6.115	8003.7	0.000764021	PROLM24 - Prolamin precursor, expressed
LOC_Os07g10570	26.79	57.36	18219.2	15977	17240.9	42.075	17145.7	0.00245397	PROLM25 - Prolamin precursor, expressed
LOC_Os07g10580	36.97	112.73	28496.4	25893.1	27752.5	74.85	27380.7	0.00273368	PROLM26 - Prolamin precursor, expressed
LOC_Os12g16890	15.87	23.95	21967	18921.3	20949.8	19.91	20612.7	0.00096591	PROLM28 - Prolamin precursor, expressed
LOC_Os05g26350	6.3	21.82	31280.2	26847.7	31805.1	14.06	29977.6	0.000469016	PROLM4 - Prolamin precursor, expressed
LOC_Os05g26377	0	43.2	113038	102582	115231	21.6	110284	0.000195859	PROLM9 - Prolamin precursor, expressed
LOC_Os05g41970	4.63	12.51	15409.1	14324.8	15367.8	8.57	15033.9	0.000570045	α-globulin - expressed
LOC_Os11g33000	3.56	9.68	2434.78	2159.78	2219.01	6.62	2271.19	0.00291477	SSA5 - 2S albumin seed storage family protein precursor, expressed
LOC_Os03g10110	28.53	13.27	546.67	467.18	514.57	20.9	509.473	0.0410228	cupin domain containing protein, expressed
Transcription factors (3)
LOC_Os11g31330	8.73	5.35	503.29	475.17	498.94	7.04	492.467	0.0142954	no apical meristem protein, putative, expressed
LOC_Os02g01360	6.68	3.95	18.68	23.42	20.42	5.315	20.84	0.255038	OsMADS60 - MADS-box family gene with MIKCc type-box, expressed
LOC_Os06g49490	6.8	4.89	117.11	135.52	120.25	5.845	124.293	0.0470259	ZOS6-10 - C2H2 zinc finger protein, expressed
Transposons
LOC_Os12g19200	13.45	6.09	0	0	0	9.77	0	#DIV/0!	transposon protein, putative, CACTA, En/Spm sub-class
LOC_Os12g22890	16.26	8.43	0	0	0	12.345	0	#DIV/0!	transposon protein, putative, CACTA, En/Spm sub-class
LOC_Os10g14140	18.72	13.45	0.22	0	0	16.085	0.0733333	219.341	transposon protein, putative, CACTA, En/Spm sub-class
LOC_Os12g30420	34.31	20.63	0	0	0	27.47	0	#DIV/0!	transposon protein, putative, CACTA, En/Spm sub-class
LOC_Os06g51440	5.32	5.1	0	0	0	5.21	0	#DIV/0!	transposon protein, putative, CACTA, En/Spm sub-class, expressed
LOC_Os04g29900	1.68	8.85	0	0	0	5.265	0	#DIV/0!	transposon protein, putative, CACTA, En/Spm sub-class, expressed
LOC_Os01g19070	4.23	9.22	0.17	0.27	0	6.725	0.146667	45.8523	transposon protein, putative, CACTA, En/Spm sub-class, expressed
LOC_Os02g17070	35.26	24.99	0	0	0	30.125	0	#DIV/0!	transposon protein, putative, CACTA, En/Spm sub-class, expressed
LOC_Os08g35780	52.93	69.05	0	0.84	0.8	60.99	0.546667	111.567	transposon protein, putative, CACTA, En/Spm sub-class, expressed
LOC_Os12g34600	81.29	56	0	0	0	68.645	0	#DIV/0!	transposon protein, putative, CACTA, En/Spm sub-class, expressed
LOC_Os01g33960	653.66	555.23	2.42	4.48	3.39	604.445	3.43	176.223	transposon protein, putative, CACTA, En/Spm sub-class, expressed
LOC_Os01g29060	8.66	1.4	0	0.68	0	5.03	0.226667	22.1912	transposon protein, putative, unclassified
LOC_Os06g37970	17.69	11.25	0.13	0.18	0	14.47	0.103333	140.032	transposon protein, putative, unclassified
LOC_Os05g52120	6.77	6.73	0.61	0.34	0.17	6.75	0.373333	18.0804	transposon protein, putative, unclassified, expressed
LOC_Os10g07542	7.74	6.58	0	0.05	0	7.16	0.0166667	429.6	transposon protein, putative, unclassified, expressed
LOC_Os01g15650	10.76	11.02	0	0	0	10.89	0	#DIV/0!	transposon protein, putative, unclassified, expressed
LOC_Os06g19950	38.66	39.2	0	0.04	0	38.93	0.0133333	2919.75	transposon protein, putative, unclassified, expressed
LOC_Os09g16640	70.82	55.93	0	0	0	63.375	0	#DIV/0!	transposon protein, putative, unclassified, expressed
LOC_Os03g61450	116.08	112.73	0	0	0	114.405	0	#DIV/0!	transposon protein, putative, unclassified, expressed
Miscellaneous (15)
LOC_Os06g13680	6.99	7.21	34.23	36.13	32.08	7.1	34.1467	0.207927	B12D protein, putative, expressed
LOC_Os07g45310	7.5	4.65	16.86	16.86	13.57	6.075	15.7633	0.385388	BSD domain-containing protein, putative, expressed
LOC_Os02g38050	10.79	8.79	70.42	70.83	75.02	9.79	72.09	0.135802	joka2, putative, expressed
LOC_Os09g09450	10.86	5.54	1.06	0	0.96	8.2	0.673333	12.1782	PPR repeat domain containing protein, putative, expressed
LOC_Os07g11510	19.22	11.99	6578.71	6221.45	6447.92	15.605	6416.03	0.00243219	RAL6 - Seed allergenic protein RA5/RA14/RA17 precursor, expressed
LOC_Os11g43900	13.33	15.29	389.1	353.62	408.87	14.31	383.863	0.0372789	translationally-controlled tumor protein, putative, expressed
LOC_Os04g16722	349.57	333.51	18.94	57.34	13.39	341.54	29.89	11.4266	uncharacterized protein ycf68, putative, expressed
LOC_Os04g16816	9.78	13.39	6.1	7.68	6.13	11.585	6.63667	1.74561	uncharacterized protein ycf72, putative
LOC_Os07g25018	9.78	13.39	6.1	7.68	6.13	11.585	6.63667	1.74561	uncharacterized protein ycf72, putative
LOC_Os09g24406	9.78	13.39	6.1	7.68	6.13	11.585	6.63667	1.74561	uncharacterized protein ycf72, putative
LOC_Os04g16792	19.68	32.09	4.6	5.86	0	25.885	3.48667	7.424	uncharacterized protein ycf76, putative
LOC_Os12g33962	12.05	16.63	4.39	3.15	0.88	14.34	2.80667	5.10926	uncharacterized tatC-like protein ymf16, putative, expressed
LOC_Os08g32820	10.21	0	0	0	0	5.105	0	#DIV/0!	variant latency associated nuclear antigen, putative
LOC_Os06g36430	7.13	7.57	0.22	0	0	7.35	0.0733333	100.227	variant latency associated nuclear antigen, putative, expressed
LOC_Os03g06240	12.69	11.2	159.21	161.13	166.81	11.945	162.383	0.0735605	YT521-B-like family domain containing protein, expressed
